# Supplementary material for: Combined Transcriptome and Metabolome Analyses Reveal Candidate Genes Involved in Tangor (Citrus reticulata × Citrus sinensis) Fruit Development and Quality Formation
Source: Int J Mol Sci. 2022 May 13;23(10):5457. doi: 10.3390/ijms23105457 (PMC9141862; doi:10.3390/ijms23105457)
Supplement: Supplementary file 1 [file ijms-23-05457-s001.zip › Supplementary tables.xlsx]

## Sheet: Table S1
Table S1. List and characterization of metabolites identified and quantified in tangor citrus.
NO.	Compound	Polarity	Formula	Molecular Weight	RT [min]	m/z	Kegg_ID	HMDB_ID	Class	S1_HG_1	S1_HG_2	S1_HG_3	S1_HG_4	S1_HG_5	S1_HG_6	S2_HG_1	S2_HG_2	S2_HG_3	S2_HG_4	S2_HG_5	S2_HG_6	S3_HG_1	S3_HG_2	S3_HG_3	S3_HG_4	S3_HG_5	S3_HG_6	S1_OR_1	S1_OR_2	S1_OR_3	S1_OR_4	S1_OR_5	S1_OR_6	S2_OR_1	S2_OR_2	S2_OR_3	S2_OR_4	S2_OR_5	S2_OR_6	S3_OR_1	S3_OR_2	S3_OR_3	S3_OR_4	S3_OR_5	S3_OR_6	S1_DY_1	S1_DY_2	S1_DY_3	S1_DY_4
1	Kaempferol	pos	C15 H10 O6	286.048	9.7	287.055	cpd:C05903	HMDB0005801	Flavonoids	2.59364e+08	2.90563e+08	3.17343e+08	1.5268e+08	2.15799e+08	1.445e+08	1.07143e+08	9.65204e+07	9.03465e+07	8.31414e+07	7.18114e+07	1.20935e+08	8.63905e+07	1.31864e+08	1.29414e+08	1.26232e+08	9.85643e+07	1.05745e+08	7.37527e+07	4.55701e+07	1.50369e+08	1.12502e+08	6.45969e+07	4.57764e+07	1.5182e+07	2.62809e+07	1.42033e+07	2.07238e+07	1.40948e+07	1.39761e+07	1.69472e+07	1.28966e+07	1.49576e+07	1.11999e+07	1.3202e+07	3.32113e+07	1.24908e+08	1.20329e+08	7.87153e+07	1.52855e+08
2	Methionine	pos	C5 H11 N O2 S	149.051	1.916	150.058	cpd:C00073	HMDB0000696	Carboxylic acids and derivatives	4.65321e+08	4.51425e+08	4.91124e+08	2.55533e+08	3.80317e+08	2.93021e+08	3.65272e+08	2.32209e+08	1.25871e+08	2.41061e+08	2.98052e+08	2.53535e+08	8.90485e+07	2.58686e+08	2.83259e+08	2.09644e+08	2.38e+08	2.56111e+08	4.53255e+08	8.64785e+07	1.35968e+08	1.03674e+08	2.11218e+08	1.41461e+08	1.53538e+08	2.05254e+08	2.18231e+08	2.30507e+08	1.80762e+08	2.21304e+08	1.07285e+08	1.10411e+08	1.29245e+08	1.43186e+08	1.27275e+08	1.64736e+08	5.46349e+08	3.47686e+08	3.18856e+08	5.31855e+08
3	Cysteinylglycine	pos	C5 H10 N2 O3 S	178.041	1.824	179.049	--	HMDB0000078	Carboxylic acids and derivatives	3.23164e+07	2.87239e+07	3.41823e+07	2.09722e+07	2.05304e+07	2.47187e+07	3.17329e+07	2.67445e+07	2.80804e+07	2.99211e+07	4.74024e+07	4.26659e+07	2.95102e+07	2.97343e+07	3.0211e+07	2.81065e+07	3.04273e+07	2.59567e+07	1.25703e+07	1.97603e+07	2.96877e+07	2.25994e+07	2.21016e+07	1.4445e+07	3.25409e+07	4.31181e+07	2.73993e+07	3.78096e+07	2.46138e+07	2.75923e+07	3.5946e+07	4.18818e+07	3.06441e+07	3.1841e+07	4.04086e+07	3.33913e+07	4.90256e+07	4.43911e+07	3.90746e+07	4.07935e+07
4	Naringeninchalcone	pos	C15 H12 O5	272.068	8.879	273.076	cpd:C06561	--	--	4.46976e+07	4.74473e+07	3.50954e+07	7.59403e+07	4.85011e+07	6.86484e+07	1.5304e+07	2.19623e+07	2.3026e+07	1.86113e+07	1.47543e+07	2.15702e+07	2.80052e+07	2.64838e+07	2.55678e+07	4.92633e+07	3.70763e+07	3.02934e+07	1.07312e+08	1.55989e+08	8.12905e+07	9.97088e+07	1.28258e+08	1.48731e+08	5.46017e+07	3.48993e+07	5.18899e+07	4.72775e+07	4.99597e+07	5.09159e+07	3.93546e+07	3.47267e+07	4.49783e+07	2.94696e+07	3.58223e+07	3.69352e+07	1.36918e+07	1.74385e+07	2.31953e+07	1.46629e+07
5	Glycitein	pos	C16 H12 O5	284.068	8.565	285.075	cpd:C14536	HMDB0005781	Isoflavonoids	5.51946e+06	1.01e+07	4.32509e+06	9.78168e+06	6.00979e+06	3.82194e+06	1.03592e+06	908214	1.947e+06	1.3521e+06	950515	1.34318e+06	2.78135e+06	1.9799e+06	2.17286e+06	3.36131e+06	2.38013e+06	1.88966e+06	3.67212e+06	8.67218e+06	9.86538e+06	1.19243e+07	4.47285e+06	4.494e+06	1.02238e+06	1.444e+06	1.84467e+06	1.49753e+06	1.27499e+06	2.24702e+06	1.58398e+06	570169	1.51794e+06	912801	837949	1.32706e+06	1.44417e+06	1.83509e+06	2.18833e+06	2.75999e+06
6	α-Pinene-2-oxide	pos	C10 H16 O	152.12	10.781	153.127	--	--	--	8.19876e+06	7.60702e+06	6.44327e+06	8.34158e+06	7.88854e+06	8.27522e+06	7.30582e+06	9.06585e+06	7.98564e+06	1.01133e+07	9.54079e+06	7.4131e+06	3.14282e+07	7.00446e+07	3.37267e+07	7.19531e+07	2.13409e+07	4.54939e+07	5.98624e+06	3.81517e+06	4.12782e+06	4.46009e+06	4.4276e+06	4.0935e+06	1.34181e+07	1.82707e+07	9.85009e+06	8.19833e+06	7.2694e+06	9.82799e+06	1.67859e+07	1.38373e+07	1.63171e+07	1.99482e+07	1.24386e+07	2.00563e+07	8.68654e+06	7.77842e+06	8.60526e+06	9.03013e+06
7	L-Pyroglutamic acid	pos	C5 H7 N O3	129.043	1.302	130.05	cpd:C01879	HMDB0000267	Carboxylic acids and derivatives	3.83176e+09	4.23695e+09	3.8901e+09	3.34451e+09	3.16496e+09	2.52102e+09	6.3252e+09	4.95103e+09	6.59739e+09	4.71821e+09	5570985225	5.0206e+09	5.46425e+09	7.76901e+09	7.97605e+09	6.26048e+09	6.32837e+09	6.08831e+09	1.04991e+10	2.89941e+09	6.09713e+09	4.66724e+09	5.05853e+09	6.97464e+09	3.94757e+09	7.11727e+09	6.38482e+09	6.69382e+09	5.97802e+09	5.8322e+09	2.78948e+09	4.56571e+09	4.71114e+09	3.84834e+09	4.27117e+09	5.40962e+09	6.71159e+09	4.9065e+09	6.47789e+09	6.95322e+09
8	trans-Cinnamaldehyde	pos	C9 H8 O	132.058	7.739	133.065	--	HMDB0032072	Cinnamaldehydes	3.67959e+06	5.42907e+06	2.25208e+06	1.07782e+07	8.91311e+06	5.85153e+06	3.03039e+06	2.88268e+06	5.65526e+06	3.96178e+06	3.63044e+06	3.34568e+06	7.70732e+06	1.20716e+07	6.05442e+06	1.84037e+07	1.01318e+07	1.54828e+07	2.66578e+07	1.66052e+07	1.02052e+07	1.58267e+07	5.17466e+06	5.37869e+07	5.44321e+06	8.05212e+06	7.07134e+06	7.49023e+06	7.81187e+06	8.34616e+06	9.86095e+06	6.36602e+06	9.66087e+06	4.86577e+06	6.13518e+06	9.28902e+06	2.51885e+07	6.26203e+06	3.89349e+07	2.52571e+06
9	Hypoxanthine	pos	C5 H4 N4 O	136.039	3.036	137.046	cpd:C00262	HMDB0000157	Imidazopyrimidines	1.33622e+06	1.52893e+06	1.23382e+06	1.29129e+06	927040	721247	4.45556e+06	6.29168e+06	6.0299e+06	4.58059e+06	8.28854e+06	7.32949e+06	5.47841e+06	5.10129e+06	8.23334e+06	4.73672e+06	8.94658e+06	7.56149e+06	4.1695e+07	1.70916e+06	1.33162e+06	1.17863e+06	1.46345e+07	2.3523e+06	2.74265e+06	3.02674e+06	2.2202e+06	2.71199e+06	3.28682e+06	2.93351e+06	6.9057e+06	1.01257e+07	8.38439e+06	4.74487e+06	7.94246e+06	6.90671e+06	1.56926e+06	2.03895e+06	1.37344e+06	1.14748e+06
10	N-Benzylformamide	pos	C8 H9 N O	135.069	2.245	136.076	cpd:C15561	--	--	1.83233e+08	1.72766e+08	1.66249e+08	1.04876e+08	1.79266e+08	1.425e+08	1.68442e+08	1.18517e+08	1.66067e+08	1.31892e+08	1.57566e+08	1.19603e+08	2.68217e+08	3.06104e+08	2.79163e+08	2.82455e+08	2.83966e+08	3.0849e+08	3.50017e+08	1.53915e+08	2.19463e+08	2.11461e+08	1.80972e+08	2.08452e+08	1.15828e+08	1.75764e+08	1.59462e+08	1.85611e+08	1.68628e+08	1.77011e+08	3.80357e+08	3.36156e+08	3.35761e+08	2.53676e+08	3.71365e+08	3.92892e+08	2.25511e+08	1.97054e+08	1.872e+08	2.15139e+08
11	α-Eleostearic acid	pos	C18 H30 O2	278.225	13.874	279.232	cpd:C08315	--	--	2.23151e+07	2.50931e+07	2.60468e+07	2.12834e+07	2.27059e+07	2.864e+07	1.55601e+07	1.64104e+07	1.60567e+07	1.63896e+07	1.75386e+07	8.90762e+06	1.19284e+07	1.33449e+07	1.42277e+07	1.44566e+07	2.3192e+07	1.39271e+07	2.39799e+07	1.33748e+07	1.20602e+07	1.9464e+07	7.64731e+06	1.83975e+07	1.06329e+07	9.61793e+06	9.67406e+06	1.23557e+07	1.12469e+07	1.18079e+07	1.11649e+07	1.1592e+07	1.60733e+07	1.01692e+08	1.10475e+07	8.77311e+06	1.65675e+07	1.67164e+07	2.23376e+07	1.5084e+07
12	Nobiletin	pos	C21 H22 O8	402.132	12.509	403.139	cpd:C10112	HMDB0002927	Flavonoids	1.50278e+07	8.83676e+06	8.13203e+06	3.79843e+07	1.61101e+07	4.00147e+07	1.85471e+06	6.62328e+06	1.29362e+06	3.53204e+06	1.19891e+06	1.06667e+06	1.54164e+06	3.32542e+06	1.23111e+06	2.77368e+06	1.8448e+06	4.09154e+06	2.67376e+07	2.32191e+07	8.71752e+07	6.52236e+07	2.75189e+07	4.98474e+07	1.42268e+07	8.24368e+06	2.38425e+07	2.34625e+07	2.04435e+07	1.98856e+07	1.45647e+07	902128	1.54703e+07	9.61228e+06	6.06629e+06	1.07635e+07	1.14021e+07	1.37456e+07	3.20305e+07	1.64e+07
13	Hesperetin	pos	C16 H14 O6	302.079	9.68	303.086	cpd:C01709	HMDB0005782	Flavonoids	6.60665e+08	6.22591e+08	8.20389e+08	1.60038e+09	6.89936e+08	7.28015e+08	7.10209e+08	9.55549e+08	9.21713e+08	1.06843e+09	6.40985e+08	1.03622e+09	9.13185e+08	9.74435e+08	6.42633e+08	9.40197e+08	7.27427e+08	9.57642e+08	1.41397e+09	1.14503e+09	1.31296e+09	9.6991e+08	9.72739e+08	1.22889e+09	1.48097e+09	1.11577e+09	1.14821e+09	1.04961e+09	1.20175e+09	1.15359e+09	1.21027e+09	1.09007e+09	1.16133e+09	1.00639e+09	9.31695e+08	1.05495e+09	6.7807e+08	8.40258e+08	4.47173e+08	6.85187e+08
14	Isohomovanillic acid	pos	C9 H10 O4	182.058	7.051	183.065	--	HMDB0000333	Phenols	5.15511e+06	4.69805e+06	4.65544e+06	1.30081e+06	3.76285e+06	2.19047e+06	3.86089e+06	1.70971e+06	2.05025e+06	1.6513e+06	6.01053e+06	3.58916e+06	2.32006e+06	3.32926e+06	1.9064e+06	1.76019e+06	1.83667e+06	1.74068e+06	1.5498e+07	5.59284e+06	1.22499e+06	1.25215e+06	8.75136e+06	9.49934e+06	5.32381e+06	7.23624e+06	6.80409e+06	7.39098e+06	7.3948e+06	6.53575e+06	8.38521e+06	7.82308e+06	7.48079e+06	7.63329e+06	7.45657e+06	8.27361e+06	3.68e+06	3.74416e+06	3.29366e+06	3.34771e+06
15	Guanine	pos	C5 H5 N5 O	151.05	2.99	152.057	cpd:C00242	HMDB0000132	Imidazopyrimidines	1.35617e+08	2.50172e+08	1.64558e+08	2.09052e+08	1.80404e+08	1.32332e+08	1.06929e+08	8.96728e+07	9.21198e+07	8.52564e+07	1.16959e+08	1.19871e+08	7.23858e+07	9.88788e+07	7.17669e+07	4.12459e+07	9.34064e+07	8.22756e+07	2.17638e+08	1.77003e+08	1.22294e+08	1.46436e+08	1.22405e+08	1.59367e+08	6.31237e+07	1.14958e+08	6.99202e+07	5.49571e+07	6.31471e+07	6.67817e+07	8.59603e+07	1.18028e+08	1.36294e+08	6.46568e+07	1.56718e+08	1.23744e+08	1.02944e+08	6.74653e+07	8.28075e+07	6.52658e+07
16	Riboflavin	pos	C17 H20 N4 O6	376.138	8.203	377.146	cpd:C00255	HMDB0001520	Flavin nucleotides	1.27399e+07	1.39479e+07	1.08558e+07	8.87245e+06	1.33387e+07	1.14789e+07	4.05021e+06	6.72248e+06	4.71853e+06	4.51677e+06	6.96767e+06	8.31405e+06	1.00959e+07	5.73291e+06	9.59633e+06	1.08181e+07	1.63551e+07	6.40302e+06	1.11542e+07	1.63162e+07	7.62049e+06	1.06372e+07	6.26568e+06	1.23365e+07	2.44629e+06	5.81623e+06	5.08331e+06	6.74716e+06	6.75631e+06	5.20794e+06	3.80132e+06	5.37756e+06	6.23744e+06	5.03863e+06	4.6833e+06	7.18589e+06	3.85062e+06	2.56428e+06	5.36011e+06	4.06708e+06
17	Glucose 1-phosphate	pos	C6 H13 O9 P	260.03	1.479	261.037	--	HMDB0001586	Organooxygen compounds	9.04392e+07	1.1496e+08	1.29934e+08	9.01985e+07	5.90917e+07	8.24749e+07	2.01542e+08	8.82232e+07	8.42695e+07	9.98949e+07	1.46052e+08	1.23617e+08	1.44931e+08	1.88391e+08	1.40223e+08	8.70655e+07	9.48377e+07	2.75813e+08	1.41914e+08	8.71122e+07	1.08444e+08	8.73348e+07	8.53709e+07	9.57639e+07	5.67899e+07	1.6281e+08	9.23274e+07	1.20578e+08	1.12998e+08	1.01899e+08	1.45599e+08	2.21411e+07	1.13322e+08	5.33373e+07	8.83007e+07	1.20054e+08	1.1332e+08	4.31845e+07	7.02475e+07	9.22689e+07
18	2-Anisic acid	pos	C8 H8 O3	152.047	7.026	153.055	--	HMDB0032604	Benzene and substituted derivatives	2.44441e+06	2.24246e+06	2.35538e+06	2.33914e+06	2.25345e+06	2.23675e+06	3.08045e+06	3.33103e+06	3.63924e+06	3.3304e+06	3.97605e+06	2.99991e+06	3.12021e+06	3.01115e+06	2.72587e+06	3.04655e+06	3.28196e+06	3.05441e+06	1.59038e+07	2.29606e+06	2.64445e+06	2.83408e+06	9.37196e+06	5.73578e+06	3.6624e+06	3.32815e+06	3.13394e+06	3.42708e+06	3.29863e+06	4.02992e+06	4.20196e+06	3.75792e+06	3.46221e+06	3.31069e+06	3.40123e+06	3.53175e+06	3.33649e+06	4.10363e+06	2.91258e+06	3.83999e+06
19	Isovanillic acid	pos	C8 H8 O4	168.042	6.595	169.05	--	--	--	5.77164e+07	5.81954e+07	4.92909e+07	7.56017e+07	7.17241e+07	5.07688e+07	4.65342e+07	4.5804e+07	6.50422e+07	4.51989e+07	3.63999e+07	4.99694e+07	7.09437e+07	8.43731e+07	6.71674e+07	8.04261e+07	6.41212e+07	6.46149e+07	3.87885e+07	7.72948e+07	1.07514e+08	8.59637e+07	7.1422e+07	3.79884e+07	5.88739e+07	4.53026e+07	6.06946e+07	5.35666e+07	6.49485e+07	5.55466e+07	5.38551e+07	6.07339e+07	5.48165e+07	4.50366e+07	4.61776e+07	5.52813e+07	6.6734e+07	8.40113e+07	7.87732e+07	7.76645e+07
20	cis-Resveratrol	pos	C14 H12 O3	228.079	8.579	229.086	--	HMDB0034118	Stilbenes	4.60089e+06	6.50086e+06	4.05287e+06	8.76156e+06	5.03095e+06	4.44057e+06	2.6542e+06	2.69408e+06	1.55874e+07	2.90599e+06	1.36895e+07	3.4495e+06	4.1967e+06	3.74878e+06	4.09512e+06	4.98755e+06	4.10112e+06	3.946e+06	1.33433e+07	1.06237e+07	7.57667e+06	7.64788e+06	9.25164e+06	8.7612e+06	5.1105e+06	4.48749e+06	5.25559e+06	4.84899e+06	4.69827e+06	5.61509e+06	4.16719e+06	3.56066e+06	4.70847e+06	3.60957e+06	3.65117e+06	4.07241e+06	2.86671e+06	3.19149e+06	2.97371e+06	3.03382e+06
21	Maltotriose	pos	C18 H32 O16	504.169	1.43	505.176	cpd:C01835	HMDB0001262	Organooxygen compounds	4.50983e+08	4.17718e+08	3.81208e+08	3.34914e+08	4.57333e+08	3.01896e+08	6.9384e+08	7.25127e+08	8.91396e+08	9.52187e+08	5.38947e+08	5.7081e+08	8.74072e+08	8.76045e+08	7.91771e+08	9.70555e+08	1.06359e+09	9.09057e+08	1.97612e+08	1.87359e+08	2.22742e+08	2.21178e+08	2.4835e+08	2.02921e+08	6.95272e+08	6.08473e+08	5.55331e+08	5.59918e+08	4.8704e+08	5.74853e+08	6.64917e+08	8.58305e+08	9.60349e+08	1.00036e+09	9.39879e+08	7.5267e+08	3.34869e+08	4.52588e+08	3.00811e+08	3.52113e+08
22	D-Serine	pos	C3 H7 N O3	105.043	1.277	106.05	cpd:C00740	HMDB0003406	Carboxylic acids and derivatives	9.06761e+08	8.2584e+08	8.79706e+08	7.38524e+08	9.48111e+08	7.90898e+08	7.28275e+08	6.12046e+08	6.74652e+08	5.97291e+08	6.58523e+08	5.92897e+08	6.80394e+08	6.89263e+08	5.69128e+08	5.79866e+08	6.29868e+08	7.0622e+08	9.16115e+08	1.08523e+09	1.06967e+09	9.44519e+08	1.03798e+09	8.41322e+08	4.98117e+08	8.31532e+08	7.10757e+08	7.21216e+08	6.99114e+08	7.3764e+08	5.53114e+08	7.4734e+08	6.75019e+08	6.06376e+08	5.99648e+08	6.12393e+08	8.96506e+08	8.6428e+08	7.09012e+08	9.02364e+08
23	N6,N6,N6-Trimethyl-L-lysine	pos	C9 H20 N2 O2	188.153	1.211	189.16	cpd:C03793	HMDB0001325	Carboxylic acids and derivatives	3.57969e+07	3.62255e+07	4.48875e+07	2.83513e+07	3.87287e+07	2.8822e+07	6.7345e+07	3.9812e+07	3.06625e+07	4.30649e+07	5.25802e+07	4.62109e+07	7.63462e+07	6.28533e+07	6.71385e+07	5.54456e+07	5.96112e+07	5.49388e+07	3.60499e+07	2.80288e+07	4.47898e+07	3.02272e+07	3.14499e+07	3.07476e+07	2.1071e+07	8.94856e+07	6.23588e+07	5.91668e+07	5.1116e+07	4.65833e+07	6.17426e+07	6.04302e+07	6.42262e+07	5.00449e+07	5.69669e+07	7.20266e+07	4.96903e+07	4.2845e+07	3.18596e+07	4.85838e+07
24	Cathine	pos	C9 H13 N O	151.1	5.192	152.107	cpd:C08300	--	--	5.00635e+07	4.73042e+07	4.73584e+07	2.85602e+07	8.40712e+07	6.1544e+07	1.76616e+07	1.99242e+07	1.81169e+07	2.39378e+07	2.02191e+07	1.72477e+07	1.80538e+07	1.68696e+07	1.4897e+07	1.76837e+07	1.69487e+07	1.96732e+07	1.44832e+07	1.74586e+07	1.16192e+07	1.09815e+07	1.832e+07	1.28596e+07	6.82472e+06	5.25454e+06	5.4902e+06	6.40992e+06	6.15123e+06	5.41104e+06	6.13588e+06	8.73018e+06	6.92466e+06	6.27608e+06	6.73406e+06	6.82417e+06	4.84197e+06	4.41131e+06	3.14155e+06	4.61183e+06
25	Choline	pos	C5 H13 N O	103.1	1.267	104.107	cpd:C00114	HMDB0000097	Organonitrogen compounds	5.22337e+09	5.81554e+09	3.74383e+09	5.26155e+09	5.946e+09	7.16142e+09	2.35817e+09	5.35289e+09	4.15594e+09	4.88525e+09	2.59861e+09	4.43386e+09	5.90718e+09	6.89078e+09	3.2757e+09	4.94316e+09	6.47596e+09	5.2296e+09	3.86637e+09	2.24076e+09	2.93652e+09	2.62659e+09	2.65437e+09	2.55222e+09	2.22968e+09	2.2956e+09	2.13696e+09	1.97134e+09	2.20046e+09	2.21674e+09	2.89202e+09	2.53751e+09	2650811403	2.72855e+09	2.37159e+09	2.53824e+09	3.0374e+09	2.62212e+09	5.92499e+09	2.84867e+09
26	2-(2,6-dimethoxyphenyl)-5,6-dimethoxy-4H-chromen-4-one	pos	C19 H18 O6	342.11	12.196	343.118	--	--	--	3.28352e+08	2.57666e+08	2.35585e+08	1.24041e+09	1.4291e+09	4.06422e+09	3.98196e+07	6.86423e+07	4.35372e+07	4.8775e+07	2.45545e+07	4.14666e+07	1.17367e+07	2.37052e+07	7.48303e+06	1.88641e+07	1.62058e+07	2.85978e+07	2.49827e+09	2.51872e+09	4.00359e+09	3.66531e+09	2.93228e+09	4.91744e+09	1.14981e+09	6.39983e+08	2.55493e+09	2.67628e+09	1.8481e+09	2.07553e+09	1.31209e+09	2.09602e+07	1.39124e+09	7.84197e+08	3.92717e+08	9.95294e+08	1.8681e+09	2.56426e+09	6125112362	2.5797e+09
27	Tangeritin	pos	C20 H20 O7	372.121	12.656	373.128	--	HMDB0030539	Flavonoids	1.05627e+10	5.8384e+09	5.38502e+09	2.29778e+10	5.54097e+09	13069421893	2.61696e+08	3.82034e+09	5.35881e+08	2.63925e+09	1.96709e+08	5.42876e+08	7.42575e+08	2.61325e+09	5.94338e+08	1.75742e+09	1.66576e+09	2.77466e+09	3.61436e+09	4.09578e+09	1.42236e+10	1.04558e+10	4.34136e+09	7.08366e+09	1.2339e+09	7.69124e+08	3.0701e+09	3.12025e+09	2.27623e+09	2.17321e+09	1.35217e+09	2.67484e+07	1.41459e+09	9.0533e+08	4.98732e+08	1.14621e+09	9.03547e+08	1.18558e+09	2.48846e+09	1.53153e+09
28	Isoferulic acid	pos	C10 H10 O4	194.058	6.395	195.065	cpd:C10470	HMDB0000955	Cinnamic acids and derivatives	3.01876e+08	2.97885e+08	2.61424e+08	2.84904e+08	2.19127e+08	2.23246e+08	1.03057e+08	1.31937e+08	9.56919e+07	1.338e+08	1.1259e+08	1.13528e+08	1.17483e+08	1.18803e+08	1.05105e+08	1.25535e+08	1.3206e+08	1.1672e+08	6.60591e+08	6.96211e+08	9.4742e+08	7.77377e+08	8.03093e+08	6.43467e+08	3.12634e+08	4.59072e+08	4.29456e+08	3.77683e+08	4.1097e+08	4.23252e+08	2.8245e+08	2.82336e+08	2.6289e+08	2.74069e+08	1.86908e+08	2.80624e+08	9.73076e+07	9.59545e+07	1.14843e+08	9.828e+07
29	α-Lactose	pos	C12 H22 O11	342.116	1.316	343.124	--	--	--	3.49684e+07	2.33295e+07	2.28855e+07	3.22993e+07	3.37606e+07	4.34267e+07	4.12682e+07	8.21548e+07	8.12712e+07	9.11793e+07	4.77641e+07	6.02519e+07	8.49618e+07	7.39517e+07	6.04787e+07	7.78727e+07	7.92507e+07	9.05819e+07	1.31634e+07	2.8302e+07	1.676e+07	2.56956e+07	1.79132e+07	1.22158e+07	6.94255e+07	2.60648e+07	3.84081e+07	2.82965e+07	4.65105e+07	3.60535e+07	6.09022e+07	9.39398e+07	1.02302e+08	8.97346e+07	8.50301e+07	7.45216e+07	2.81177e+07	2.78596e+07	1.61742e+07	3.25368e+07
30	Bufotenin	pos	C12 H16 N2 O	204.126	4.194	205.134	cpd:C08299	HMDB0041842	Indoles and derivatives	320275	281136	286407	231121	305398	255427	360722	389483	398753	381542	595249	377781	370111	342676	339410	332263	378935	364297	207428	199497	246094	242142	218676	184729	339655	309493	307244	304736	332490	325011	410154	370003	376520	341900	368211	369421	2.67175e+08	2.94385e+08	1.99565e+08	3.14242e+08
31	4-Methoxybenzaldehyde	pos	C8 H8 O2	136.052	8.129	137.06	--	HMDB0029686	Benzene and substituted derivatives	1.75786e+08	3.16242e+08	1.36469e+08	3.5628e+08	1.82271e+08	1.34241e+08	2.16882e+07	2.14454e+07	2.85162e+07	2.38185e+07	1.5416e+07	2.01573e+07	2.08027e+07	2.7845e+07	4.18183e+07	4.82547e+07	2.3576e+07	3.3945e+07	4.8721e+07	8.38055e+07	6.71967e+07	8.00008e+07	6.30394e+07	5.27496e+07	1.30383e+07	8.38818e+06	1.03678e+07	9.21557e+06	1.14753e+07	1.09086e+07	1.01682e+07	8.80491e+06	9.48887e+06	7.42028e+06	8.32668e+06	1.02371e+07	8.41807e+06	7.45465e+06	6.27234e+06	8.48815e+06
32	5'-S-Methyl-5'-thioadenosine	pos	C11 H15 N5 O3 S	297.09	6.89	298.097	--	HMDB0001173	5'-deoxyribonucleosides	9.69895e+06	1.03464e+07	1.06412e+07	4.96161e+06	9.02818e+06	6.16441e+06	5.18914e+06	5.45954e+06	5.39276e+06	6.77828e+06	6.6033e+06	6.1472e+06	6.69099e+06	6.87255e+06	5.21287e+06	5.0137e+06	5.55897e+06	6.87103e+06	1.0428e+07	7.55059e+06	1.03845e+07	1.0028e+07	8.82671e+06	1.06398e+07	7.15383e+06	6.03768e+06	6.62776e+06	6.48312e+06	6.76252e+06	6.33312e+06	7.3211e+06	7.93159e+06	7.18202e+06	5.62946e+06	6.15551e+06	6.82623e+06	8.23125e+06	1.09451e+07	1.12315e+07	3.62809e+06
33	Diosmetin	pos	C16 H12 O6	300.063	9.669	301.071	cpd:C10038	HMDB0029676	Flavonoids	1.58322e+06	882559	2.29952e+06	4.4561e+06	1.12504e+06	2.19595e+06	7.15829e+06	5.30033e+06	3.10417e+06	7.09147e+06	3.16049e+06	7.8257e+06	1.41111e+06	4.9277e+06	4.87937e+06	2.47788e+06	3.03711e+06	4.56339e+06	1.8596e+07	8.78145e+06	3.7883e+06	3.24466e+06	1.20242e+07	1.03413e+07	4.9665e+07	3.11596e+07	1.78782e+07	2.16811e+07	2.05614e+07	2.90555e+07	3.52655e+07	4.71228e+07	3.6243e+07	3.63547e+07	2.61021e+07	2.61802e+07	9.39353e+06	1.41432e+07	4.52127e+06	1.11982e+07
34	DL-Lysine	pos	C6 H14 N2 O2	146.106	1.178	147.113	--	--	--	1.36146e+08	1.46074e+08	1.46681e+08	1.2051e+08	1.24365e+08	1.36778e+08	2.98465e+08	2.46597e+08	2.24543e+08	2.84992e+08	2.9839e+08	2.84968e+08	5.15044e+08	4.71862e+08	4.06894e+08	4.10828e+08	4.46829e+08	4.54368e+08	1.47478e+08	9.38191e+07	1.12209e+08	1.25589e+08	1.03582e+08	1.02347e+08	1.28859e+08	3.90754e+08	2.53391e+08	2.60223e+08	2.30023e+08	2.54297e+08	5.27731e+08	5.21567e+08	5.68803e+08	4.5885e+08	4.96141e+08	5.5054e+08	3.37917e+08	1.77406e+08	1.91886e+08	3.47946e+08
35	Diaminopimelic acid	pos	C7 H14 N2 O4	190.095	1.385	191.103	--	HMDB0001370	Carboxylic acids and derivatives	5.20352e+08	6.24434e+08	4.72852e+08	3.37866e+08	3.90303e+08	3.0821e+08	2.72524e+08	1.53848e+08	1.7357e+08	1.37668e+08	1.84422e+08	1.68639e+08	2.13631e+08	2.92437e+08	2.20933e+08	2.62787e+08	1.98637e+08	2.43717e+08	5.88632e+08	5.34026e+08	3.27926e+08	3.11485e+08	5.96046e+08	3.48855e+08	4.2025e+07	9.75884e+07	7.75273e+07	8.51583e+07	6.70243e+07	6.29753e+07	6.64485e+07	4.60474e+07	5.53555e+07	5.3182e+07	5.42891e+07	6.49292e+07	5.26844e+08	5.0815e+08	4.80113e+08	5.87425e+08
36	D-(+)-Proline	pos	C5 H9 N O2	115.063	1.492	116.07	--	--	--	2.10722e+09	1.66806e+09	1.86821e+09	1.49006e+09	4.13194e+09	5.27574e+09	4.09628e+09	3.41545e+09	4.38389e+09	3.13314e+09	3.12681e+09	2.90426e+09	5.53779e+09	5.19329e+09	4.91711e+09	5.28486e+09	4.7109e+09	5.25786e+09	5.16347e+08	3.96842e+08	3.36639e+08	3.59664e+08	3.76548e+08	5.65141e+08	3.15843e+09	3.24144e+09	2.62527e+09	3.43006e+09	2.96356e+09	3.20105e+09	6.06887e+09	8.69413e+09	6.68483e+09	6.68998e+09	7.61662e+09	6.9398e+09	7.98771e+08	5.35959e+08	4.73891e+08	6.23605e+08
37	Proline	pos	C5 H9 N O2	115.063	1.4	116.071	cpd:C16435	HMDB0003411	Carboxylic acids and derivatives	9.26095e+09	9.01339e+09	8.52313e+09	6.90768e+09	1.94361e+10	1.58492e+10	1.99302e+10	1.91549e+10	19178711732	1.92929e+10	1.55395e+10	1.73474e+10	2.70863e+10	2.77229e+10	2.46727e+10	2.81044e+10	2.59808e+10	3.05234e+10	3.23627e+09	2.87373e+09	2.3431e+09	2.44015e+09	2.72255e+09	3.38126e+09	1.58654e+10	2.27961e+10	1.72683e+10	1.81884e+10	1.71496e+10	1.69931e+10	2.21016e+10	3.77021e+10	3.46703e+10	3.31919e+10	3.22174e+10	3.26374e+10	3.08204e+09	2.35757e+09	2.07525e+09	3056430159
38	Methoxsalen	pos	C12 H8 O4	216.042	11.272	217.049	cpd:C01864	HMDB0014693	Coumarins and derivatives	2.44946e+06	2.10696e+06	1.72453e+06	639322	2.30396e+06	3.1539e+06	606877	1.23507e+06	1.0176e+06	1.013e+06	1.03763e+06	1.45955e+06	690931	690311	553803	541704	772977	645820	1.27607e+06	1.20427e+06	1.09007e+08	1.41424e+08	1.16902e+06	1.23519e+06	742809	902001	863620	734711	641609	645984	609955	558053	608833	539568	598957	589411	660710	826219	1.95199e+06	694919
39	3-Methoxybenzaldehyde	pos	C8 H8 O2	136.052	7.422	137.06	--	HMDB0031459	Benzene and substituted derivatives	5.1054e+07	7.46931e+07	4.65444e+07	2.23485e+08	5.00074e+07	3.53747e+07	1.44295e+07	1.34554e+07	2.11947e+07	1.56575e+07	1.13033e+07	1.23754e+07	1.87251e+07	1.98812e+07	5.50401e+07	2.67474e+07	1.95288e+07	1.87116e+07	2.88256e+07	4.87364e+07	4.60127e+07	5.64795e+07	2.74589e+07	3.36253e+07	9.51925e+06	1.17372e+07	1.11095e+07	1.00502e+07	1.01296e+07	1.27694e+07	1.41683e+07	7.06089e+06	1.28089e+07	8.40753e+06	9.3722e+06	1.55182e+07	6.50115e+06	6.46478e+06	6.28231e+06	6.93225e+06
40	3',4'-Dihydroxyphenylacetone	pos	C9 H10 O3	166.063	8.497	167.07	--	--	--	1.19459e+07	1.23049e+07	1.71075e+07	6.96902e+06	1.70725e+07	1.2746e+07	1.08889e+07	7.29314e+06	6.91583e+06	6.62397e+06	9.84787e+06	8.47393e+06	7.62693e+06	6.52262e+06	9.94358e+06	6.33839e+06	9.34915e+06	7.401e+06	2.3081e+07	4.5687e+06	2.15723e+07	1.872e+07	2.49453e+07	2.36092e+07	2.23898e+07	2.28264e+07	2.13637e+07	2.00374e+07	2.04658e+07	1.88903e+07	2.11243e+07	2.53539e+07	2.05364e+07	2.35964e+07	2.05441e+07	2.16046e+07	9.52622e+06	1.01224e+07	9.77954e+06	8.43701e+06
41	Caffeic acid	pos	C9 H8 O4	180.042	7.472	181.05	cpd:C01481	HMDB0001964	Cinnamic acids and derivatives	2.67214e+08	2.62354e+08	2.93893e+08	1.89425e+08	2.12939e+08	1.78963e+08	1.39358e+08	1.30048e+08	1.11113e+08	1.17386e+08	1.47322e+08	1.29348e+08	1.00581e+08	8.93796e+07	9.72233e+07	8.3385e+07	1.01477e+08	9.02447e+07	5.2444e+08	5.18907e+08	3.91118e+08	2.86073e+08	5.55129e+08	5.54063e+08	2.04875e+08	2.13064e+08	2.00918e+08	2.05843e+08	2.2579e+08	1.87959e+08	2.01426e+08	1.56672e+08	1.78935e+08	1.41212e+08	1.67459e+08	1.79637e+08	1.70881e+08	1.75807e+08	1.54121e+08	1.76466e+08
42	methyl 4-methyl-2-oxo-2H-pyran-6-carboxylate	pos	C8 H8 O4	168.042	2.704	169.05	--	--	--	6.15658e+06	7.49469e+06	7.29943e+06	7.81169e+06	8.41793e+06	7.30041e+06	7.79515e+06	8.81494e+06	1.02945e+07	8.82458e+06	1.0945e+07	8.52795e+06	9.7746e+06	8.4044e+06	8.70561e+06	9.75623e+06	1.00665e+07	9.60987e+06	3.13664e+07	4.5821e+07	5.80604e+07	4.92551e+07	2.57971e+07	3.36937e+07	1.22528e+07	2.11192e+07	2.03005e+07	1.74806e+07	1.5768e+07	2.17799e+07	1.76135e+07	1.17827e+07	2.04814e+07	1.4802e+07	1.41147e+07	2.37178e+07	8.55441e+06	9.31101e+06	8.60923e+06	8.1813e+06
43	2'-O-Methyladenosine	pos	C11 H15 N5 O4	281.112	5.265	282.12	--	HMDB0004326	Purine nucleosides	9.45364e+06	8.8086e+06	1.10763e+07	4.60375e+06	4.96517e+06	2.92999e+06	783976	980686	590473	780132	1.03795e+06	1.0149e+06	659287	775464	799695	725926	711239	785026	3.21872e+06	1.40469e+06	1.54738e+06	1.40132e+06	1.59358e+06	2.2449e+06	653692	646041	534772	556936	627453	532118	742216	1.09897e+06	596687	584031	551298	806370	1.41644e+06	2.23214e+06	1.46814e+06	1.64769e+06
44	2-(2,4-dihydroxyphenyl)-3,5,7-trihydroxy-4H-chromen-4-one	pos	C15 H10 O7	302.043	8.672	303.05	--	HMDB0030796	Flavonoids	1.97721e+07	2.19943e+07	2.73626e+07	9.17157e+06	3.0274e+07	2.07089e+07	1.7056e+07	1.15625e+07	7.79313e+06	1.11027e+07	1.48918e+07	1.39636e+07	9.74272e+06	9.66228e+06	1.41727e+07	9.43065e+06	9.76213e+06	7.54268e+06	1.66131e+07	1.31189e+07	3.84455e+07	3.0387e+07	1.87037e+07	9.08274e+06	5.19612e+06	9.21031e+06	7.02382e+06	7.00525e+06	6.92139e+06	5.13601e+06	7.11569e+06	6.82982e+06	6.82304e+06	5.61977e+06	5.5345e+06	5.49236e+06	5.18211e+07	5.85265e+07	3.35762e+07	6.20875e+07
45	Myricetin	pos	C15 H10 O8	318.037	8.668	319.045	cpd:C10107	HMDB0002755	Flavonoids	447170	294328	236211	301828	270422	5.32663e+06	354864	251080	273842	292904	346314	243948	298901	356636	261022	295547	275111	316635	3.33997e+07	176603	148496	153957	1.93729e+07	9.79717e+06	231985	312851	269464	233704	222367	216858	237861	210797	244645	248485	208897	1.62625e+06	133929	152332	119023	142277
46	(S)-Equol	pos	C15 H14 O3	242.094	9.976	243.102	--	HMDB0002209	Isoflavonoids	2.88986e+06	1.03788e+07	1.91006e+06	9.96168e+06	3.45594e+06	4.44408e+06	435356	2.07601e+06	2.7851e+06	1.53188e+06	1.00556e+06	1.96321e+06	2.59394e+06	2.97812e+06	3.12735e+06	6.22317e+06	4.12602e+06	3.64946e+06	5.40976e+06	6.45965e+06	6.35738e+06	8.15064e+06	3.65478e+06	6.11018e+06	1.87331e+06	2.84732e+06	2.92441e+06	2.37152e+06	2.04362e+06	2.64115e+06	2.73895e+06	1.60992e+06	2.83757e+06	2.54245e+06	1.76762e+06	3.09733e+06	1.05853e+06	1.44853e+06	1.74165e+06	869109
47	Robinetin	pos	C15 H10 O7	302.043	7.519	303.05	cpd:C10177	--	--	4.31605e+07	3.70722e+07	5.60533e+07	1.96459e+07	5.85454e+07	3.51005e+07	3.90917e+07	3.08435e+07	2.23501e+07	3.1253e+07	3.87658e+07	4.21422e+07	2.4741e+07	3.00826e+07	4.17625e+07	2.74412e+07	2.60446e+07	2.72769e+07	4.70498e+06	5.57078e+06	1.14964e+07	1.07079e+07	9.37228e+06	3.29002e+06	3.32854e+06	2.75872e+06	3.59527e+06	5.0687e+06	3.83596e+06	4.74259e+06	2.59047e+06	4.71927e+06	3.97044e+06	2.77136e+06	2.54426e+06	2.61876e+06	2.38192e+07	2.1211e+07	1.44446e+07	2.30427e+07
48	DL-Glutamine	pos	C5 H10 N2 O3	146.069	1.293	147.076	--	--	--	3.97142e+09	4.41226e+09	4.05887e+09	3.44327e+09	3.35073e+09	2.64622e+09	6.52581e+09	5.08792e+09	6.77716e+09	4.85659e+09	5.75046e+09	5.17199e+09	5.71374e+09	8.02626e+09	8.21585e+09	6.49397e+09	6.54343e+09	6.34393e+09	10999996289	3.03559e+09	6.33016e+09	4.84556e+09	5.31089e+09	7.28455e+09	4.04827e+09	7.27366e+09	6.52416e+09	6.84343e+09	6.1097e+09	5.98808e+09	4.49889e+09	4.6505e+09	4.80358e+09	3.88632e+09	4.41112e+09	5.53646e+09	6.92149e+09	5.11811e+09	6.71997e+09	7.18947e+09
49	Nicotinamide adenine dinucleotide (NAD+)	pos	C21 H27 N7 O14 P2	663.109	1.612	332.562	--	--	--	3.25363e+07	2.84933e+07	3.1792e+07	2.45463e+07	2.95638e+07	2.47048e+07	4.34882e+07	3.85359e+07	3.38536e+07	4.32537e+07	4.35211e+07	3.72525e+07	3.08119e+07	3.27255e+07	2.96135e+07	2.68123e+07	2.50466e+07	2.84505e+07	3.83714e+07	3.39684e+07	3.44593e+07	2.71861e+07	3.6709e+07	3.33208e+07	3.0992e+07	3.65269e+07	3.54304e+07	3.75008e+07	3.64053e+07	3.81803e+07	2.95409e+07	4.12666e+07	3.60201e+07	3.7031e+07	3.99751e+07	4.20091e+07	2.97202e+07	4.19955e+07	2.53474e+07	3.17112e+07
50	4-(2,3-dihydro-1,4-benzodioxin-6-yl)butanoic acid	pos	C12 H14 O4	222.089	7.419	223.096	--	--	--	8.20167e+07	1.25485e+08	6.7876e+07	3.68614e+08	8.19715e+07	5.63392e+07	1.99156e+07	1.68918e+07	3.12877e+07	2.30232e+07	1.51258e+07	1.84285e+07	3.02278e+07	2.83751e+07	9.3052e+07	5.48806e+07	3.14777e+07	2.75668e+07	4.82606e+07	8.49995e+07	7.24888e+07	9.40837e+07	4.86502e+07	5.32257e+07	1.09289e+07	1.50753e+07	1.35974e+07	1.19032e+07	1.26498e+07	1.71967e+07	1.87594e+07	6.73416e+06	1.64034e+07	1.01188e+07	1.01181e+07	2.23602e+07	6.13145e+06	5.55402e+06	6.43757e+06	7.33425e+06
51	Υ-Aminobutyric acid (GABA)	pos	C4 H9 N O2	103.063	1.302	104.071	--	--	--	1.47264e+09	1.41524e+09	1.49084e+09	1.24403e+09	1.4902e+09	1.09386e+09	1.5488e+09	1.18723e+09	1.16002e+09	1.31068e+09	1.62113e+09	1.38142e+09	1.52112e+09	1.42294e+09	1.29589e+09	1.32878e+09	1.33627e+09	1.5902e+09	1.50764e+09	1.1755e+09	1.6408e+09	1.48328e+09	1.13498e+09	1.44904e+09	1.18836e+09	1.29758e+09	1.07427e+09	1.04195e+09	1.12207e+09	1.22557e+09	1.44339e+09	1.75376e+09	1.52121e+09	1.43535e+09	1.24973e+09	1.46698e+09	1.89456e+09	1.78694e+09	1.37484e+09	1.78475e+09
52	L-Threonine	pos	C4 H9 N O3	119.058	1.315	120.066	cpd:C00188	HMDB0000167	Carboxylic acids and derivatives	3.91062e+08	3.50374e+08	3.66159e+08	3.67577e+08	3.18575e+08	2.624e+08	3.76687e+08	3.04989e+08	3.23283e+08	3.03033e+08	3.23797e+08	3.06867e+08	3.47819e+08	3.64793e+08	3.49929e+08	3.03715e+08	3.24822e+08	3.45526e+08	3.42489e+08	2.56965e+08	2.97659e+08	2.82828e+08	3.01248e+08	2.76233e+08	2.55079e+08	4.12744e+08	3.73178e+08	3.83568e+08	3.61231e+08	3.57408e+08	3.65424e+08	3.85508e+08	3.86858e+08	3.77217e+08	3.79597e+08	4.22406e+08	4.12446e+08	4.30445e+08	3.81214e+08	4.03585e+08
53	8-Hydroxyquinoline	pos	C9 H7 N O	145.053	5.748	146.06	cpd:C19434	--	--	1.6272e+06	1.67607e+06	2.23817e+06	2.75025e+06	1.45403e+06	1.642e+06	1.3984e+06	1.67859e+06	1.59337e+06	1.40066e+06	1.99489e+06	1.47795e+06	1.31393e+06	1.03833e+06	1.11424e+06	1.12749e+06	1.203e+06	1.13908e+06	1.5235e+06	5.11098e+06	8.4139e+08	3.6996e+08	4.58103e+06	1.15202e+06	1.4452e+06	1.32219e+06	1.35358e+06	1.09545e+06	1.19002e+06	1.12669e+06	1.34673e+06	1.29876e+06	1.57243e+06	1.10003e+06	1.25797e+06	1.1574e+06	1.61662e+06	1.52821e+06	1.1e+06	1.42457e+06
54	Υ-Glutamylcysteine	pos	C8 H14 N2 O5 S	250.063	1.921	251.07	--	--	--	1.31966e+07	1.37844e+07	1.442e+07	1.79029e+07	1.97836e+07	1.5413e+07	1.65348e+07	1.18968e+07	1.69545e+07	1.96643e+07	1.39671e+07	1.55247e+07	1.11691e+07	2.1433e+07	1.41719e+07	2.34625e+07	8.0083e+06	2.22126e+07	2.70972e+07	7.39646e+07	7.6011e+07	9.94097e+07	3.67509e+07	3.90044e+07	1.21202e+07	2.03611e+07	1.00463e+07	1.98103e+07	1.79687e+07	2.1339e+07	2.45459e+07	1.46264e+07	2.35114e+07	9.42018e+06	1.13934e+07	2.45e+07	8.3968e+06	1.13189e+07	8.81784e+06	9.39886e+06
55	Acetophenone	pos	C8 H8 O	120.058	2.692	121.065	cpd:C07113	HMDB0033910	Organooxygen compounds	1.26107e+09	1.01552e+09	1.19073e+09	5.47117e+08	1.70518e+09	9.94876e+08	5.47313e+08	5.27627e+08	5.22892e+08	6.87286e+08	6.21735e+08	5.41163e+08	4.73101e+08	4.31728e+08	4.56787e+08	3.73533e+08	4.5227e+08	5.38692e+08	3.27643e+09	3.97362e+09	1.76993e+09	1.66623e+09	4.11225e+09	2.92061e+09	2.2489e+09	1.70481e+09	1.90967e+09	1.90753e+09	1.73236e+09	1.93032e+09	1.50693e+09	2.71269e+09	1.76031e+09	1.60548e+09	1.79465e+09	1.93997e+09	1.7993e+09	1.95936e+09	1.41535e+09	1.86329e+09
56	Apigenin	pos	C15 H10 O5	270.053	9.573	271.06	cpd:C01477	HMDB0002124	Flavonoids	8.05048e+06	1.06793e+07	1.92231e+07	1.50827e+07	2.35946e+07	1.57801e+07	1.35982e+07	1.28347e+07	8.08998e+06	1.45963e+07	1.0905e+07	1.56427e+07	1.00933e+07	239310	1.03036e+07	8.53471e+06	9.38561e+06	7.77979e+06	1.00909e+09	8.27703e+08	2.56479e+08	2.84731e+08	6.20345e+08	8.68258e+08	3.59883e+08	6.41331e+08	6.25324e+08	6.71026e+08	6.77374e+08	6.51869e+08	6.63099e+08	7.75542e+08	6.59804e+08	6.38948e+08	6.27087e+08	5.318e+08	1.26244e+07	2.11974e+07	9.2191e+06	1.69017e+07
57	S-Adenosylmethionine	pos	C15 H22 N6 O5 S	398.137	1.265	399.145	cpd:C00019	HMDB0001185	5'-deoxyribonucleosides	5.04337e+07	5.93251e+07	5.62522e+07	3.33443e+07	4.6225e+07	2.95407e+07	2.44966e+07	2.36268e+07	2.30475e+07	2.26925e+07	2.52229e+07	2.34918e+07	2.75977e+07	2.75136e+07	2.08543e+07	1.90828e+07	1.74674e+07	2.32955e+07	4.90298e+07	3.55786e+07	5.3372e+07	4.60671e+07	4.16032e+07	4.93184e+07	1.85175e+07	2.5551e+07	2.34186e+07	2.86339e+07	2.43831e+07	2.63742e+07	2.50185e+07	3.47494e+07	1.85473e+07	2.18079e+07	2.374e+07	2.15961e+07	3.13701e+07	4.35365e+07	5.06854e+07	3.95998e+07
58	DL-Stachydrine	pos	C7 H13 N O2	143.095	1.626	144.102	--	--	--	3.78014e+09	8.09067e+09	1.20402e+10	8.31145e+09	3.33639e+09	6.473e+09	1.10797e+10	8.98356e+09	7.32296e+09	6.77757e+09	1.24427e+10	1.06314e+10	3.77314e+09	6.90198e+09	1.16549e+10	3.17849e+09	8.92064e+09	3.79181e+09	5.69814e+09	9.10332e+09	4.61084e+09	8.73314e+09	1.11416e+10	4.35528e+09	6.98616e+09	9.5072e+09	7.35918e+09	8.72703e+09	9.17104e+09	8.38183e+09	1.21136e+10	3.6334e+09	8.25624e+09	9.23598e+09	9.56358e+09	9.85419e+09	1.28061e+10	1.32772e+10	11548749931	11857829372
59	Hesperidin	pos	C28 H34 O15	610.19	8.652	611.196	cpd:C09755	HMDB0003265	Flavonoids	1.03425e+07	9.60985e+06	5.97707e+06	8.94316e+06	6.41134e+06	9.59271e+06	3.79583e+06	7.0828e+06	5.72729e+06	6.60923e+06	5.07979e+06	8.13236e+06	1.1855e+07	8.43073e+06	7.40082e+06	1.20551e+07	1.37495e+07	9.09418e+06	2.77986e+07	3.35782e+07	1.98537e+07	2.6091e+07	2.00532e+07	3.24635e+07	3.27409e+07	5.91544e+07	3.64447e+07	4.04611e+07	3.86087e+07	5.59726e+07	9.26703e+07	4.59814e+07	8.00547e+07	7.33425e+07	4.74991e+07	1.36598e+08	3.41011e+06	3.06327e+06	2.93656e+06	3.24088e+06
60	Methyl caffeate	pos	C10 H10 O4	194.058	8.278	195.065	cpd:C10477	--	--	1.32755e+07	1.21469e+07	1.3005e+07	9.03739e+06	1.10567e+07	1.10167e+07	1.07765e+07	1.00714e+07	9.52269e+06	9.56976e+06	1.10241e+07	8.64698e+06	8.73231e+06	7.00326e+06	7.45722e+06	7.35566e+06	8.96225e+06	7.91929e+06	8.57672e+07	6.63809e+07	6.34918e+07	4.2173e+07	1.15316e+08	9.29714e+07	1.62825e+07	1.38111e+07	1.52086e+07	1.34298e+07	1.48945e+07	1.37525e+07	1.46258e+07	1.24121e+07	1.36071e+07	1.13801e+07	1.29405e+07	1.38111e+07	1.10353e+07	1.37479e+07	1.01643e+07	1.06562e+07
61	3',5,7-Trihydroxy-4'-methoxyflavanone	pos	C16 H14 O6	302.079	8.655	303.086	cpd:C01709	HMDB0005782	Flavonoids	9.96787e+06	1.12748e+07	8.81946e+06	1.31452e+07	1.1079e+07	1.23955e+07	7.12854e+06	1.03409e+07	9.01932e+06	1.01647e+07	7.67705e+06	1.11551e+07	1.87542e+07	1.26422e+07	1.10582e+07	1.64914e+07	1.78795e+07	1.387e+07	4.94515e+07	6.27688e+07	2.29889e+07	4.39478e+07	2.26015e+07	5.18696e+07	6.35621e+07	9.67148e+07	6.6391e+07	7.62252e+07	7.4276e+07	9.48604e+07	1.69096e+08	9.34446e+07	1.51666e+08	1.45342e+08	9.24617e+07	1.93877e+08	8.67898e+06	9.16685e+06	7.39669e+06	8.3879e+06
62	Argininosuccinic acid	pos	C10 H18 N4 O6	290.122	1.443	291.13	--	HMDB0000052	Carboxylic acids and derivatives	4.47594e+06	4.21054e+06	4.8679e+06	3.54409e+06	4.18331e+06	3.29214e+06	4.83434e+06	5.51936e+06	4.29994e+06	8.09787e+06	1.48212e+07	1.17e+07	6.11785e+07	1.47837e+07	7.77031e+06	7.24958e+06	1.1397e+07	7.93711e+06	4.75977e+06	4.5765e+06	4.87106e+06	4.80168e+06	3.63477e+06	4.47625e+06	3.13455e+06	6.35374e+06	5.67351e+06	5.03542e+06	3.97615e+06	4.07698e+06	1.27121e+07	2.60657e+06	1.06389e+07	2.73941e+06	9.27621e+06	3.35127e+06	1.17733e+07	9.4362e+06	6.40886e+06	8.35601e+06
63	3-[2-(3-Hydroxyphenyl)ethyl]-5-methoxyphenol	pos	C15 H16 O3	244.11	9.617	245.117	--	--	--	1.17348e+06	1.02426e+06	1.3235e+06	1.8543e+06	1.10271e+06	1.08657e+06	9.52426e+06	5.50155e+06	1.16544e+07	8.09571e+06	9.24134e+06	4.60548e+06	1.96932e+07	3.58484e+07	8.0293e+06	2.27862e+07	1.35204e+07	1.83409e+07	1.5764e+06	1.41194e+06	1.24793e+06	1.16581e+06	1.20388e+06	1.34481e+06	5.11545e+06	6.15374e+06	4.46678e+06	3.0031e+06	2.61235e+06	2.0628e+06	7.12044e+06	3.70687e+06	4.86957e+06	3.48467e+06	4.30527e+06	7.34841e+06	1.64224e+06	1.37721e+06	1.19274e+06	2.56427e+06
64	Vitexin	pos	C21 H20 O10	432.106	8.925	433.113	cpd:C01460	--	--	8.2718e+07	1.04337e+08	7.76588e+07	7.87309e+07	9.32382e+07	6.30334e+07	4.24486e+07	3.43572e+07	7.57928e+07	3.38777e+07	2.96927e+07	5.85992e+07	6.37677e+07	1.24671e+08	5.99531e+07	1.21335e+08	6.42058e+07	9.7577e+07	8.50666e+07	9.54703e+07	1.67317e+08	1.5799e+08	8.72534e+07	7.21964e+07	4.6441e+07	2.57654e+07	4.06293e+07	3.79367e+07	4.21439e+07	3.37774e+07	2.70225e+07	2.62749e+07	3.14231e+07	2.79397e+07	2.65351e+07	2.51812e+07	1.06006e+08	9.01219e+07	9.146e+07	1.22818e+08
65	Neodiosmin	pos	C28 H32 O15	608.174	9.67	609.182	--	HMDB0039856	Flavonoids	1.34927e+07	9.92739e+06	2.85871e+07	5.89631e+06	1.89295e+07	2.14296e+07	8.36374e+07	6.63789e+07	4.77077e+07	7.91124e+07	8.18576e+07	6.55239e+07	2.88163e+07	4.63569e+07	5.62001e+07	3.97438e+07	1.69221e+07	4.13422e+07	2.44226e+08	1.12092e+08	4.65268e+07	3.59998e+07	1.16431e+08	1.25012e+08	5.2688e+08	4.10132e+08	2.1657e+08	2.63501e+08	2.18506e+08	3.58634e+08	4.35366e+08	5.33103e+08	3.73393e+08	4.34493e+08	3.05353e+08	3.34418e+08	1.07712e+08	1.80579e+08	4.5706e+07	1.31551e+08
66	Obacunone	pos	C26 H30 O7	454.199	9.614	455.206	cpd:C08775	HMDB0035858	Prenol lipids	1.93345e+07	1.25985e+07	2.32753e+07	1.03594e+07	7.01515e+06	9.6467e+06	3.31325e+08	1.93001e+08	4.17533e+08	2.86001e+08	2.39199e+08	1.59968e+08	5.40455e+08	8.50452e+08	2.56632e+08	6.4822e+08	4.63684e+08	5.82198e+08	3.22249e+06	1.67042e+06	1.30648e+06	1.33977e+06	1.67008e+06	6.82776e+06	1.50715e+08	1.95799e+08	1.57951e+08	1.08018e+08	7.9023e+07	7.88981e+07	1.03808e+08	6.46497e+07	1.23491e+08	9.67076e+07	9.12097e+07	1.5883e+08	2.48615e+07	7.52833e+06	5.39331e+06	5.33432e+07
67	Adenine	pos	C5 H5 N5	135.055	2.677	136.062	cpd:C00147	HMDB0000034	Imidazopyrimidines	3.00428e+08	4.71216e+08	2.49709e+08	3.35037e+08	2.74984e+08	2.72775e+08	1.76596e+08	2.79502e+08	2.70382e+08	2.6551e+08	1.92279e+08	3.523e+08	3.75031e+08	1.99009e+08	2.40856e+08	4.06404e+08	4.16651e+08	1.89649e+08	2.46812e+08	2.2129e+08	1.80288e+08	1.43316e+08	9.06966e+07	1.64619e+08	1.20032e+08	1.88409e+08	2.17698e+08	1.69419e+08	2.21902e+08	2.0742e+08	3.55749e+08	4.37888e+08	3.23907e+08	2.47878e+08	2.94574e+08	2.84613e+08	8.56602e+07	5.92259e+07	1.22824e+08	4.09217e+07
68	Neohesperidin dihydrochalcone	pos	C28 H36 O15	612.205	7.494	613.213	--	HMDB0030542	Flavonoids	1.46213e+07	1.31782e+07	2.303e+07	7.65594e+06	2.10164e+07	1.32174e+07	1.97827e+07	1.31975e+07	6.32382e+06	1.14333e+07	1.39892e+07	1.65489e+07	8.0275e+06	6.68587e+06	1.87822e+07	7.64995e+06	8.73443e+06	7.1156e+06	7.03208e+07	441969	1.29735e+06	1.22639e+06	2.21633e+07	1.25321e+07	424756	408131	408567	408750	432113	416262	488398	464258	483630	423866	447614	2.40176e+06	484356	508775	419177	500948
69	Quercetin	pos	C15 H10 O7	302.043	9.21	303.05	cpd:C00389	HMDB0005794	Flavonoids	6.97984e+08	6.98174e+08	8.08495e+08	2.66229e+08	7.69368e+08	5.59435e+08	3.19941e+08	2.93957e+08	1.94044e+08	2.52703e+08	2.73419e+08	3.54413e+08	2.43266e+08	2.62492e+08	3.2969e+08	2.31257e+08	2.70656e+08	2.19452e+08	2.1309e+08	2.26668e+08	3.69991e+08	2.86172e+08	2.96219e+08	1.70415e+08	9.397e+07	1.00385e+08	1.2315e+08	1.20624e+08	1.23578e+08	1.02308e+08	8.08707e+07	1.0375e+08	9.19777e+07	9.03039e+07	7.87626e+07	7.9439e+07	2.13469e+08	2.55823e+08	1.52179e+08	2.38161e+08
70	Folinic acid	pos	C20 H23 N7 O7	473.166	6.389	474.173	cpd:C03479	HMDB0001562	Pteridines and derivatives	1.64182e+07	1.65221e+07	1.62825e+07	8.48878e+06	1.14036e+07	8.67378e+06	1.031e+07	6.01463e+06	7.42846e+06	6.71092e+06	1.18782e+07	9.03175e+06	7.3121e+06	9.43467e+06	8.4674e+06	7.47436e+06	7.1641e+06	7.68089e+06	4.57118e+07	2.89099e+07	2.74972e+07	2.57838e+07	3.90634e+07	3.34743e+07	1.2307e+07	1.78633e+07	1.62871e+07	1.67883e+07	1.51444e+07	1.60036e+07	1.95171e+07	1.73457e+07	1.77287e+07	1.69038e+07	1.57122e+07	1.80363e+07	1.22801e+07	1.53222e+07	1.48396e+07	1.2128e+07
71	(-)-Epigallocatechin	pos	C15 H14 O7	306.074	5.318	307.081	cpd:C12136	HMDB0038361	Flavonoids	1.09744e+06	526244	558210	421457	743563	3.28779e+06	1.43477e+06	893266	1.36124e+06	762260	1.26961e+06	741812	1.39858e+06	1.21886e+06	971393	1.29527e+06	1.33917e+06	1.38515e+06	2.18109e+08	613781	1.37073e+06	1.8841e+06	9.6773e+07	4.73561e+07	618514	1.01634e+06	669491	764807	793715	1.14895e+06	1.40627e+06	1.0233e+06	947991	1.13399e+06	1.51153e+06	1.98656e+06	1.27771e+06	1.42574e+06	953554	1.54298e+06
72	Pipecolic acid	pos	C6 H11 N O2	129.079	1.421	130.086	cpd:C00408	HMDB0000716	Carboxylic acids and derivatives	4.56556e+09	4.57849e+09	4.77679e+09	3.10124e+09	6.51494e+09	5.07119e+09	6.17481e+09	5.37542e+09	5.51445e+09	5.10184e+09	7.69633e+09	5.68022e+09	5.40186e+09	5.48059e+09	5.89953e+09	4.56766e+09	5.21675e+09	5.67373e+09	2.31633e+09	2.31216e+09	2.31828e+09	2.44571e+09	2.47562e+09	2.19117e+09	3.01968e+09	5.20926e+09	3.8673e+09	4.0786e+09	4.09625e+09	3.93155e+09	3.5548e+09	4.28976e+09	4.38989e+09	4.6909e+09	4.30453e+09	4.38487e+09	4.52146e+09	4.29705e+09	3.76678e+09	4.59175e+09
73	Adenosine 5'-monophosphate	pos	C10 H14 N5 O7 P	347.063	1.573	348.071	cpd:C00020	HMDB0000045	Purine nucleotides	5.78805e+06	5.85807e+06	5.85315e+06	5.38199e+06	6.75018e+06	4.24371e+06	2.95059e+07	1.30396e+07	1.09092e+07	3.92892e+06	1.21615e+07	1.33734e+07	1.03815e+07	1.01818e+07	7.17162e+06	8.75655e+06	7.80414e+06	7.3554e+06	5.07885e+06	3.25926e+06	5.63186e+06	5.49249e+06	4.95033e+06	2.97639e+06	3.54875e+07	5.81405e+06	8.31395e+06	6.28169e+06	5.64349e+06	7.52571e+06	3.01765e+07	7.74235e+06	1.60514e+07	1.80842e+07	7.68588e+06	8.9047e+06	5.91198e+06	2.40005e+06	5.80046e+06	6.3463e+06
74	Pantothenic acid	pos	C9 H17 N O5	219.111	6.229	220.118	cpd:C00864	HMDB0000210	Alcohols and polyols	3.66319e+08	3.68255e+08	4.18395e+08	2.44214e+08	2.91147e+08	2.14278e+08	4.26549e+08	2.97519e+08	2.84907e+08	2.7146e+08	4.9446e+08	3.60194e+08	3.99109e+08	4.18197e+08	6.11088e+08	3.97864e+08	3.81906e+08	4.11488e+08	3.92823e+08	2.62357e+08	2.76254e+08	2.7498e+08	3.14031e+08	3.58086e+08	1.88758e+08	2.96772e+08	2.44265e+08	2.70333e+08	2.47244e+08	2.59843e+08	3.9212e+08	3.16973e+08	3.13835e+08	2.93108e+08	3.04951e+08	3.22219e+08	3.19353e+08	3.42446e+08	3.08665e+08	3.25727e+08
75	2-Amino-1,3,4-octadecanetriol	pos	C18 H39 N O3	317.293	13.205	318.3	--	--	--	1.15596e+09	9.42351e+08	1.32324e+09	5.37647e+08	1.34842e+09	6.28938e+08	5.23805e+08	6.00571e+08	4.00391e+08	9.70641e+08	7.14942e+08	5.01108e+08	4.24472e+08	2.22247e+08	4.52033e+08	2.65212e+08	3.43631e+08	3.12488e+08	8.60768e+07	1.66677e+08	3.64768e+08	3.95112e+08	2.61413e+08	1.25124e+08	5.41621e+08	1.68622e+08	2.44973e+08	3.06752e+08	2.25692e+08	2.42521e+08	1.90867e+08	2.99843e+08	2.07728e+08	2.46235e+08	2.00347e+08	2.74155e+08	6.00258e+08	8.17296e+08	5.08882e+08	7.81248e+08
76	L-Aspartic acid	pos	C4 H7 N O4	133.037	1.304	134.045	cpd:C00049	HMDB0000191	Carboxylic acids and derivatives	2.57492e+09	2.46235e+09	2.8363e+09	2.40364e+09	2.83452e+09	2.20768e+09	7.73733e+09	6.38316e+09	6343602627	6.61005e+09	9.40385e+09	7.60929e+09	3.16783e+09	2.90696e+09	3.09333e+09	2.34556e+09	2.74765e+09	3.05543e+09	4.74376e+08	3.30949e+08	1.09825e+09	1.24998e+09	4.23714e+08	4.33072e+08	2.59506e+09	2.51611e+09	2.74738e+09	2.55843e+09	2.48225e+09	2.59108e+09	1.29427e+09	1.44373e+09	1.47507e+09	2.22381e+09	1.48166e+09	1.51334e+09	6.61757e+09	6.42092e+09	4.70499e+09	5.72387e+09
77	4-Hydroxybenzaldehyde	pos	C7 H6 O2	122.037	2.248	123.044	cpd:C00633	HMDB0011718	Organooxygen compounds	6.77452e+07	7.28244e+07	6.27003e+07	4.54534e+07	6.70366e+07	4.90611e+07	6.68753e+07	4.50174e+07	5.91339e+07	5.85214e+07	7.65744e+07	4.80501e+07	9.6223e+07	1.18818e+08	9.29123e+07	1.15299e+08	1.02042e+08	1.10346e+08	1.30168e+08	6.05879e+07	7.5576e+07	8.12015e+07	7.11978e+07	8.92069e+07	7.45204e+07	6.46631e+07	5.82824e+07	9.24819e+07	8.27455e+07	7.41233e+07	1.36549e+08	1.23242e+08	1.25333e+08	9.73176e+07	2.04735e+08	1.48003e+08	8.48066e+07	7.17225e+07	8.52364e+07	7.81211e+07
78	Taxifolin	pos	C15 H12 O7	304.058	6.848	305.065	cpd:C01617	--	--	6.19708e+06	8.1585e+06	5.64924e+06	4.77899e+06	5.45686e+06	5.82587e+06	1.60584e+06	3.14453e+06	1.42414e+06	2.61976e+06	1.15477e+06	2.8439e+06	2.62657e+06	4.64582e+06	1.21321e+06	3.83993e+06	3.83097e+06	5.27766e+06	1.68176e+07	1.41981e+07	7.47451e+06	6.01162e+06	1.74801e+07	8.04629e+06	2.14554e+06	2.25167e+06	4.4117e+06	3.41159e+06	3.82121e+06	3.6605e+06	4.15127e+06	3.2962e+06	3.52803e+06	2.07207e+06	3.60184e+06	3.14195e+06	7.30141e+06	7.68091e+06	8.21187e+06	8.55615e+06
79	Ferulic acid	pos	C10 H10 O4	194.058	7.723	195.065	cpd:C01494	HMDB0000954	Cinnamic acids and derivatives	2.81526e+09	2.0051e+09	2.45926e+09	3.84808e+09	1.44065e+09	1.68655e+09	1.389e+09	1.36971e+09	9.75252e+08	1.33688e+09	1.35524e+09	1.26569e+09	1.07938e+09	1.0018e+09	1.1299e+09	9.13116e+08	1.07834e+09	1.01942e+09	2.25226e+09	2.98146e+09	1.24029e+09	7.92118e+08	3.38675e+09	2.21242e+09	2.94038e+09	3.01681e+09	2.32578e+09	2.31101e+09	2.43921e+09	3.20463e+09	2.62211e+09	2.73695e+09	3.09338e+09	2.11038e+09	1.96362e+09	2.28441e+09	3.82617e+08	3.0338e+08	3.51954e+08	3.00109e+08
80	Asparagine	pos	C4 H8 N2 O3	132.054	1.28	133.061	cpd:C16438	HMDB0000168	Carboxylic acids and derivatives	8.0882e+09	9.08681e+09	1.12886e+10	6.92738e+09	4.2677e+09	3.71162e+09	10774705876	6.00894e+09	3.77479e+09	5.32198e+09	8.83485e+09	6.36988e+09	5.8272e+09	6.65917e+09	9.78814e+09	5.13613e+09	4.95563e+09	5.29901e+09	1.07566e+10	6.09666e+09	11379615380	1.05695e+10	7.96956e+09	1.04634e+10	3.96521e+09	1.73416e+10	1.2222e+10	1.35063e+10	12031772410	1.13972e+10	7.84347e+09	4.09016e+09	5.52107e+09	4.47213e+09	4.75036e+09	6.53998e+09	1.39266e+10	1.3371e+10	1.08674e+10	1.53767e+10
81	Catechin	pos	C15 H14 O6	290.079	7.869	291.087	cpd:C17590	HMDB0002780	Flavonoids	2.11232e+08	1.78664e+08	2.02901e+08	1.1475e+08	1.80896e+08	1.54131e+08	8.20533e+07	1.02992e+08	6.41571e+07	9.96363e+07	7.55684e+07	1.25e+08	9.73385e+07	1.08437e+08	7.36834e+07	9.09721e+07	1.04533e+08	1.28748e+08	2.26912e+08	1.04895e+08	1.37105e+08	1.16378e+08	1.50367e+08	1.15019e+08	4.97406e+07	5.35254e+07	5.09899e+07	4.85889e+07	5.36512e+07	4.90724e+07	5.20578e+07	4.97478e+07	4.86859e+07	4.13316e+07	4.57149e+07	4.74631e+07	5.03776e+07	5.12395e+07	3.15843e+07	4.91515e+07
82	Isorhamnetin	pos	C16 H12 O7	316.058	9.753	317.065	cpd:C10084	HMDB0002655	Flavonoids	5.60862e+08	6.0106e+08	5.01762e+08	2.16728e+08	3.9806e+08	3.43447e+08	1.58676e+08	1.90897e+08	1.44331e+08	1.85075e+08	1.39482e+08	2.36826e+08	2.00064e+08	2.66965e+08	1.71526e+08	1.94886e+08	2.60743e+08	2.52145e+08	3.21359e+08	2.98936e+08	2.24491e+08	1.58518e+08	3.82398e+08	2.35031e+08	1.37285e+08	1.38491e+08	1.72326e+08	1.58199e+08	1.67328e+08	1.39863e+08	1.13144e+08	1.66285e+08	1.24463e+08	1.29527e+08	1.095e+08	1.23018e+08	1.05891e+08	1.26123e+08	9.98137e+07	1.19815e+08
83	DL-Arginine	pos	C6 H14 N4 O2	174.112	1.248	175.119	--	--	--	1.13449e+09	1.36292e+09	1.61167e+09	9.52928e+08	8.94732e+08	7.97628e+08	8.23255e+09	6.73338e+09	7.48832e+09	8.4201e+09	8.61506e+09	6.47484e+09	1.61941e+10	1.80625e+10	1.41358e+10	1.32761e+10	1.41597e+10	1.49456e+10	2.05962e+08	8.94472e+07	5.11606e+08	7.31763e+08	1.1889e+08	1.1668e+08	4.02371e+09	1.64868e+10	9.82812e+09	1.18721e+10	9.19919e+09	1.04136e+10	2.31809e+10	2.34069e+10	2.41071e+10	2.01688e+10	2.19109e+10	2.28627e+10	5.01212e+09	2.74785e+09	2.10359e+09	4.23259e+09
84	Xanthine	pos	C5 H4 N4 O2	152.033	2.053	153.04	cpd:C00385	HMDB0000292	Imidazopyrimidines	3.39214e+07	3.15463e+07	5.65278e+07	1.43328e+07	6.58041e+07	3.70885e+07	1.45066e+08	1.90647e+08	7.94043e+07	2.31143e+08	2.30492e+09	6.35516e+08	2.19275e+08	3.51764e+08	1.88132e+08	2.34682e+08	2.31383e+08	4.59818e+08	1.92765e+07	4.07755e+06	3.0443e+06	3.42076e+06	6.37678e+06	9.20079e+06	1.86477e+06	1.63939e+06	2.50382e+06	2.0898e+06	1.98412e+06	2.46111e+06	4.76934e+06	2.94289e+06	3.6642e+06	3.50333e+06	3.80753e+06	3.96133e+06	7.67481e+06	4.136e+06	3.94344e+06	6.83724e+06
85	Naringenin	pos	C15 H12 O5	272.068	8.222	273.076	cpd:C00509	HMDB0002670	Flavonoids	5.97706e+08	6.23771e+08	4.80302e+08	1.31447e+09	6.40699e+08	5.7971e+08	5.60967e+08	6.74745e+08	7.6977e+08	6.63576e+08	5.66201e+08	7.24112e+08	1.23061e+09	1.11276e+09	1.11802e+09	1.54867e+09	1.22287e+09	1.11898e+09	8.2995e+08	1.18834e+09	5.21222e+08	6.95491e+08	7.44272e+08	1.01812e+09	1.13217e+09	9.43074e+08	1.0232e+09	1.01704e+09	1.14936e+09	1.20564e+09	1.28699e+09	1.28537e+09	1.43206e+09	1.13484e+09	1.10684e+09	1.18712e+09	4.03877e+08	3.54137e+08	4.5801e+08	3.56695e+08
86	L-Glutathione oxidized	pos	C20 H32 N6 O12 S2	612.152	2.147	307.083	--	--	--	3.37206e+08	4.34255e+08	3.80251e+08	1.68829e+08	4.09439e+08	1.6535e+08	5.43501e+07	1.1579e+08	1.4025e+08	1.35607e+08	7.48077e+07	1.67918e+08	9.95598e+07	1.28005e+08	4.43704e+07	9.29125e+07	1.27249e+08	1.1547e+08	4.79647e+08	4.36313e+08	5.65132e+08	6.05249e+08	5.73368e+08	3.58938e+08	2.74796e+08	1.12764e+08	2.31859e+08	1.47869e+08	1.30241e+08	1.37644e+08	1.04254e+08	8.62325e+07	1.00564e+08	4.62062e+07	9.83716e+07	1.11592e+08	1.25112e+08	2.52776e+08	1.87457e+08	8.99379e+07
87	Eriodictyol	pos	C15 H12 O6	288.063	8.816	289.07	cpd:C05631	HMDB0005810	Flavonoids	1.13311e+09	1.37596e+09	1.2181e+09	3.05762e+09	1.90823e+09	1.40404e+09	2.99947e+09	2.53452e+09	3.4112e+09	2.56769e+09	2.83727e+09	2.6496e+09	3.85988e+09	3.86491e+09	5.48743e+09	5.49272e+09	3.7839e+09	3.5122e+09	2.20171e+08	3.30045e+08	1.45697e+08	1.22435e+08	3.26864e+08	2.10273e+08	1.66434e+08	1.09294e+08	1.60573e+08	1.55566e+08	1.60465e+08	1.38962e+08	1.12484e+08	1.41909e+08	1.28898e+08	1.07303e+08	1.09776e+08	9.85201e+07	1.6644e+08	3.07385e+08	1.90033e+08	1.9007e+08
88	L-Phenylalanine	pos	C9 H11 N O2	165.079	5.372	166.086	cpd:C00079	HMDB0000159	Carboxylic acids and derivatives	3.89721e+08	7.2233e+08	7.93863e+08	4.60979e+08	9.58293e+08	7.54895e+08	1.47747e+09	1.10688e+09	2.05648e+09	1.23231e+09	1.86746e+09	1.25232e+09	3.33468e+09	3.09431e+09	2.55375e+09	3.17731e+09	3.30639e+09	3.30808e+09	9.59234e+08	4.10594e+08	6.50437e+08	7.35542e+08	5.51894e+08	4.84096e+08	7.92701e+08	2.31566e+09	1.01737e+09	1.31686e+09	1.15768e+09	1.51233e+09	2.47515e+09	1.36932e+09	1.79203e+09	1.54607e+09	2.05937e+09	2.21299e+09	2.82797e+09	2.35203e+09	1.87435e+09	2.81129e+09
89	Adenosine	pos	C10 H13 N5 O4	267.097	2.677	268.104	cpd:C00212	HMDB0000050	Purine nucleosides	1.70259e+09	1.78999e+09	1.52564e+09	1.5437e+09	1.72323e+09	1.42358e+09	8.08453e+08	1.38698e+09	1.26586e+09	1.26603e+09	7.94062e+08	1.49519e+09	1.39993e+09	1.05087e+09	1.18891e+09	1.49016e+09	2.2309e+09	9.1667e+08	1.25455e+09	1.00429e+09	8.59655e+08	9.02672e+08	4.25869e+08	8.1936e+08	5.57065e+08	8.99291e+08	8.34421e+08	9.37404e+08	9.39055e+08	9.83617e+08	1.09294e+09	1.97871e+09	1.59306e+09	1.12542e+09	1.4841e+09	1.5173e+09	1.9974e+08	2.7027e+08	5.6517e+08	3.16844e+08
90	D-(-)-Quinic acid	pos	C7 H12 O6	192.063	1.419	193.071	--	--	--	1.48744e+09	1.44935e+09	1.57412e+09	2.06666e+09	1.56596e+09	1.25398e+09	1.97146e+08	2.92348e+08	3.73867e+08	2.93137e+08	2.91049e+08	4.12178e+08	1.33568e+08	6.71627e+07	2.95422e+08	3.67207e+08	1.42151e+08	4.89566e+07	1.04424e+09	9.15307e+08	1.14145e+09	9.88402e+08	1.31602e+09	1.17989e+09	1.55717e+08	1.10011e+08	1.50392e+08	8.61111e+07	1.32492e+08	1.6124e+08	2.01317e+08	9.38254e+07	7.76643e+07	7.0438e+07	8.51621e+07	9.76853e+07	4.63886e+08	1.03036e+09	7.48052e+08	4.81149e+08
91	Trifolin	pos	C21 H20 O11	448.101	9.7	449.108	cpd:C12626	HMDB0030864	Flavonoids	5.16313e+07	5.47519e+07	5.88904e+07	2.83735e+07	3.85562e+07	2.64953e+07	1.72298e+07	1.71059e+07	1.55527e+07	1.56433e+07	1.24546e+07	2.22072e+07	1.6389e+07	2.30321e+07	2.22515e+07	2.13242e+07	1.69025e+07	1.75306e+07	1.29532e+07	5.06183e+06	2.54725e+07	1.8865e+07	9.90609e+06	6.27851e+06	269056	3.32256e+06	642078	2.44486e+06	2.70649e+06	674481	2.86012e+06	571011	243105	244751	1.32499e+06	4.15819e+06	1.92561e+07	1.78598e+07	1.18621e+07	2.56618e+07
92	Scopoletin	pos	C10 H8 O4	192.042	7.299	193.05	cpd:C01752	HMDB0034344	Coumarins and derivatives	2.22468e+06	2.88055e+06	2.27149e+06	2.83824e+06	1.03538e+07	1.19745e+07	1.45624e+06	1.92608e+06	1.57701e+06	1.89165e+06	2.82521e+06	2.0344e+06	1.8119e+06	1.24908e+06	1.42464e+06	2.24645e+06	2.04878e+06	1.58772e+06	2.79251e+06	3.57545e+06	2.93585e+07	3.16376e+07	3.46127e+06	3.21309e+06	1.55051e+07	1.49886e+07	1.14514e+07	6.59138e+06	1.39582e+07	6.86226e+06	3.28663e+06	4.01824e+06	1.34696e+07	3.06103e+06	4.46378e+06	9.69522e+06	1.27916e+07	8.02635e+06	7.72904e+06	9.20231e+06
93	(±)-Abscisic acid	pos	C15 H20 O4	264.136	9.238	247.133	--	--	--	5.66906e+07	5.88758e+07	7.35934e+07	5.04448e+07	1.17058e+08	8.19647e+07	2.25768e+08	2.38979e+08	2.98023e+08	2.30126e+08	2.08191e+08	2.1118e+08	3.03012e+08	2.76854e+08	3.61998e+08	3.22753e+08	2.66285e+08	2.79009e+08	3.36844e+07	4.10801e+07	3.62853e+07	3.62974e+07	4.61844e+07	3.16278e+07	1.59596e+08	3.36297e+08	2.14309e+08	2.11608e+08	1.96983e+08	1.97492e+08	2.78398e+08	2.31126e+08	2.2767e+08	1.8549e+08	2.19184e+08	2.40061e+08	2.36742e+08	1.98422e+08	2.10743e+08	2.32953e+08
94	Pinocembrin	pos	C15 H12 O4	256.073	10.528	257.081	cpd:C09827	HMDB0030808	Flavonoids	3.30484e+07	3.27117e+07	3.38938e+07	4.28734e+07	3.42459e+07	3.65501e+07	1.61269e+07	1.95824e+07	1.84292e+07	2.07156e+07	1.51921e+07	2.28218e+07	2.47596e+07	2.37168e+07	2.27694e+07	3.07167e+07	2.94989e+07	2.36337e+07	3.79104e+07	3.82011e+07	2.2868e+07	2.43554e+07	4.3451e+07	3.54345e+07	3.37283e+07	2.35829e+07	2.76142e+07	2.55389e+07	2.71479e+07	2.36156e+07	2.17229e+07	2.36208e+07	2.3123e+07	2.3531e+07	2.12508e+07	1.82308e+07	1.14193e+07	1.06483e+07	1.07362e+07	1.17919e+07
95	DL-Tryptophan	pos	C11 H12 N2 O2	204.09	6.779	205.097	--	HMDB0013609	Indoles and derivatives	2.38806e+09	2.19694e+09	2.62251e+09	1.51969e+09	2.80271e+09	1.83316e+09	1.59299e+09	1.28274e+09	9.36658e+08	1.45142e+09	1.46976e+09	1.27869e+09	1.24447e+09	1.07285e+09	1.76177e+09	1.07351e+09	1.76541e+09	1.16949e+09	1.74557e+09	1.11328e+09	7.1586e+08	6.2214e+08	1.3554e+09	1.11953e+09	7.90921e+08	8.78442e+08	1.13972e+09	1.08079e+09	1.1184e+09	9.9088e+08	1.20903e+09	9.89311e+08	9.18996e+08	8.54202e+08	9.26835e+08	1.32211e+09	2.87353e+08	2.31839e+08	1.95576e+08	2.58202e+08
96	Quercetin-3β-D-glucoside	pos	C21 H20 O12	464.096	7.518	465.103	--	--	--	3.08754e+07	3.02059e+07	4.31242e+07	1.46845e+07	4.45098e+07	2.70401e+07	3.04419e+07	2.39366e+07	1.62711e+07	2.39395e+07	2.79998e+07	2.9646e+07	1.83275e+07	2.33556e+07	3.12878e+07	2.09014e+07	1.92585e+07	1.89272e+07	2.79133e+06	3.60375e+06	5.29871e+06	6.32079e+06	4.37277e+06	2.15983e+06	1.41389e+06	1.72082e+06	2.49548e+06	2.29499e+06	2.53195e+06	2.10783e+06	1.61158e+06	2.16766e+06	1.75559e+06	1.95633e+06	1.66815e+06	1.80954e+06	1.6751e+07	1.61967e+07	9.91087e+06	1.65123e+07
97	Cytidine	pos	C9 H13 N3 O5	243.086	1.456	244.093	cpd:C00475	HMDB0000089	Pyrimidine nucleosides	4.50215e+07	4.74633e+07	6.54184e+07	2.99387e+07	6.46716e+07	5.03234e+07	2.90117e+07	3.21567e+07	1.77326e+07	3.1675e+07	3.54308e+07	3.90698e+07	1.47973e+07	9.219e+06	1.33805e+07	1.1796e+07	1.43292e+07	1.38282e+07	9.45417e+06	9.04641e+06	1.76297e+07	1.90142e+07	6.99093e+06	1.01131e+07	8.70946e+06	1.25359e+07	8.66732e+06	1.45408e+07	1.21768e+07	1.35434e+07	8.81748e+06	1.48713e+07	7.57945e+06	9.17713e+06	9.11232e+06	9.34336e+06	1.83501e+07	2.88231e+07	1.90694e+07	1.22091e+07
98	Sinapinic acid	pos	C11 H12 O5	224.069	7.733	225.076	--	HMDB0032616	Cinnamic acids and derivatives	1.54962e+07	1.28642e+07	7.73124e+06	4.12492e+07	1.22243e+07	8.56667e+06	1.90154e+07	3.94468e+07	3.1969e+07	3.94124e+07	2.07972e+07	4.08295e+07	9.57737e+07	6.96926e+07	6.11975e+07	1.22922e+08	1.26364e+08	7.16295e+07	1.19693e+08	1.32589e+08	8.11127e+07	8.40624e+07	1.45507e+08	1.26444e+08	4.37716e+08	6.10221e+08	4.97906e+08	5.05054e+08	5.39837e+08	4.52528e+08	1018980977	1.03136e+09	1.11298e+09	7.40394e+08	8.87053e+08	9.15194e+08	5.13926e+07	8.5716e+07	1.02571e+08	4.64949e+07
99	3,4-Dihydroxybenzaldehyde	pos	C7 H6 O3	138.032	6.464	139.039	cpd:C16700	--	--	1.89988e+06	2.03725e+06	2.0895e+06	2.24122e+06	2.62624e+06	2.06311e+06	2.52046e+06	2.86845e+06	2.96781e+06	2.57655e+06	3.4768e+06	2.68818e+06	2.56466e+06	2.42425e+06	2.48215e+06	2.45455e+06	2.71478e+06	2.52215e+06	1.26662e+07	1.72752e+07	1.34518e+07	1.84977e+07	9.65136e+06	1.24131e+07	3.62029e+06	5.30739e+06	5.60987e+06	4.90614e+06	4.4372e+06	5.15714e+06	5.28735e+06	3.38257e+06	5.62156e+06	3.75702e+06	3.8693e+06	5.87066e+06	3.0823e+06	3.18948e+06	2.75216e+06	3.07436e+06
100	4-Methoxycinnamic acid	pos	C10 H10 O3	160.053	8.055	161.06	--	HMDB0002040	Cinnamic acids and derivatives	1.19544e+07	1.18359e+07	9.33362e+06	1.36676e+07	1.57121e+07	1.14923e+07	4.2544e+07	2.53434e+07	3.21236e+07	2.60118e+07	4.38279e+07	3.51194e+07	5.02235e+07	4.53751e+07	3.28589e+07	4.70199e+07	4.99787e+07	4.26149e+07	4.69958e+07	9.16521e+07	5.0697e+07	5.32872e+07	8.76926e+07	7.78789e+07	2.4557e+08	3.44585e+08	2.89846e+08	2.34058e+08	2.84299e+08	2.23334e+08	2.57708e+08	3.80697e+08	2.6721e+08	2.73735e+08	2.07908e+08	2.67253e+08	4.13047e+08	4.46932e+08	3.20029e+08	4.90097e+08
101	Spermine	pos	C10 H26 N4	202.216	1.027	102.115	cpd:C00750	HMDB0001256	Organonitrogen compounds	1.71377e+07	2.03574e+07	2.53268e+07	2.41369e+06	2.47758e+07	1.02353e+07	407309	517943	963309	677432	1.69319e+06	735274	414890	480751	466713	360001	408029	1.0888e+06	1.71703e+07	8.97077e+06	1.17e+07	1.77799e+07	1.42701e+07	1.62129e+07	417648	835417	551142	1.54095e+06	1.34725e+06	1.18966e+06	1.17601e+06	840898	362085	356828	448765	572420	1.72885e+07	1.0914e+07	1.52654e+07	1.67181e+07
102	N,N-dimethyl-5-nitro-6-[3-(trifluoromethyl)phenoxy]pyrimidin-4-amine	pos	C13 H11 F3 N4 O3	310.066	1.893	311.074	--	--	--	7.97353e+06	1.47452e+07	4.68499e+06	4.78907e+07	2.05131e+07	2.10599e+07	7.01828e+06	1.0528e+07	3.26624e+07	1.40715e+07	5.43047e+06	1.33103e+07	2.22959e+07	4.20635e+07	1.94153e+07	4.70187e+07	2.8401e+07	3.6695e+07	1.09631e+08	2.33846e+08	2.30948e+08	2.66239e+08	1.09353e+08	1.45686e+08	3.23569e+07	8.95597e+07	9.61112e+07	6.67903e+07	5.56084e+07	9.86394e+07	7.87685e+07	1.08763e+07	9.76799e+07	4.91448e+07	4.55938e+07	1.10907e+08	1.38428e+06	2.19353e+06	3.18641e+06	1.32602e+06
103	3,4-Methylenedioxy-α-pyrrolidinopropiophenone	pos	C14 H17 N O3	247.121	7.135	248.128	--	--	--	8.74627e+06	7.19795e+06	7.71351e+06	1.47921e+07	1.41826e+07	2.44478e+07	4.15855e+06	1.05281e+07	1.04817e+07	6.8454e+06	4.98696e+06	1.1781e+07	1.00963e+07	7.62353e+06	1.29886e+07	9.91402e+06	2.39278e+07	6.75308e+06	1.17449e+06	7.43633e+06	1.31425e+10	1.11283e+10	5.06206e+06	2.30137e+06	1.42855e+06	4.68064e+06	5.18807e+06	1.47217e+06	3.7648e+06	2.7685e+06	4.90203e+06	280429	307537	7.58201e+06	250168	2.18768e+06	293068	253952	526167	424118
104	N epsilon-(1-Carboxymethyl)-L-lysine	pos	C8 H16 N2 O4	204.111	1.428	205.118	--	--	--	1.13303e+08	1.14899e+08	1.26939e+08	6.9924e+07	1.07999e+08	8.56454e+07	1.55271e+08	1.09878e+08	1.2183e+08	1.06871e+08	6.19137e+07	1.05528e+08	1.11083e+08	1.13222e+08	9.15177e+07	9.81706e+07	9.85139e+07	1.10052e+08	1.71693e+08	1.07972e+08	1.38458e+08	1.43656e+08	1.23874e+08	1.48124e+08	1.44308e+08	1.7582e+08	1.62555e+08	1.75273e+08	1.60129e+08	1.6035e+08	1.05457e+08	1.32589e+08	1.50483e+08	1.37852e+08	1.51872e+08	1.57446e+08	1.08057e+08	1.0632e+08	1.10213e+08	9.30898e+07
105	PC (16:2e/2:0)	pos	C26 H50 N O7 P	519.333	14.415	520.34	--	--	--	5.36066e+08	5.04303e+08	4.62339e+08	4.25235e+08	4.51433e+08	5.45469e+08	1.18517e+08	1.80097e+08	8.05345e+07	1.99508e+08	2.09917e+08	1.8531e+08	2.33968e+08	1.59268e+08	1.17216e+08	2.47575e+08	2.48094e+08	1.36505e+08	2.86698e+08	3.68983e+08	3.98355e+08	5.21699e+08	3.28953e+08	4.24725e+08	2.26452e+08	1.46273e+08	1.61056e+08	1.90523e+08	1.61346e+08	2.10024e+08	5.44326e+08	6.19906e+08	5.13089e+08	3.98501e+08	2.20126e+08	4.9979e+08	1.62207e+08	2.07665e+08	2.91926e+08	1.79423e+08
106	Eucalyptol	pos	C10 H18 O	136.125	12.733	137.132	cpd:C09844	HMDB0004472	Oxanes	5.89695e+07	3.41237e+07	3.32869e+07	1.43244e+08	3.3899e+07	9.07735e+07	4.25654e+06	8.13465e+06	4.54544e+06	1.09188e+07	4.69853e+06	3.97e+06	3.46892e+06	5.45153e+06	3.13825e+06	3.94995e+06	4.98479e+06	7.21568e+06	1.67099e+07	1.97408e+07	2.2339e+07	2.09347e+07	1.8764e+07	2.62581e+07	3.65134e+06	3.82071e+06	6.68141e+06	6.16442e+06	8.0226e+06	6.36887e+06	3.33528e+06	2.30886e+06	3.57511e+06	3.53386e+06	3.10474e+06	3.73511e+06	2.89875e+07	4.1702e+07	5.15349e+07	3.96011e+07
107	2-cyclopropyl-9-fluoro-5H-chromeno[4,3-d]pyrimidine	pos	C14 H11 F N2 O	242.087	1.206	243.094	--	--	--	2.31375e+06	2.25017e+06	2.50824e+06	4.37782e+06	2.07808e+06	1.93967e+06	1.7041e+07	1.43018e+07	1.87422e+07	2.1914e+07	1.98942e+07	1.05422e+07	3.55243e+07	3.52885e+07	3.33772e+07	3.77206e+07	3.48231e+07	3.48608e+07	1.04173e+06	883868	1.50418e+06	1.40416e+06	915394	765613	1.60449e+07	3.35323e+07	2.76045e+07	2.51565e+07	2.22441e+07	2.3664e+07	4.40925e+07	8.25487e+07	6.3084e+07	5.50892e+07	5.77794e+07	4.95125e+07	8.68497e+06	7.7798e+06	3.34639e+06	7.67203e+06
108	1-methyl-1H-benzimidazole-2-sulfonic acid	pos	C8 H8 N2 O3 S	212.03	6.481	213.037	--	--	--	8.1183e+06	8.99397e+06	1.08742e+07	5.93328e+06	5.78826e+06	3.22915e+06	2.19145e+06	2.02627e+06	1.55153e+06	1.8724e+06	4.33193e+06	3.47458e+06	508151	318860	497230	388163	671138	559350	2.19893e+07	1.01735e+07	1.27986e+07	1.06529e+07	1.46336e+07	1.63629e+07	2.21238e+06	2.09653e+06	2.70899e+06	2.91678e+06	2.86904e+06	2.82164e+06	1.58986e+06	929134	940961	831881	1.04374e+06	1.15116e+06	3.02203e+06	5.52225e+06	5.35926e+06	3.5592e+06
109	(11E,15Z)-9,10,13-trihydroxyoctadeca-11,15-dienoic acid	pos	C18 H32 O5	345.252	8.052	346.259	--	--	--	3.49057e+06	3.02271e+06	3.59814e+06	3.29645e+06	5.27529e+06	6.22876e+06	1.00361e+07	9.19662e+06	1.36487e+07	1.13163e+07	1.9605e+07	1.20848e+07	1.15921e+07	1.44522e+07	1.41679e+07	1.81238e+07	1.21676e+07	1.64792e+07	1.25153e+06	1.76785e+06	4.76955e+06	3.95173e+06	1.83087e+06	1.36451e+06	1.74566e+07	1.69835e+07	1.82148e+07	2.10698e+07	1.90479e+07	2.09059e+07	3.04879e+07	3.69973e+07	3.33472e+07	2.74777e+07	2.82287e+07	2.77819e+07	4.54401e+06	4.40958e+06	2.71822e+06	3.39613e+06
110	Kanamycin	pos	C18 H36 N4 O11	506.213	10.957	507.22	cpd:C00304	--	--	162769	211218	115756	72318.8	103616	297512	1.44827e+06	2.34374e+06	6.41068e+06	2.15104e+06	2.45478e+06	2.51875e+06	2.10603e+07	1.95179e+07	1.41391e+07	2.91893e+07	1.88389e+07	2.16019e+07	161176	86722	125071	108110	90217.5	104874	342506	2.36151e+06	697932	498141	392940	496984	3.45468e+06	2.28374e+06	3.54891e+06	1.43426e+06	2.9507e+06	3.28788e+06	1.78613e+06	1.94758e+06	1.26517e+06	2.17126e+06
111	Nicotinate ribonucleoside	pos	C11 H13 N O6	255.075	1.457	256.082	--	HMDB0006809	Organooxygen compounds	1.78829e+06	1.84907e+06	1.66531e+06	2.71557e+06	1.27696e+06	1.21607e+06	1.98652e+06	1.24386e+06	1.02657e+06	1.33461e+06	913575	1.42068e+06	1.54856e+06	1.23725e+06	1.63578e+06	1.33586e+06	1.13285e+06	1.02035e+06	854282	758117	1.14593e+06	1.40191e+06	1.3482e+06	1.51532e+06	827330	683756	732972	1.59741e+06	1.01773e+06	1.03789e+06	857006	1.25309e+06	1.34095e+06	1.33733e+06	1.12859e+06	1.02504e+06	533118	1.04868e+06	961620	1.25241e+06
112	Phenytoin	pos	C15 H12 N2 O2	274.069	6.268	275.076	cpd:C07443	--	--	823711	682852	779534	782532	544031	615383	463120	365882	380254	304056	448728	347238	437355	343404	424515	369014	501219	390728	973111	750696	1.41691e+06	1.56791e+06	883807	1.66422e+06	485100	561345	485082	484266	496101	555028	670406	598281	596601	527912	411796	585259	3.34655e+07	3.73372e+07	2.82476e+07	3.48579e+07
113	ethyl 4-amino-2-(methylsulfanyl)-1,3-thiazole-5-carboxylate	pos	C7 H10 N2 O2 S2	218.022	8.221	219.029	--	--	--	5.2036e+06	5.28923e+06	3.68154e+06	8.59939e+06	5.33177e+06	4.13698e+06	4.60486e+06	5.06557e+06	5.46285e+06	5.53329e+06	3.91142e+06	5.56651e+06	9.02749e+06	7.67829e+06	8.47801e+06	1.02638e+07	8.8266e+06	7.82449e+06	5.52094e+06	8.73409e+06	4.07406e+06	4.78084e+06	5.61892e+06	6.71373e+06	7.43478e+06	1.44444e+06	6.87502e+06	6.5307e+06	7.611e+06	8.63011e+06	8.30593e+06	8.89962e+06	9.96608e+06	7.83475e+06	7.51546e+06	7.93741e+06	2.93496e+06	3.09619e+06	3.14318e+06	2.27872e+06
114	Alnustone	pos	C19 H18 O	262.136	9.618	263.143	--	HMDB0031664	Diarylheptanoids	290750	274406	343066	611488	261290	321979	1.66995e+06	2.62044e+06	4.59974e+06	2.53509e+06	2.25323e+06	1.28165e+06	7.61591e+06	1.10499e+07	1.67567e+06	9.56963e+06	4.73944e+06	7.5171e+06	479960	463738	431403	351113	381650	482431	766166	1.54377e+06	1.3377e+06	631721	701999	594346	749320	459918	771707	745198	413560	1.08757e+06	359344	323590	242965	372131
115	N1-(2,3-dihydro-1,4-benzodioxin-2-ylmethyl)-2,2-dimethylpropanamide	pos	C14 H19 N O3	249.137	6.613	250.144	--	--	--	151048	189295	183134	160682	193704	285523	186636	196378	304205	189140	308680	224346	251892	181086	285957	209902	265802	346445	221880	159185	4.65772e+07	3.71572e+07	145250	133830	232084	216518	209424	204436	210750	307557	198039	329414	254909	298429	301417	250742	190997	251210	228996	282154
116	Obacunoic acid	pos	C26 H32 O8	944.42	10.091	473.217	--	--	--	1.14816e+08	1.107e+08	4.68441e+07	1.12911e+07	3.65588e+07	9.1479e+07	4.93127e+06	3.41074e+07	2.83856e+07	1.65726e+07	1.09724e+07	6.16177e+07	1.21348e+07	2.32323e+07	5.05679e+06	3.8658e+06	1.82612e+07	5.86751e+06	1.62671e+08	1.0832e+08	6.37739e+06	2.5018e+07	8.43938e+07	1.67436e+08	1.11393e+07	6.97544e+07	3.80189e+07	3.88385e+07	1.7379e+07	1.52104e+07	3.40045e+06	1.92208e+06	3.53602e+06	3.14474e+06	3.22437e+06	8.96248e+06	1.35157e+06	677906	1.68704e+07	1.59414e+06
117	5-acetyl-2,6-dimethyl-1,2,3,4-tetrahydropyridin-4-one	pos	C9 H13 N O2	132.058	1.661	133.065	--	--	--	6.10116e+09	5.48508e+09	5.66101e+09	4.60428e+09	6.33292e+09	5.64587e+09	2.97521e+09	3.08307e+09	3.12827e+09	3.73064e+09	1.86599e+09	3.06523e+09	2.74777e+09	2.45588e+09	3.67622e+09	3.17564e+09	2.8401e+09	3.0673e+09	2.12955e+10	2.60271e+10	1.79608e+10	1.811e+10	23403918646	2.20749e+10	1.23376e+10	1.22161e+10	1.50948e+10	12310565711	1.48056e+10	1.24329e+10	9541397642	1.10219e+10	1.2739e+10	9.51763e+09	1.17458e+10	1.10212e+10	6.51828e+09	5.91586e+09	6.64275e+09	6.7427e+09
118	AL 8810 Methyl ester	pos	C25 H33 F O4	438.223	10.797	439.231	--	--	--	388567	445785	493168	272097	458462	458872	1.29545e+07	1.40781e+07	1.60757e+07	1.11897e+07	1.52438e+07	1.69878e+07	2.11252e+07	2.839e+07	1.82291e+07	1.94513e+07	2.47205e+07	2.27313e+07	704868	315708	207399	387011	282067	347664	2.12754e+06	7.85553e+06	4.15842e+06	5.65445e+06	3.70156e+06	3.93691e+06	5.91972e+06	3.6138e+06	5.29893e+06	6.09678e+06	5.70735e+06	4.9696e+06	1.03827e+06	922150	1.28484e+06	678519
119	N-[4-(benzyloxy)phenyl]-N'-[2-chloro-6-(4-methoxyphenoxy)benzyl]urea	pos	C28 H25 Cl N2 O4	510.135	6.03	511.143	--	--	--	1.00079e+07	6.04515e+06	7.13958e+06	2.30154e+07	1.77822e+07	2.67432e+07	1.04488e+06	1.55462e+06	779205	1.54308e+06	1.55841e+06	1.66762e+06	789791	1.26212e+06	894648	1.15726e+06	1.05088e+06	1.22729e+06	1.36302e+06	2.00641e+06	2.13289e+06	2.2163e+06	1.97518e+06	2.03843e+06	721764	431440	573607	712300	865590	719682	537478	577812	691653	570834	518684	571519	1.85466e+06	1.20207e+06	1.50285e+06	1.40419e+06
120	Isosinensetin	pos	C20 H20 O7	372.121	7.866	373.128	--	HMDB0037599	Flavonoids	1.84316e+06	3.42248e+06	938350	2.5805e+06	1.23276e+06	3.99943e+06	401152	2.1833e+06	1.2205e+06	1.38538e+06	272055	3.92397e+06	2.37416e+06	4.83237e+06	3.84923e+06	3.56273e+06	1.08222e+07	4.11632e+06	750522	675738	318350	538410	459233	955120	2.40069e+06	1.38143e+06	2.78774e+06	3.11346e+06	3.37145e+06	4.36334e+06	6.1285e+06	867959	4.41602e+06	4.98471e+06	1.53464e+06	1.22609e+07	155879	140485	487987	222777
121	(-)-Norepinephrine N-hexoside	pos	C14 H21 N O8	331.127	6.457	332.134	--	--	--	5.58182e+07	5.60326e+07	5.28273e+07	5.63193e+07	5.86467e+07	5.11908e+07	6.59245e+07	5.4635e+07	5.81444e+07	5.50183e+07	6.33766e+07	4.81367e+07	8.25501e+07	6.90336e+07	7.04735e+07	9.15008e+07	7.09394e+07	7.1541e+07	1.27589e+08	1.1704e+08	6.57395e+07	8.05451e+07	1.02078e+08	1.17105e+08	5.27085e+07	6.19508e+07	6.2386e+07	5.48893e+07	5.76991e+07	6.08868e+07	7.1712e+07	7.54619e+07	6.78897e+07	6.14712e+07	6.27312e+07	7.28683e+07	5.60428e+07	4.23283e+07	5.56842e+07	5.038e+07
122	DIMBOA glucoside	pos	C15 H19 N O10	373.101	7.253	374.108	cpd:C15768	--	--	1.53675e+07	9.59867e+06	9.36342e+06	5.46493e+06	4.74032e+06	5.02022e+06	7.30282e+06	4.26333e+06	2.94743e+06	4.46071e+06	7.66489e+06	5.20552e+06	3.58893e+06	4.02405e+06	5.02355e+06	2.95213e+06	2.9471e+06	3.59118e+06	1.11366e+07	884256	4.28599e+06	1.15463e+06	8.96558e+06	2.22704e+06	3.07069e+06	3.17568e+06	3.89402e+06	4.38154e+06	3.95352e+06	3.61339e+06	4.33207e+06	4.29253e+06	4.81862e+06	4.4432e+06	4.502e+06	5.22472e+06	1.46394e+06	1.87736e+06	1.47164e+06	1.7643e+06
123	6,9-dimethoxy-11H-indeno[1,2-b]quinoxalin-11-one	pos	C17 H12 N2 O3	314.062	8.755	315.069	--	--	--	5.35027e+06	7.05237e+06	7.4309e+06	2.95868e+06	6.4249e+06	5.14539e+06	5.55953e+06	3.3915e+06	2.21146e+06	3.48797e+06	3.21664e+06	4.03018e+06	2.49572e+06	2.78125e+06	2.99833e+06	3.13658e+06	3.33849e+06	2.75751e+06	1.01524e+07	3.10816e+07	8.44396e+06	4.74864e+06	3.18137e+07	9.95815e+06	8.64965e+06	5.06369e+06	9.37341e+06	8.38952e+06	1.01461e+07	8.55467e+06	6.54014e+06	9.84403e+06	7.1111e+06	9.62619e+06	7.03374e+06	5.41989e+06	1.07491e+07	1.08071e+07	8.89292e+06	1.07258e+07
124	3-Hydroxy-3-Methylpentane-1,5-Dioic Acid	pos	C6 H10 O5	162.053	1.438	325.113	--	--	--	2.69038e+09	2.40536e+09	2.26271e+09	2.30736e+09	2.42562e+09	1.93021e+09	6.86765e+09	5.21148e+09	6.22231e+09	5.93058e+09	6.28079e+09	4.90279e+09	5.10569e+09	5.41565e+09	3.72458e+09	4.13183e+09	5.23637e+09	5.88859e+09	1.40483e+09	1.03695e+09	1.45867e+09	1.47986e+09	1.33706e+09	1.05514e+09	7.65188e+09	5.12767e+09	5.86089e+09	5.50157e+09	6.50193e+09	5.55175e+09	4.98494e+09	4.90101e+09	4.72035e+09	4.86857e+09	5.51807e+09	4.94312e+09	3.23378e+09	3.1871e+09	2.73359e+09	4.50359e+09
125	Quinone	pos	C6 H4 O2	108.021	1.339	109.029	cpd:C00472	HMDB0003364	Organooxygen compounds	2.18816e+08	1.4748e+08	1.50519e+08	4.80161e+07	1.90236e+08	4.83425e+07	3.61191e+08	4.09141e+08	9.97182e+07	3.77147e+08	3.68062e+08	3.08795e+08	3.78554e+08	4.29203e+08	4.54091e+08	5.17291e+08	4.4489e+08	3.79527e+08	9.23433e+07	1.08649e+08	1.23424e+08	1.2341e+08	1.07076e+08	8.66394e+07	3.54778e+08	1.97705e+08	2.42153e+08	2.25623e+08	2.63827e+08	2.17543e+08	4.02365e+08	1.60222e+09	7.45277e+08	6.69741e+08	6.87673e+08	8.48665e+08	2.09102e+08	2.85342e+08	2.21108e+08	5.36946e+08
126	3-hydroxy-4-methoxy-9H-xanthen-9-one	pos	C14 H10 O4	242.058	7.588	243.065	--	--	--	4.55773e+07	4.24164e+07	5.2201e+07	3.11874e+07	4.43015e+07	3.17811e+07	3.38988e+07	2.78438e+07	1.85687e+07	2.70085e+07	2.01842e+07	3.25035e+07	2.79691e+07	2.3071e+07	2.99452e+07	2.3472e+07	2.65965e+07	2.54546e+07	2.84836e+07	1.90477e+07	1.54244e+07	1.20387e+07	2.23758e+07	1.39915e+07	5.75408e+06	5.20396e+06	5.88813e+06	5.45442e+06	6.11712e+06	4.78471e+06	8.4762e+06	5.28052e+06	6.73534e+06	3.83704e+06	6.88772e+06	7.67054e+06	1.24736e+07	1.05656e+07	9.97431e+06	1.54074e+07
127	Tiglic acid	pos	C5 H8 O2	100.053	1.324	118.086	cpd:C08279	HMDB0001470	Fatty Acyls	7.41918e+07	7.16366e+07	9.32986e+07	5.14929e+07	7.10358e+07	6.15566e+07	1.28863e+08	8.4561e+07	5.94793e+07	8.97415e+07	1.31107e+08	9.77263e+07	8.31672e+07	7.69811e+07	1.1266e+08	7.35981e+07	6.66203e+07	8.6767e+07	1.86155e+08	1.01147e+08	1.17001e+08	1.12434e+08	1.19741e+08	1.38351e+08	9.20657e+07	1.47544e+08	9.70741e+07	1.22055e+08	1.24805e+08	1.30131e+08	8.79941e+07	9.07917e+07	1.03158e+08	1.12361e+08	1.28875e+08	1.16065e+08	9.36712e+07	1.3262e+08	9.82628e+07	9.01921e+07
128	4-Hydroxy-2,5-dimethyl-3(2H)furanone	pos	C6 H8 O3	128.047	1.413	129.055	--	--	--	4.50584e+08	4.15297e+08	4.54025e+08	5.78131e+08	4.45354e+08	3.76692e+08	2.43875e+08	2.87797e+08	2.82039e+08	3.41703e+08	2.56295e+08	3.32593e+08	1.276e+08	3.7888e+08	1.10918e+08	3.05659e+08	1.34368e+08	1.937e+08	2.9823e+08	2.69009e+08	3.18996e+08	3.09757e+08	2.8064e+08	2.5214e+08	1.90805e+08	2.10429e+08	1.56493e+08	2.13369e+08	2.27851e+08	2.18781e+08	1.69033e+08	3.37268e+08	3.57235e+08	3.12244e+08	3.40164e+08	2.77825e+08	2.64683e+08	3.60175e+08	2.55015e+08	3.83195e+08
129	(2R)-2-[(2R,5S)-5-[(2S)-2-hydroxybutyl]oxolan-2-yl]propanoic acid	pos	C11 H20 O4	216.137	10.329	471.238	--	--	--	2.08401e+07	1.72537e+07	1.67924e+07	1.41135e+07	1.61248e+07	1.57301e+07	5.00591e+07	4.54961e+07	4.84247e+07	6.42684e+07	4.8179e+07	4.57318e+07	6.16497e+07	6.84115e+07	5.09425e+07	8.08346e+07	6.33175e+07	6.19807e+07	1.55184e+07	1.62985e+07	1.31561e+07	1.4291e+07	1.19343e+07	2.02396e+07	2.66344e+07	2.51636e+07	1.86009e+07	2.51027e+07	1.90915e+07	1.85413e+07	2.61043e+07	2.26346e+07	2.20593e+07	2.98413e+07	2.41845e+07	2.30965e+07	2.86767e+07	2.41381e+07	1.55955e+07	2.4462e+07
130	L-arginino-succinate	pos	C10 H17 N4 O6	289.116	8.464	290.123	--	--	--	6.55423e+06	8.06995e+06	9.59879e+06	3.29586e+06	3.52134e+06	3.23894e+06	1.97006e+06	2.11582e+06	2.56274e+06	2.2112e+06	2.35441e+06	2.11789e+06	2.66744e+06	2.63969e+06	2.37454e+06	3.14414e+06	2.53198e+06	3.38984e+06	6.02307e+06	4.38887e+06	2.78953e+07	2.68714e+07	3.04863e+06	4.42757e+06	2.2687e+06	2.65563e+06	2.5801e+06	2.47139e+06	2.76735e+06	3.19938e+06	3.07284e+06	3.06375e+06	3.11777e+06	3.13449e+06	2.35743e+06	2.6566e+06	2.80417e+06	6.54183e+06	1.2592e+07	3.35001e+06
131	1,3-dimethyl 2,4-bis(4-hydroxyphenyl)cyclobutane-1,3-dicarboxylate	pos	C20 H20 O6	373.15	9.274	374.158	--	--	--	3.75601e+06	4.21404e+06	6.0676e+06	2.30827e+06	4.91733e+06	3.47918e+06	1.53005e+07	7.85434e+06	1.38181e+07	8.70469e+06	1.39645e+07	1.27703e+07	1.89761e+07	1.96809e+07	2.63531e+07	1.68289e+07	1.41075e+07	1.79659e+07	1.05039e+07	1.38594e+07	1.89686e+07	1.74447e+07	1.35763e+07	1.16308e+07	1.16554e+07	4.47877e+07	2.57561e+07	2.60897e+07	2.31633e+07	2.58827e+07	2.41451e+07	1.84208e+07	1.70007e+07	9.94719e+06	1.69451e+07	1.72738e+07	2.89191e+07	2.75911e+07	2.68744e+07	3.11914e+07
132	Methyl cinnamate	pos	C10 H10 O2	162.068	8.663	163.075	cpd:C06358	HMDB0033833	Cinnamic acids and derivatives	2.67594e+07	2.7233e+07	2.30671e+07	4.29694e+07	2.61619e+07	2.68946e+07	5.27671e+07	4.14366e+07	5.73163e+07	4.27611e+07	4.27552e+07	3.85704e+07	7.19476e+07	7.31401e+07	1.64879e+08	1.24241e+08	9.81559e+07	6.24361e+07	9.03344e+06	7.70513e+06	7.16863e+07	8.60683e+07	4.97199e+06	1.3919e+07	1.59188e+07	1.89192e+07	2.41488e+07	1.70865e+07	1.67023e+07	2.08659e+07	2.2212e+07	1.20023e+07	2.03923e+07	1.02525e+07	1.34605e+07	2.44104e+07	5.2698e+06	1.77802e+06	5.23145e+06	2.32182e+06
133	2,4-Dihydroxybenzoic acid	pos	C7 H6 O4	154.027	5.719	155.034	--	HMDB0029666	Benzene and substituted derivatives	1.74476e+07	8.87866e+06	7.21431e+06	1.07713e+08	2.20425e+07	4.09615e+07	3.8982e+06	2.36746e+07	2.19297e+07	9.36879e+06	5.62699e+06	9.53469e+06	2.49755e+07	9.99311e+06	7.55136e+06	4.57382e+07	8.19074e+07	1.58512e+07	3.81873e+06	8.27304e+06	1.24223e+07	1.21816e+07	9.3091e+06	6.50513e+06	1.18493e+07	8.84523e+06	1.13455e+07	9.21755e+06	9.10457e+06	1.05568e+07	1.08223e+07	1.237e+07	1.09927e+07	5.02478e+06	8.16722e+06	1.29816e+07	1.43039e+07	1.13632e+07	1.68387e+07	9.47367e+06
134	[4-(2-methoxyphenyl)piperidino](phenyl)methanone	pos	C19 H21 N O2	295.157	12.354	296.164	--	--	--	2.75566e+06	2.08032e+06	1.88298e+06	6.17199e+06	3.24812e+06	1.06423e+07	901564	1.37712e+06	848666	1.21283e+06	885433	771806	653598	882111	593550	719799	796298	937580	3.09957e+07	3.29102e+07	6.76629e+07	4.68182e+07	3.49677e+07	5.83782e+07	1.03686e+07	7.09523e+06	2.49164e+07	2.69732e+07	1.99225e+07	1.61741e+07	7.71016e+06	755783	7.89323e+06	5.74913e+06	3.89573e+06	7.15084e+06	4.89214e+06	6.67314e+06	1.32128e+07	1.13557e+07
135	T-2 Toxin	pos	C24 H34 O9	488.205	10.969	489.212	cpd:C09738	HMDB0036600	Prenol lipids	1.59719e+08	2.09763e+08	1.06118e+08	1.52722e+07	8.77918e+07	1.34325e+08	7.61514e+06	2.80924e+07	2.93358e+07	2.24208e+07	1.29336e+07	5.47592e+07	3.1089e+07	5.5246e+07	1.30132e+07	2.49683e+07	1.88931e+07	2.19289e+07	1.78564e+08	1.587e+08	4.52113e+07	1.46334e+08	1.06637e+08	2.53165e+08	2.91618e+07	9.74502e+07	6.61676e+07	4.70795e+07	2.71317e+07	2.83496e+07	8.7769e+06	4.05594e+06	8.32747e+06	5.40781e+06	5.42609e+06	1.23755e+07	2.41293e+07	2.63926e+07	2.74254e+08	3.61842e+07
136	SDMA	pos	C8 H18 N4 O2	202.143	1.365	203.15	--	HMDB0003334	Carboxylic acids and derivatives	1.3256e+07	1.5024e+07	1.31129e+07	9.4334e+06	1.21996e+07	6.93008e+06	2.93867e+07	2.16557e+07	2.72678e+07	2.28916e+07	3.06357e+07	2.75505e+07	6.11453e+07	5.35319e+07	4.52396e+07	4.14074e+07	4.26957e+07	4.67469e+07	1.98352e+07	6.65547e+06	8.85233e+06	1.05992e+07	1.0561e+07	9.26786e+06	1.36166e+07	5.04881e+07	3.19773e+07	3.80017e+07	2.66063e+07	3.11621e+07	4.86283e+07	4.31097e+07	5.24852e+07	3.13738e+07	4.77426e+07	5.24647e+07	3.47826e+07	2.75361e+07	2.04518e+07	3.37584e+07
137	1,2-di(3,4-dimethoxyphenyl)diaz-1-ene	pos	C16 H18 N2 O4	340.077	5.899	341.085	--	--	--	128817	147531	170345	176222	216935	226423	9.14152e+06	4.81122e+06	9.59414e+06	5.10921e+06	1.15567e+07	6.71682e+06	1.21194e+07	1.11487e+07	1.2665e+07	1.07691e+07	1.3499e+07	1.09726e+07	133496	217724	813735	814965	152951	213811	92993.3	86886.8	90273.7	91543	93690.3	94182.7	115689	105689	106485	97368.4	100707	104411	1.06854e+06	693654	644251	878308
138	7-hydroxy-4-[(2-pyridylthio)methyl]-2H-chromen-2-one	pos	C15 H11 N O3 S	285.046	1.388	286.053	--	--	--	1.76883e+07	1.96904e+07	1.934e+07	1.09937e+07	1.11278e+07	9.37356e+06	1.43189e+07	9.54619e+06	6.22686e+06	7.74279e+06	8.4086e+06	9.04648e+06	6.36288e+06	4.21403e+06	7.23904e+06	3.95856e+06	4.72664e+06	4.77082e+06	1.89718e+07	2.69324e+07	3.39522e+07	2.71672e+07	2.95904e+07	1.92257e+07	9.18929e+06	6.88028e+06	9.16226e+06	1.28829e+07	1.34641e+07	1.0428e+07	8.54587e+06	4.38819e+06	3.67815e+06	5.14852e+06	4.14478e+06	3.07605e+06	2.56538e+07	2.96914e+07	3.13187e+07	1.20123e+07
139	7-{[(2E)-3,7-dimethylocta-2,6-dien-1-yl]oxy}-2H-chromen-2-one	pos	C19 H22 O3	298.154	12.555	299.162	--	--	--	1.3923e+07	1.54486e+07	1.68777e+07	1.11316e+07	1.84789e+07	1.3395e+07	2.60626e+07	2.99739e+07	3.00251e+07	3.03748e+07	3.90079e+07	2.71134e+07	3.07121e+07	2.77243e+07	2.64165e+07	2.71091e+07	3.22468e+07	2.979e+07	1.66007e+07	1.52546e+07	1.93805e+07	1.93245e+07	1.71729e+07	1.45194e+07	2.88736e+07	2.41863e+07	2.7148e+07	2.59402e+07	2.93485e+07	2.81285e+07	3.37037e+07	3.0993e+07	3.23022e+07	2.88233e+07	3.00725e+07	2.98696e+07	3.12614e+07	3.45497e+07	2.47583e+07	3.34023e+07
140	N'',N'''-di[1-(4-nitrophenyl)ethylidene]carbonic dihydrazide	pos	C17 H16 N6 O5	384.119	9.122	385.126	--	--	--	270476	293466	219597	500213	294926	308371	230333	229848	217113	255528	190846	305276	402896	529716	589605	638297	631609	475834	501951	171138	138646	316799	175514	300971	172099	595080	224385	378977	343880	378978	1.04425e+06	258614	374871	551535	405434	928621	1.46751e+07	1.6046e+07	1.35984e+07	1.31199e+07
141	Shikimic Acid	pos	C7 H10 O5	174.053	1.46	175.06	cpd:C00493	HMDB0003070	Organooxygen compounds	3.13797e+08	2.56323e+08	3.72622e+08	4.41753e+08	2.22943e+08	2.52585e+08	6.39565e+07	6.49907e+07	7.86192e+07	6.67037e+07	4.80943e+07	3.74026e+07	7.77685e+07	5.84363e+07	5.41192e+07	6.04339e+07	2.56532e+07	6.44045e+07	2.42926e+08	2.76309e+08	1.74521e+08	2.20582e+08	2.85828e+08	2.3581e+08	4.99986e+07	4.02247e+07	4.50911e+07	4.25002e+07	5.66417e+07	5.94458e+07	2.65857e+07	3.3686e+07	4.48801e+07	2.6039e+07	3.04843e+07	4.92036e+07	1.14478e+08	2.14908e+08	1.79754e+08	1.2138e+08
142	1-Aminocyclopropanecarboxylic acid	pos	C4 H7 N O2	101.048	1.495	102.055	--	HMDB0036458	Carboxylic acids and derivatives	1.09448e+07	1.02669e+07	1.74629e+07	1.24356e+07	1.0297e+07	1.09239e+07	1.578e+07	1.17512e+07	7.79504e+06	1.02249e+07	1.07831e+07	1.02913e+07	9.08279e+06	7.15053e+06	1.28887e+07	7.41482e+06	9.78185e+06	1.00037e+07	1.76669e+07	1.41552e+07	1.96527e+07	2.53326e+07	1.87879e+07	1.79948e+07	1.47851e+07	1.58714e+07	1.41365e+07	1.5103e+07	1.68253e+07	1.87192e+07	1.43036e+07	1.37965e+07	1.4202e+07	1.24426e+07	1.17811e+07	1.26557e+07	1.63601e+07	1.84057e+07	2.01973e+07	2.12858e+07
143	5-hydroxy-4-methoxy-5,6-dihydro-2H-pyran-2-one	pos	C6 H8 O4	161.069	1.361	145.05	--	--	--	2.14789e+09	8.99659e+08	1.14233e+09	5.54788e+08	1.37204e+09	1.14346e+09	1.46264e+09	3.33462e+09	3.42853e+09	3.49477e+09	1.86588e+09	2.94173e+09	3.20725e+09	2.73317e+09	2.66433e+09	2.83776e+09	3.09946e+09	3.44535e+09	1.13754e+09	3.83801e+08	1.00614e+09	4.30051e+08	4.87627e+08	2.96221e+08	1.36541e+09	9.63352e+08	1.16175e+09	7.3941e+08	9.49317e+08	1.044e+09	2.1328e+09	3.48007e+09	3.45113e+09	3.36425e+09	3.12151e+09	5.59903e+09	1.45299e+09	1.12863e+09	7.4435e+08	1.45924e+09
144	Wikstromol	pos	C20 H22 O7	374.137	11.39	375.144	--	HMDB0030598	Furanoid lignans	8.42634e+06	7.28793e+06	6.05042e+06	2.54468e+07	4.04359e+07	1.16189e+08	522630	826562	815198	723212	607467	657711	679554	992880	413499	621069	704865	680220	7.50385e+07	7.35118e+07	2.81047e+08	1.77264e+08	7.33385e+07	1.56175e+08	2.85772e+07	1.85263e+07	6.34853e+07	6.60154e+07	4.93859e+07	4.97613e+07	2.77255e+07	791471	2.66818e+07	1.60939e+07	1.16005e+07	2.40906e+07	8.58127e+07	8.88396e+07	2.4449e+08	1.39713e+08
145	Cytisine	pos	C11 H14 N2 O	190.111	3.758	191.118	cpd:C10763	--	--	580906	709607	530223	548020	1.19796e+06	1.05521e+06	598370	724413	1.01699e+06	421933	715066	530114	518886	569395	466964	1.2653e+06	836455	662995	3.13117e+06	1.22766e+06	1.2369e+06	1.01961e+06	1.68311e+06	1.15691e+06	546575	383166	584547	824482	922138	530727	935100	366668	913083	567402	813608	1.03727e+06	6.5644e+08	6.85504e+08	4.9091e+08	6.42823e+08
146	D-(+)-Maltose	pos	C12 H22 O11	364.098	1.376	365.106	--	HMDB0000163	Organooxygen compounds	3.70422e+08	3.23808e+08	2.8621e+08	2.22945e+08	3.418e+08	1.32941e+08	5.46755e+08	5.83639e+08	3.01016e+08	5.95061e+08	4.43171e+08	4.99903e+08	5.30232e+08	4.28171e+08	4.4236e+08	3.98225e+08	4.95776e+08	4.89232e+08	7.59136e+08	7.45169e+08	1.6984e+09	9.66596e+08	7.74403e+08	2.01142e+08	4.92178e+08	9.07963e+07	4.57342e+08	9.03476e+07	1.22684e+08	1.15812e+08	2.89989e+08	3.92979e+08	2.985e+08	3.98256e+08	4.36061e+08	5.32218e+08	3.46958e+08	3.63926e+08	2.64205e+08	2.34231e+08
147	Camptothecin	pos	C20 H16 N2 O4	370.088	8.623	371.095	cpd:C01897	--	--	6.23034e+06	5.47249e+06	2.43606e+06	7.07712e+06	5.86247e+06	5.61486e+06	326878	2.45506e+06	738397	974610	382282	995489	1.61538e+06	740639	1.02667e+06	2.38506e+06	3.9192e+06	2.10625e+06	1.2445e+07	2.85333e+07	1.94918e+07	2.18259e+07	2.26149e+07	1.67911e+07	1.58625e+07	1.28393e+07	1.65263e+07	1.83086e+07	1.80398e+07	1.79192e+07	2.39048e+07	1.70779e+07	1.8922e+07	2.07266e+07	1.66373e+07	1.98001e+07	1.63828e+07	1.92142e+07	1.92712e+07	1.62717e+07
148	5-Methyluridine	pos	C10 H14 N2 O6	258.085	2.122	259.093	--	HMDB0000884	Pyrimidine nucleosides	951654	866682	985301	762164	1.06103e+06	954018	1.13374e+06	1.12557e+06	817672	1.10116e+06	4.23256e+06	1.0677e+06	2.54647e+06	5.49137e+06	2.65865e+06	2.55448e+06	2.5571e+06	3.51109e+06	2.31533e+07	1.54857e+06	5.78818e+06	2.06596e+06	4.22144e+06	1.41625e+07	847163	771492	1.64258e+06	1.7473e+06	1.14848e+06	1.78397e+06	2.74862e+06	1.67192e+06	890135	1.8883e+06	1.44429e+06	1.91259e+06	5.15583e+06	2.9617e+06	4.58523e+06	3.97969e+06
149	Shikonin	pos	C16 H16 O5	310.084	10.527	311.091	cpd:C17412	--	--	2.56208e+07	3.27158e+07	1.35584e+07	6.81552e+07	2.74365e+07	2.71169e+07	4.25244e+06	1.20129e+07	1.47664e+07	1.14859e+07	2.39651e+06	9.65067e+06	1.43268e+07	1.42085e+07	3.77265e+06	2.09752e+07	1.39427e+07	2.50695e+07	1.06937e+08	9.92802e+07	5.65524e+07	7.16328e+07	6.97118e+07	1.17842e+08	8.3122e+07	6.55156e+07	7.6909e+07	6.86274e+07	7.07642e+07	7.5268e+07	6.50747e+07	5.09635e+07	6.80765e+07	5.30674e+07	5.35045e+07	6.05117e+07	1.17541e+07	9.86477e+06	1.10966e+07	6.19704e+06
150	Eugenyl acetate	pos	C12 H14 O3	206.094	9.624	413.196	--	HMDB0034122	Phenol esters	884745	988672	1.14763e+06	1.34309e+06	488164	760211	2.02049e+07	1.43271e+07	2.56501e+07	2.29945e+07	1.87143e+07	1.36132e+07	3.63175e+07	5.50019e+07	1.42219e+07	5.45278e+07	3.26778e+07	4.8291e+07	638364	648734	579174	660790	550180	870364	9.08588e+06	1.20473e+07	1.52957e+07	5.66739e+06	4.28042e+06	5.49712e+06	6.92894e+06	4.58199e+06	7.76312e+06	6.18188e+06	6.17014e+06	9.21359e+06	2.82808e+06	966696	1.15291e+06	4.2095e+06
151	β-Lapachone	pos	C15 H14 O3	242.094	10.707	243.102	cpd:C10367	--	--	1.45708e+07	1.56654e+07	9.02668e+06	1.06635e+07	1.0972e+07	1.4035e+07	3.27226e+06	8.27728e+06	5.86681e+06	6.97653e+06	3.92978e+06	1.13044e+07	7.82957e+06	6.54578e+06	3.75317e+06	7.63774e+06	5.50449e+06	5.89672e+06	2.22724e+07	1.87986e+07	6.54474e+06	1.1189e+07	1.75731e+07	2.62636e+07	1.94564e+06	1.52451e+07	1.03537e+07	2.17779e+06	1.02331e+07	9.7281e+06	6.75689e+06	969771	6.92748e+06	1.10889e+06	5.03725e+06	5.71251e+06	4.47847e+06	3.1019e+06	1.26203e+07	3.25868e+06
152	3-Hydroxynaphthalene-2,7-Disulphonic acid	pos	C10 H8 O7 S2	303.972	5.309	304.98	--	--	--	4.31628e+06	4.72153e+06	5.70761e+06	2.8678e+06	6.88291e+06	4.94012e+06	4.14011e+06	3.47763e+06	3.14737e+06	4.12024e+06	6.74028e+06	4.40395e+06	3.40966e+06	2.84647e+06	2.02309e+06	2.53607e+06	2.56748e+06	1.98454e+06	1.45387e+06	3.18091e+06	7.17138e+06	5.44138e+06	3.80401e+06	1.73287e+06	4.21275e+06	2.08225e+06	3.6947e+06	2.71422e+06	3.11601e+06	2.47935e+06	2.41532e+06	2.86971e+06	2.59625e+06	1.98388e+06	2.00301e+06	2.43488e+06	8.6282e+06	1.51022e+07	1.08001e+07	1.1196e+07
153	(4E)-1,7-bis(3,4-dihydroxyphenyl)hept-4-en-3-one	pos	C19 H20 O5	328.131	8.807	329.138	--	--	--	1.82483e+07	2.60797e+07	8.51387e+06	9.18956e+07	2.0804e+07	5.4551e+07	2.39685e+06	1.65511e+07	2.49757e+07	1.30424e+07	2.45535e+06	1.91703e+07	3.52853e+07	6.0533e+07	1.6595e+07	9.92154e+07	9.35675e+07	5.30279e+07	1.25406e+07	3.43705e+07	1.3648e+07	2.53409e+07	1.27679e+07	3.38052e+07	2.82123e+07	3.87649e+07	4.49869e+07	4.96454e+07	2.41558e+07	1.27857e+08	7.14855e+07	6.07163e+06	5.87237e+07	2.9968e+07	2.03757e+07	9.89172e+07	7.38094e+06	485397	6.04889e+06	1.07308e+06
154	Methyl Palmitate	pos	C17 H34 O2	292.239	14.619	293.246	cpd:C16995	HMDB0061859	Fatty Acyls	1.05183e+06	3.6836e+06	3.66705e+06	2.15551e+06	3.60993e+06	6.15168e+06	5.01773e+06	4.77348e+06	1.63619e+06	5.2142e+06	6.33198e+06	3.58577e+06	5.09633e+06	4.15178e+06	4.2292e+06	3.99819e+06	4.7013e+06	5.19644e+06	2.08844e+06	2.62275e+06	1.45644e+06	3.03303e+06	2.8146e+06	1.92044e+06	3.30302e+06	3.39764e+06	4.03555e+06	4.37008e+06	4.78383e+06	3.70456e+06	3.86021e+06	4.22231e+06	4.39588e+06	1.10137e+07	4.0854e+06	3.84945e+06	5.43401e+06	4.9576e+06	3.41683e+06	4.63601e+06
155	Glycyl-L-valine	pos	C7 H14 N2 O3	174.1	1.452	175.108	--	HMDB0028854	Carboxylic acids and derivatives	1.13415e+08	1.25105e+08	1.41349e+08	8.93064e+07	1.20324e+08	8.21664e+07	2.11991e+08	1.23813e+08	1.1791e+08	1.3967e+08	1.33741e+08	1.19421e+08	1.74945e+08	1.73635e+08	1.92742e+08	1.45e+08	1.50749e+08	1.71691e+08	1.4646e+08	8.34912e+07	1.13354e+08	1.23591e+08	1.17235e+08	1.28269e+08	9.94923e+07	2.58552e+08	1.66632e+08	1.83131e+08	1.55314e+08	1.67112e+08	1.77477e+08	1.63884e+08	2.01078e+08	1.68464e+08	1.81728e+08	2.19107e+08	1.44809e+08	1.00742e+08	1.0019e+08	1.4165e+08
156	13-α-(21)-Epoxyeurycomanone	pos	C20 H24 O10	424.136	8.799	425.144	--	--	--	1.76499e+07	2.50757e+07	1.15668e+07	3.02649e+07	1.17657e+07	1.54151e+07	3.41199e+06	3.58768e+06	9.7993e+06	4.17164e+06	3.23445e+06	4.01604e+06	7.09984e+06	5.68384e+06	1.20684e+07	1.28631e+07	5.99886e+06	5.22828e+06	2.99995e+06	4.93549e+06	4.029e+06	6.0374e+06	2.91837e+06	3.60336e+06	2.24851e+06	1.78356e+06	1.7081e+06	1.37113e+06	1.66523e+06	1.14564e+06	2.46515e+06	4.86889e+06	3.54406e+06	3.36357e+06	3.37857e+06	3.61732e+06	1.057e+06	806141	741462	991980
157	(+)-Camphor	pos	C10 H16 O	152.12	14.715	153.127	cpd:C00808	HMDB0059838	Prenol lipids	8.85191e+07	7.12211e+07	5.87547e+07	7.29333e+07	5.94412e+07	4.5463e+07	8.20685e+07	8.19332e+07	8.14543e+07	8.46815e+07	9.74981e+07	6.58419e+07	8.6846e+07	5.96353e+07	7.12673e+07	7.59088e+07	9.48669e+07	5.87523e+07	3.9716e+07	3.76192e+07	5.56432e+07	5.09635e+07	4.03747e+07	3.43245e+07	6.77293e+07	5.48569e+07	4.25513e+07	6.74619e+07	5.59128e+07	5.85263e+07	9.93994e+07	6.34217e+07	6.71765e+07	7.88657e+07	6.53764e+07	6.72949e+07	6.13047e+07	5.41201e+07	5.0144e+07	5.45902e+07
158	2-oxa-4-azatetracyclo[6.3.1.1~6,10~.0~1,5~]tridecan-3-one	pos	C11 H15 N O2	193.108	8.985	194.115	--	--	--	9.43701e+06	1.86104e+06	5.95698e+06	5.54586e+06	1.27005e+07	7.04053e+06	6.42938e+06	1.42001e+07	1.46588e+07	1.11283e+07	1.35883e+07	1.43196e+07	1.56224e+07	2.48685e+07	3.00448e+07	2.02123e+07	1.57636e+07	4.63279e+07	8.269e+06	3.13766e+06	6.01371e+06	8.85298e+06	2.19739e+06	1.06354e+07	6.87156e+06	1.38188e+07	5.07028e+06	1.38862e+07	1.75875e+07	1.43442e+07	6.80874e+06	1.23025e+07	9.16602e+06	6.59143e+06	7.75899e+06	7.64108e+06	1.30358e+07	7.03917e+06	7.20401e+06	7.12507e+06
159	4-methoxyphenyl 3,5-dimethyl-1-phenyl-1H-pyrazole-4-carboxylate	pos	C19 H18 N2 O3	688.219	8.675	345.117	--	--	--	7.61095e+06	6.27302e+06	7.30017e+06	3.8655e+06	1.01299e+07	6.98986e+06	4.64222e+06	4.20794e+06	3.46312e+06	5.09512e+06	3.28521e+06	3.93299e+06	3.50605e+06	3.92232e+06	2.96694e+06	4.26787e+06	3.61779e+06	5.54664e+06	1.00001e+07	8.78331e+06	6.70125e+06	4.57435e+06	9.48679e+06	8.1004e+06	1.9772e+07	1.52999e+07	1.25454e+07	1.27816e+07	1.07298e+07	1.04185e+07	1.35742e+07	2.24706e+07	1.8272e+07	2.37437e+07	1.85245e+07	2.18796e+07	1.67321e+06	1.64292e+06	2.25981e+06	2.24403e+06
160	L-Methionine sulfone	pos	C5 H11 N O4 S	181.041	1.35	182.048	--	--	--	1.53106e+07	1.91521e+07	2.17095e+07	1.44077e+07	2.13653e+07	1.24174e+07	2.31558e+07	1.14286e+07	1.41005e+07	1.1516e+07	2.04585e+07	1.15921e+07	1.32693e+07	1.29625e+07	9.36647e+06	1.06069e+07	1.20583e+07	1.11695e+07	3.25518e+07	1.14641e+07	1.04241e+07	1.07876e+07	1.28124e+07	1.49775e+07	8.06842e+06	1.44208e+07	6.86166e+06	7.01572e+06	7.8265e+06	9.35549e+06	4.61117e+06	7.68127e+06	6.96774e+06	2.69226e+06	6.41232e+06	7.84862e+06	1.40615e+07	1.14196e+07	1.56578e+07	1.67739e+07
161	7-O-Methylmangiferin	pos	C20 H20 O11	436.099	8.097	437.106	--	--	--	9.13043e+06	588852	1.04826e+07	7.28844e+06	1.09567e+07	7.54536e+06	5.36535e+06	4.82557e+06	5.65628e+06	5.91313e+06	4.89159e+06	5.72315e+06	6.16776e+06	6.81685e+06	5.803e+06	6.90591e+06	6.23887e+06	5.98139e+06	4.60787e+06	5.2744e+06	1.29509e+07	9.38954e+06	4.96074e+06	4.76991e+06	2.52912e+06	3.02116e+06	2.82443e+06	2.60364e+06	2.74402e+06	2.617e+06	2.31172e+06	2.45422e+06	2.2835e+06	2.10698e+06	1.74768e+06	2.26753e+06	8.73426e+06	8.95504e+06	6.6387e+06	7.76218e+06
162	4-Ethylbenzaldehyde	pos	C9 H10 O	134.073	9.342	135.08	--	HMDB0032024	Benzene and substituted derivatives	3.35653e+06	3.08817e+06	3.32172e+06	3.67338e+06	3.87474e+06	5.04266e+06	9.14202e+06	8.19104e+06	1.15619e+07	7.42317e+06	8.28196e+06	7.45246e+06	1.30962e+07	9.43139e+06	1.18924e+07	1.1051e+07	1.02618e+07	9.76332e+06	2.19734e+06	2.14918e+06	4.65362e+06	3.60069e+06	2.97082e+06	2.82387e+06	7.20071e+06	7.88901e+06	5.34165e+06	6.57638e+06	6.91751e+06	6.74924e+06	9.57511e+06	6.24369e+06	5.87279e+06	6.0881e+06	5.90111e+06	6.83515e+06	1.59726e+07	2.09004e+07	1.89345e+07	1.61398e+07
163	Tetrahydroxyxanthone	pos	C13 H8 O6	260.032	9.313	261.039	--	--	--	1.19224e+07	1.0341e+07	1.15529e+07	2.15014e+07	1.11217e+07	1.12495e+07	1.17836e+07	1.17499e+07	1.21911e+07	8.7043e+06	7.47323e+06	1.03667e+07	1.00974e+07	1.19405e+07	1.42421e+07	1.36836e+07	1.21509e+07	1.2545e+07	9.23984e+06	1.05728e+07	5.92107e+06	7.10694e+06	1.07982e+07	1.15456e+07	8.58064e+06	5.92455e+06	7.13401e+06	6.90671e+06	1.07682e+07	9.79939e+06	6.31707e+06	8.08659e+06	6.09631e+06	5.93726e+06	4.86116e+06	5.68674e+06	2.48283e+06	2.7617e+06	3.05768e+06	2.38855e+06
164	4-oxo-5-phenylpentanoic acid	pos	C11 H12 O3	174.068	9.126	175.075	--	--	--	4.9052e+06	3.16875e+06	2.70834e+06	2.49366e+07	8.09549e+06	1.15097e+07	3.16447e+06	6.27472e+06	5.02455e+06	4.65001e+06	3.06668e+06	5.05928e+06	1.82098e+07	1.03235e+07	1.01536e+07	1.66158e+07	2.00616e+07	1.28532e+07	3.23869e+06	3.55824e+06	2.10013e+06	4.27926e+06	2.23954e+06	6.04498e+06	4.17751e+06	5.63013e+06	7.06441e+06	5.96121e+06	3.42194e+06	1.29246e+07	5.79459e+06	2.23939e+06	6.04555e+06	3.42871e+06	3.58314e+06	9.02033e+06	5.41177e+06	741723	1.54676e+06	855031
165	SQH	pos	C14 H22 N6 O6	370.161	8.501	371.168	--	--	--	1.12379e+06	985619	677212	1.51621e+06	1.56522e+06	2.13922e+06	6.42431e+06	1.5013e+07	1.61961e+07	1.32127e+07	1.3158e+07	1.64359e+07	5.45782e+07	7.98387e+07	7.84852e+07	1.36155e+08	7.18456e+07	1.21561e+08	412700	424581	1.28096e+06	1.0998e+06	368281	512499	773419	1.36105e+06	630967	601918	1.43658e+06	685753	1.71499e+06	1.43723e+06	2.29511e+06	2.74666e+06	1.1176e+06	2.09053e+06	1.69128e+06	1.63769e+06	1.69918e+06	1.70478e+06
166	Targinine	pos	C7 H16 N4 O2	188.127	1.275	189.135	--	HMDB0029416	Carboxylic acids and derivatives	1.8787e+07	2.07295e+07	2.79623e+07	1.26714e+07	1.5971e+07	9.39415e+06	9.46136e+07	5.98505e+07	6.90256e+07	7.79414e+07	9.86293e+07	7.08097e+07	1.41036e+08	1.36874e+08	1.26822e+08	1.14276e+08	1.14301e+08	1.42632e+08	1.59802e+07	5.65407e+06	1.43435e+07	1.50542e+07	7.6049e+06	6.82365e+06	4.71612e+07	1.5935e+08	1.16412e+08	1.33245e+08	1.01148e+08	1.22069e+08	2.05247e+08	2.7008e+08	2.47809e+08	2.03921e+08	2.36648e+08	2.1806e+08	5.78253e+07	4.72371e+07	3.55798e+07	6.20111e+07
167	Oleoyl ethylamide	pos	C20 H39 N O	309.303	13.294	310.31	--	--	--	2.08013e+07	2.20375e+07	1.93824e+07	1.46759e+07	1.95276e+07	7.88834e+06	3.6065e+07	2.85781e+07	3.3515e+07	9.32775e+06	3.32613e+07	2.61402e+07	1.90678e+07	2.00082e+07	1.32827e+07	3.13022e+06	2.23356e+07	2.83574e+07	6.24191e+06	4.73783e+06	1.30538e+07	9.29352e+06	6.07699e+06	9.56699e+06	1.99253e+07	1.25477e+07	8.86481e+06	1.54298e+07	1.77024e+07	2.93571e+06	1.46471e+07	8.41335e+06	1.33931e+07	1.85708e+07	9.19502e+06	1.39541e+07	1.50921e+07	1.51975e+07	1.50582e+07	1.4296e+07
168	3,5-Dimethoxy-4-hydroxybenzaldehyde	pos	C9 H10 O4	182.054	8.99	183.062	--	--	--	8.29042e+06	7.16571e+06	9.05301e+06	314559	9.01983e+06	7.18324e+06	1.2504e+06	692194	730427	665965	903606	579490	541169	511072	603941	340692	587546	594830	391408	165388	381047	262755	197274	128622	610412	465428	406786	433780	415730	436253	499454	578447	716509	573472	476064	475965	501684	638061	436304	678001
169	Indole-3-acrylic acid	pos	C11 H9 N O2	187.063	6.772	188.071	--	--	--	2.40538e+09	2.2138e+09	2.6405e+09	1.53176e+09	2.82517e+09	1.8488e+09	1.60165e+09	1.28911e+09	9.41193e+08	1.45873e+09	1.47684e+09	1.28575e+09	1.25324e+09	1.08027e+09	1.77291e+09	1.08427e+09	1.77679e+09	1.17695e+09	1.76321e+09	1.12604e+09	7.23194e+08	6.29159e+08	1.37162e+09	1.13258e+09	7.97074e+08	8.84217e+08	1.14799e+09	1.08875e+09	1.12655e+09	9.97406e+08	1.21707e+09	9.97567e+08	9.27097e+08	8.60287e+08	9.3396e+08	1.33203e+09	2.89225e+08	2.33983e+08	1.96977e+08	2.60208e+08
170	3-hydroxy-3-methylpentanedioic acid	pos	C6 H10 O5	184.037	8.223	185.045	cpd:C03761	HMDB0059737	Fatty Acyls	1.25346e+07	1.13675e+07	1.17242e+07	1.85591e+07	1.13191e+07	1.3246e+07	8.05423e+06	9.16013e+06	9.8161e+06	7.73583e+06	5.81627e+06	9.21119e+06	1.80779e+07	1.57649e+07	1.64112e+07	2.14263e+07	1.84416e+07	1.53401e+07	1.40852e+07	1.80217e+07	7.52925e+06	1.03982e+07	1.10958e+07	1.82113e+07	1.38342e+07	1.26448e+07	1.33372e+07	1.26291e+07	1.47764e+07	1.68417e+07	1.72004e+07	1.63189e+07	1.6386e+07	1.36548e+07	1.09226e+07	2.01516e+07	463657	717946	4.30987e+06	538391
171	Pratensein-7-O-glucoside	pos	C22 H22 O11	462.116	7.952	463.123	--	--	--	2.0752e+07	2.29415e+07	2.60968e+07	1.25691e+07	2.11968e+07	2.01201e+07	7.31419e+06	9.68878e+06	6.04272e+06	8.85e+06	8.70888e+06	1.23202e+07	8.87593e+06	1.05791e+07	7.41652e+06	7.20174e+06	8.82395e+06	1.25018e+07	1.23584e+07	1.32595e+07	1.55554e+07	1.42969e+07	1.18022e+07	8.64495e+06	4.61362e+06	5.15093e+06	4.87991e+06	4.78041e+06	4.99645e+06	4.22194e+06	4.86561e+06	4.09526e+06	4.21327e+06	2.8772e+06	3.51163e+06	4.15456e+06	4.75668e+06	5.05516e+06	3.21411e+06	4.56717e+06
172	6-Methylcoumarin	pos	C10 H8 O2	160.053	9.616	161.06	--	HMDB0032394	Coumarins and derivatives	1.82648e+06	2.08757e+06	1.4748e+06	2.99986e+06	1.96879e+06	2.50522e+06	6.634e+06	7.71717e+06	1.05478e+07	9.2139e+06	7.8471e+06	7.73077e+06	1.75679e+07	3.02135e+07	4.65364e+06	2.20929e+07	9.92465e+06	1.90222e+07	1.54682e+06	1.84997e+06	1.40146e+06	1.41414e+06	1.2829e+06	2.0269e+06	5.65362e+06	7.82531e+06	6.1928e+06	3.78729e+06	4.24889e+06	3.88361e+06	4.02075e+06	3.43203e+06	6.03567e+06	5.85092e+06	3.59286e+06	6.0643e+06	5.9693e+06	5.04127e+06	4.67715e+06	6.79185e+06
173	Tricin 5-O-β-D-glucoside	pos	C23 H24 O12	492.125	7.347	493.132	--	--	--	1.33595e+07	2.00346e+07	1.5082e+07	1.61594e+06	3.0982e+07	2.35817e+07	4.08226e+06	6.05094e+06	2.82337e+06	9.81839e+06	8.76488e+06	5.80191e+06	5.05427e+06	6.55475e+06	5.43835e+06	8.16865e+06	6.28669e+06	6.83375e+06	2.09748e+06	3.28565e+06	8.27391e+07	8.91186e+07	1.41865e+06	3.19101e+06	797064	731045	1.05247e+06	1.6755e+06	1.14632e+06	1.41062e+06	1.09284e+06	1.05121e+06	1.59499e+06	886943	713988	1.84769e+06	3.20637e+07	3.97666e+07	3.17713e+07	2.83778e+07
174	NPH	pos	C15 H22 N6 O5	366.166	10.052	367.173	--	--	--	9.20774e+06	8.76976e+06	4.17612e+06	1.39033e+06	3.45521e+06	7.67072e+06	1.23912e+06	3.25839e+06	4.01173e+06	1.93448e+06	1.46845e+06	5.18796e+06	1.51194e+06	5.82744e+06	1.56207e+06	1.11279e+06	5.18444e+06	988765	1.17147e+07	8.06832e+06	621182	1.94326e+06	6.31128e+06	1.25244e+07	753425	5.56203e+06	3.4093e+06	3.23838e+06	1.60974e+06	757779	219583	190475	461187	322964	144974	361153	112443	120543	1.12936e+06	124090
175	Zeatin-7-N-glucoside	pos	C16 H23 N5 O6	381.164	6.574	382.171	--	--	--	3.33577e+07	3.78716e+07	4.41382e+07	2.55441e+07	4.07752e+07	3.44061e+07	5.86311e+07	4.04527e+07	3.09518e+07	3.76693e+07	6.06925e+07	5.23316e+07	4.16673e+07	4.23507e+07	5.95492e+07	3.8431e+07	4.30014e+07	4.32538e+07	1.9682e+07	2.50494e+07	2.21042e+07	2.18291e+07	2.56466e+07	2.10675e+07	2.09214e+07	2.63673e+07	2.25147e+07	2.17112e+07	2.11523e+07	1.94821e+07	4.02391e+07	3.94229e+07	3.38778e+07	4.10615e+07	2.93015e+07	3.96028e+07	3.21813e+07	3.52452e+07	2.881e+07	3.03594e+07
176	N-[2-(4-methoxyphenoxy)pyridin-3-yl]-2-(trifluoromethyl)benzamide	pos	C20 H15 F3 N2 O3	388.098	6.981	389.106	--	--	--	1.48181e+06	1.39667e+06	1.35123e+06	1.02689e+06	1.0242e+06	958348	614631	277197	204715	287778	444150	1.21042e+06	498377	494267	770313	512395	509476	485661	149741	128004	171281	154461	140349	141235	111792	245331	148422	114719	122693	168094	326453	163654	118941	182291	112408	154987	4.32654e+06	1.73038e+06	3.76301e+06	3.03462e+06
177	2-(3,4-dihydroxyphenyl)-3,5,7-trihydroxy-6-methyl-4H-chromen-4-one	pos	C16 H12 O7	632.12	9.22	317.067	--	--	--	2.51032e+06	3.47292e+06	3.53729e+06	1.15774e+06	3.39643e+06	2.37907e+06	1.89989e+06	1.96984e+06	1.0525e+06	1.09782e+06	1.3374e+06	1.92791e+06	1.06096e+06	1.50876e+06	1.62756e+06	1.07195e+06	1.16989e+06	1.19839e+06	3.33809e+06	6.4801e+06	2.25828e+06	1.84721e+06	7.69616e+06	2.40742e+06	2.49667e+06	1.26435e+06	2.34849e+06	1.95724e+06	2.67121e+06	2.00319e+06	1.39185e+06	2.47553e+06	1.77939e+06	1.79798e+06	1.81208e+06	1.39855e+06	2.5623e+06	3.406e+06	2.21117e+06	3.45774e+06
178	N4-(4-chloro-2,5-dimethoxyphenyl)morpholine-4-carbothioamide	pos	C13 H17 Cl N2 O3 S	338.044	7.677	339.051	--	--	--	1.75141e+06	1.93801e+06	1.94202e+06	1.32365e+06	1.44339e+06	1.54859e+06	5.34923e+06	3.92787e+06	4.35528e+06	3.80305e+06	6.44525e+06	4.30086e+06	5.49869e+06	5.92333e+06	9.97446e+06	8.2423e+06	6.43538e+06	6.34404e+06	2.22603e+06	2.79689e+06	5.62602e+06	6.59525e+06	1.90958e+06	1.88099e+06	4.61294e+06	4.71493e+06	4.13546e+06	4.14606e+06	3.74526e+06	4.0066e+06	5.85449e+06	6.86325e+06	4.93324e+06	8.54579e+06	5.033e+06	5.14795e+06	7.15095e+06	8.46002e+06	7.63883e+06	6.33694e+06
179	PC (14:1e/4:0)	pos	C26 H52 N O7 P	483.392	14.728	484.399	--	--	--	3.51109e+08	2.05928e+08	1.5746e+08	2.47918e+08	1.35909e+08	2.65904e+08	1.57106e+08	1.69745e+08	9.91821e+07	1.54372e+08	2.14398e+08	1.74491e+08	2.06533e+08	1.42252e+08	1.24914e+08	1.92796e+08	2.07447e+08	1.02057e+08	8.97614e+07	8.97041e+07	6.45636e+07	9.13278e+07	7.75764e+07	1.11561e+08	8.07207e+07	5.03142e+07	4.54387e+07	5.71871e+07	5.40872e+07	6.02583e+07	1.3129e+08	4.58988e+08	1.12756e+08	9.29436e+07	8.22928e+07	1.136e+08	2.79628e+07	2.62034e+07	5.7024e+07	5.0666e+07
180	2-(1,3,4-oxadiazol-2-yl)phenyl 4-chlorobenzoate	pos	C15 H9 Cl N2 O3	300.027	9.222	301.034	--	--	--	2.40353e+07	2.34988e+07	2.6069e+07	8.4172e+06	2.12846e+07	1.66227e+07	1.1973e+07	9.7082e+06	6.42749e+06	7.5807e+06	8.50136e+06	1.10479e+07	7.32672e+06	7.47196e+06	8.79274e+06	6.33696e+06	8.00931e+06	7.12472e+06	5.15956e+06	4.26748e+06	9.12014e+06	6.25082e+06	5.3986e+06	3.15713e+06	2.09329e+06	2.5805e+06	2.76602e+06	3.09802e+06	3.21459e+06	2.44038e+06	1.82848e+06	2.5053e+06	2.172e+06	2.07669e+06	1.73664e+06	2.61296e+06	5.99473e+06	6.07433e+06	4.081e+06	6.12682e+06
181	4-(3,4-dihydro-2H-1,5-benzodioxepin-7-ylamino)-4-oxobutanoic acid	pos	C13 H15 N O5	287.077	8.528	288.084	--	--	--	2.79465e+06	2.81299e+06	3.45427e+06	791904	2.20819e+06	1.76204e+06	3.34813e+06	2.16672e+06	1.79818e+06	2.20644e+06	4.12765e+06	3.14698e+06	3.42112e+06	3.15852e+06	3.64181e+06	2.39839e+06	3.7288e+06	3.35746e+06	2.044e+07	1.39526e+07	1.48851e+07	1.34249e+07	1.72465e+07	1.81592e+07	3.06458e+06	5.26651e+06	6.38331e+06	6.26301e+06	5.46795e+06	5.07853e+06	8.39614e+06	6.54633e+06	6.13987e+06	4.74774e+06	5.19786e+06	6.25829e+06	2.19379e+06	2.99284e+06	2.67911e+06	2.41661e+06
182	Phlorizin	pos	C21 H24 O10	436.138	9.377	437.146	cpd:C01604	HMDB0036634	Flavonoids	395161	420221	417823	601175	436516	1.57652e+06	381056	381326	512666	408566	320215	347938	510561	442185	500661	532644	509972	423222	2.29183e+06	4.2242e+06	891614	1.85327e+06	2.20898e+06	3.02851e+06	338426	265511	313613	290447	341116	328840	272431	261876	278231	236783	238656	206377	136815	148366	165899	151255
183	1-Naphthaleneacetic acid	pos	C12 H10 O2	186.068	10.06	187.075	--	HMDB0032708	Naphthalenes	1.22502e+07	1.1837e+07	4.38299e+06	1.61893e+06	4.57241e+06	1.17476e+07	776465	4.21632e+06	2.83299e+06	2.01094e+06	1.33584e+06	5.74062e+06	1.75988e+06	2.77888e+06	760762	986357	2.47683e+06	854862	2.67546e+07	1.4792e+07	809279	2.5945e+06	1.18187e+07	2.81124e+07	1.34687e+06	8.06016e+06	5.21308e+06	5.50504e+06	2.03575e+06	2.09333e+06	817481	510641	681247	746511	741127	1.33807e+06	642315	435253	1.88513e+06	414223
184	Levulinic acid	pos	C5 H8 O3	116.047	1.361	117.055	--	HMDB0000720	Keto acids and derivatives	3.07597e+07	3.24866e+07	2.84455e+07	2.76289e+07	3.22064e+07	2.95102e+07	4.65236e+07	6.28511e+07	5.71469e+07	6.16034e+07	7.45162e+07	5.42497e+07	6.23086e+07	5.73657e+07	5.4326e+07	6.58594e+07	6.67944e+07	3.78904e+07	2.64875e+07	2.24355e+07	2.86378e+07	2.51681e+07	1.94755e+07	1.52263e+07	2.03256e+07	3.49429e+07	4.7751e+07	3.71984e+07	4.53068e+07	4.50054e+07	6.55969e+07	7.00367e+07	7.30068e+07	6.72567e+07	6.85491e+07	6.70672e+07	4.67353e+07	5.53397e+07	3.31905e+07	5.21545e+07
185	Norfludiazepam	pos	C15 H10 Cl F N2 O	576.096	1.624	289.055	--	--	--	3.00794e+06	7.83569e+06	3.29709e+06	1.38242e+06	3.54411e+06	789214	5.38446e+06	5.86093e+06	5.33154e+06	5.20311e+06	2.62145e+07	5.56746e+06	1.39898e+07	5.46461e+06	6.9882e+06	5.9858e+06	6.04497e+06	6.50569e+06	730813	770592	506872	631500	865603	647257	640543	2.6402e+06	2.38292e+06	2.09365e+06	1.90072e+06	2.53736e+06	6.06595e+06	1.07288e+06	3.35368e+06	3.83809e+06	3.92625e+06	3.15246e+06	3.94613e+06	2.80245e+06	1.88001e+06	602139
186	2-(2-thienyl)-4H-chromen-4-one	pos	C13 H8 O2 S	228.025	5.303	229.032	--	--	--	3.93019e+08	4.33614e+08	5.12273e+08	2.93224e+08	7.2242e+08	5.02552e+08	4.80085e+08	4.08368e+08	3.14434e+08	4.98731e+08	7.50685e+08	5.09848e+08	3.2066e+08	2.94588e+08	3.53512e+08	2.65713e+08	2.85113e+08	3.7012e+08	2.0693e+08	3.96091e+08	7.87432e+08	6.54414e+08	5.24503e+08	2.14742e+08	5.70654e+08	2.16473e+08	4.32709e+08	3.63803e+08	4.11126e+08	3.84294e+08	2.51902e+08	3.01528e+08	2.78438e+08	2.30391e+08	2.28474e+08	2.32148e+08	1.15648e+09	1.61286e+09	1.09218e+09	1.20965e+09
187	6-(3-hydroxybutan-2-yl)-5-(hydroxymethyl)-4-methoxy-2H-pyran-2-one	pos	C11 H16 O5	210.089	7.577	211.097	--	--	--	3.73568e+07	2.97685e+07	2.41005e+07	4.72528e+07	3.84924e+07	2.95368e+07	2.58604e+07	2.45765e+07	2.7354e+07	2.94976e+07	2.83279e+07	2.68884e+07	3.43792e+07	2.78871e+07	2.45525e+07	3.70233e+07	3.20366e+07	2.95802e+07	4.39381e+07	5.53552e+07	2.92145e+07	3.62388e+07	5.32488e+07	6.83725e+07	1.85921e+08	2.66893e+08	2.20427e+08	1.98857e+08	2.19961e+08	1.77203e+08	2.2038e+08	2.29966e+08	1.94811e+08	1.93323e+08	1.59478e+08	1.98131e+08	9.96694e+07	3.84762e+07	7.74684e+07	6.29003e+07
188	gamma-Glutamylleucine	pos	C11 H20 N2 O5	260.137	6.394	261.145	--	HMDB0011171	Carboxylic acids and derivatives	1.15975e+06	1.07422e+06	875474	713586	800545	670560	328588	604703	581083	602825	794344	902988	1.5076e+06	993942	1.94953e+06	2.15038e+06	2.47972e+06	989624	1.64171e+07	1.35643e+06	893286	1.59498e+06	3.4904e+06	4.9206e+06	393030	642092	635622	813225	700202	713642	1.0587e+06	898757	983040	745935	887689	1.33248e+06	488750	626605	564732	408965
189	3-phenyl-5-[3-(trifluoromethyl)-1H-pyrazol-1-yl]-1,2,4-thiadiazole	pos	C12 H7 F3 N4 S	314.049	16.422	315.057	--	--	--	1.75185e+06	1.50867e+06	1.84996e+06	1.48421e+06	1.68327e+06	1.33481e+06	7.19729e+07	2.85047e+06	2.59242e+06	2.796e+06	3.48546e+06	2.51176e+06	2.94719e+06	6.33133e+07	5.43836e+07	9.4665e+06	3.1397e+06	3.15079e+06	1.42658e+06	1.22082e+06	1.94034e+06	4.02165e+07	3.54196e+07	2.94138e+07	2.69769e+06	5.29421e+07	5.6888e+07	2.59325e+06	2.2229e+06	2.51914e+06	2.95042e+06	428578	2.68837e+06	6.67448e+07	1.61779e+07	6.07273e+07	7.939e+07	3.72285e+06	5.31688e+07	4.2434e+06
190	N,N'-di[4-(2,6-dimethylmorpholino)phenyl]thiourea	pos	C25 H34 N4 O2 S	476.224	9.197	477.231	--	--	--	394830	241449	219437	145819	1.41235e+06	1.22993e+06	213499	340642	178509	287463	371712	232419	224082	155862	200475	170472	179275	205094	533215	1.62085e+06	2.71389e+07	2.92641e+07	1.33098e+06	404545	315361	295155	136783	128842	127210	128390	224272	269740	358268	229708	210958	243307	3.97956e+06	5.94768e+06	3.15798e+06	3.77965e+06
191	Salicylic acid	pos	C7 H6 O3	138.032	6.063	139.039	cpd:C00805	HMDB0000840	Benzene and substituted derivatives	3.58607e+07	3.24982e+07	3.22346e+07	3.11113e+07	5.03614e+07	3.12513e+07	2.71378e+07	3.14392e+07	3.79195e+07	3.42001e+07	2.82419e+07	2.86855e+07	3.39625e+07	4.19099e+07	3.90892e+07	4.12099e+07	3.23624e+07	3.54331e+07	3.06646e+07	4.31921e+07	3.71904e+07	3.36498e+07	4.48047e+07	2.94068e+07	3.35623e+07	2.27181e+07	2.8719e+07	2.64256e+07	2.97128e+07	2.8508e+07	2.36439e+07	2.82148e+07	2.75278e+07	1.73691e+07	2.28778e+07	2.20255e+07	2.94339e+07	3.66305e+07	2.90952e+07	3.1773e+07
192	2-methyl-2,3,4,5-tetrahydro-1,5-benzoxazepin-4-one	pos	C10 H11 N O2	159.069	3.07	160.076	--	--	--	983606	1.03191e+06	1.31785e+06	1.05067e+06	1.35034e+06	1.26257e+06	3.76033e+06	1.54561e+06	1.68973e+06	1.75608e+06	2.45987e+06	1.68632e+06	1.48089e+06	1.19507e+06	1.32689e+06	1.57918e+06	1.32832e+06	1.39528e+06	3.20961e+06	1.1789e+06	890013	1.22876e+06	1.37286e+06	977386	1.26055e+06	1.19011e+06	1.20067e+06	1.18198e+06	1.21823e+06	1.06242e+06	2.03606e+06	1.61803e+06	1.59378e+06	1.38413e+06	3.11009e+06	1.52133e+06	5.80473e+07	1.55295e+07	3.01836e+07	1.32552e+07
193	4-Methylumbelliferyl-α-D-glucopyranoside	pos	C16 H18 O8	338.1	7.474	339.107	--	--	--	4.18213e+07	3.47376e+07	1.81588e+07	3.67017e+07	2.98891e+07	3.88454e+07	5.2591e+06	5.46826e+06	3.54057e+06	3.19956e+06	4.50797e+06	5.78472e+06	3.86094e+06	2.60741e+06	4.43539e+06	4.14659e+06	5.19366e+06	2.02118e+06	4.43432e+07	6.60668e+07	2.48237e+07	3.6997e+07	5.26937e+07	4.65585e+07	2.88476e+07	1.70066e+07	2.706e+07	2.31929e+07	3.04761e+07	2.36409e+07	1.85947e+07	1.49356e+07	1.77111e+07	9.83128e+06	1.52465e+07	1.67307e+07	2.41188e+06	2.21277e+06	2.88198e+06	2.38578e+06
194	Carbendazim	pos	C9 H9 N3 O2	191.07	7.076	192.077	cpd:C10897	HMDB0031769	Benzimidazoles	1.36928e+06	1.26236e+06	1.23432e+06	1.7375e+06	1.10691e+06	894846	780651	1.12669e+06	1.18832e+06	1.1248e+06	1.20937e+06	1.20407e+06	3.44404e+06	3.979e+06	2.47456e+06	4.13586e+06	2.76277e+06	5.13629e+06	4.86707e+07	8.12933e+07	1.60281e+08	9.63237e+07	1.05688e+08	7.09065e+07	7.18902e+07	6.65059e+07	1.4679e+08	9.65875e+07	1.16233e+08	1.01115e+08	7.18724e+07	1.17886e+08	8.22117e+07	9.48938e+07	7.7177e+07	8.05109e+07	351796	1.67023e+06	1.32955e+06	331516
195	lactucopicrin	pos	C23 H22 O7	410.136	7.485	411.143	--	HMDB0035828	Prenol lipids	1.05076e+07	1.17214e+07	1.0869e+07	1.34272e+07	1.10582e+07	1.01344e+07	8.60407e+06	7.79029e+06	7.96218e+06	7.66125e+06	8.40001e+06	9.18834e+06	1.27896e+07	1.43991e+07	1.2525e+07	1.77578e+07	2.66167e+06	1.38126e+07	1.82373e+07	1.5922e+07	1.25905e+07	1.29656e+07	1.58676e+07	1.88049e+07	8.07295e+06	1.15934e+07	9.86291e+06	1.01783e+07	9.67271e+06	1.00965e+07	1.31278e+07	1.43297e+07	1.12512e+07	1.06571e+07	1.01957e+07	1.2883e+07	7.15301e+06	6.42482e+06	8.46069e+06	7.17587e+06
196	Saxitoxin	pos	C10 H17 N7 O4	321.121	6.69	322.128	cpd:C13757	HMDB0029368	Saxitoxins, gonyautoxins, and derivatives	3.75759e+06	3.37567e+06	3.40236e+06	2.98399e+06	1.71091e+06	1.54817e+06	686119	847976	556565	705616	671800	960703	648969	525282	909195	473757	553791	408086	1.98282e+07	1.75011e+07	9.83863e+06	8.10044e+06	1.77551e+07	2.36728e+07	3.57323e+06	5.00263e+06	5.43104e+06	5.90037e+06	6.02491e+06	4.43847e+06	3.54789e+06	3.22296e+06	2.94589e+06	1.83668e+06	2.77891e+06	3.24455e+06	638336	589622	675599	620696
197	Coumalic acid	pos	C6 H4 O4	140.011	1.573	141.018	--	--	--	6.38945e+07	5.3671e+07	5.22629e+07	4.14001e+07	6.25536e+07	6.08802e+07	1.33662e+08	1.123e+08	1.02578e+08	1.05444e+08	1.16715e+08	9.94764e+07	9.25849e+07	1.03863e+08	7.57164e+07	7.67875e+07	5.73801e+07	7.53434e+07	8.61899e+06	1.16142e+07	2.86351e+07	2.51812e+07	1.74513e+07	7.13476e+06	8.61887e+06	2.87542e+07	4.87014e+07	3.08895e+07	2.9386e+07	2.91728e+07	6.9131e+07	4.99406e+07	6.00086e+07	7.06038e+07	5.69828e+07	3.93092e+07	7.96207e+07	1.76492e+08	1.15364e+08	7.16414e+07
198	N-Acetyl-L-valine	pos	C7 H13 N O3	159.09	1.341	160.097	--	--	--	8.59732e+09	8.51286e+09	9.55938e+09	6.69496e+09	7.67059e+09	5.64716e+09	1.2804e+10	9.16053e+09	8.46151e+09	8.41841e+09	1.14155e+10	9.85759e+09	1.12099e+10	1.07368e+10	1.34152e+10	10207575262	9.91821e+09	1.11209e+10	2.48875e+10	1.98491e+10	1.83355e+10	17914413261	2.26061e+10	2.31639e+10	1.91846e+10	2.5562e+10	2.24282e+10	2.45947e+10	2.31572e+10	22735659252	2.45621e+10	2.30108e+10	2.36662e+10	2.18564e+10	2.41779e+10	2.50543e+10	9.67358e+09	1.32544e+10	1.06548e+10	9.63384e+09
199	N-Acetylputrescine	pos	C6 H14 N2 O	130.111	1.447	131.118	cpd:C02714	HMDB0002064	Carboximidic acids and derivatives	1.26685e+07	1.54067e+07	1.38093e+07	2.80886e+07	3.01815e+07	3.63967e+07	1.19041e+07	1.80327e+07	3.31893e+07	1.7261e+07	1.59117e+07	2.04907e+07	2.44702e+07	5.36677e+07	2.24218e+07	4.50643e+07	2.65638e+07	4.77069e+07	1.76259e+07	1.22215e+07	1.37518e+07	1.44125e+07	1.26267e+07	1.11979e+07	2.14391e+07	1.94868e+07	1.77221e+07	1.7808e+07	1.83565e+07	1.79211e+07	2.31493e+07	2.01211e+07	2.61547e+07	1.90466e+07	2.09698e+07	2.5627e+07	1.1987e+07	8.56107e+06	1.02356e+07	8.09656e+06
200	1,4-dihydroxyheptadec-16-en-2-yl acetate	pos	C19 H36 O4	350.243	14.673	351.25	--	--	--	5.06003e+06	3.92306e+06	5.12116e+06	3.63449e+06	5.55776e+06	5.48406e+06	6.26345e+06	7.97462e+06	6.51017e+06	8.31681e+06	4.61689e+06	7.36133e+06	7.89469e+06	6.89076e+06	6.69403e+06	5.59496e+06	7.48709e+06	7.91724e+06	7.35407e+06	3.68062e+06	3.83877e+06	3.58205e+06	3.82337e+06	8.51236e+06	7.07988e+06	5.2638e+06	5.79723e+06	5.58081e+06	2.1194e+06	5.44127e+06	8.34789e+06	7.91575e+06	7.78113e+06	2.40369e+07	4.31109e+06	8.0921e+06	1.10158e+07	1.05439e+07	6.5479e+06	8.16728e+06
201	4-acetyl-4-(ethoxycarbonyl)heptanedioic acid	pos	C12 H18 O7	274.103	3.97	275.11	--	--	--	1.43131e+06	1.16749e+06	623384	1.17681e+06	1.93558e+06	1.98906e+06	3.64223e+07	2.89169e+07	1.68319e+07	4.65259e+07	9.08382e+06	2.55499e+07	2.13628e+08	1.54433e+08	7.51698e+07	2.63618e+08	1.55661e+08	2.2861e+08	1.81632e+06	2.13436e+06	2.9151e+06	4.34448e+06	1.31494e+06	3.17646e+06	4.59432e+06	1.49271e+07	6.64182e+06	7.52854e+06	5.07489e+06	6.11463e+06	2.17609e+08	1.34381e+08	1.92902e+08	1.78284e+08	1.79276e+08	2.3938e+08	8.62364e+07	1.8036e+06	6.42936e+07	1.64606e+06
202	4-hydroxy-5,8-dimethylquinoline-3-carboxylic acid	pos	C12 H11 N O3	217.074	7.436	218.081	--	--	--	2.89351e+07	2.85996e+07	1.86146e+07	1.02241e+07	1.09916e+07	1.03916e+07	6.94307e+06	1.27167e+07	1.06115e+07	1.42387e+07	1.04995e+07	1.55771e+07	1.24883e+07	1.11828e+07	9.56205e+06	9.66631e+06	1.61375e+07	9.13593e+06	3.41278e+07	4.2708e+07	6.02586e+07	7.3197e+07	3.41011e+07	5.10129e+07	4.56312e+07	2.41926e+07	3.13385e+07	2.512e+07	2.49312e+07	2.84241e+07	2.75092e+07	3.12726e+07	2.53958e+07	3.04115e+07	2.50843e+07	2.66798e+07	3.93503e+06	8.24458e+06	7.13335e+06	4.35244e+06
203	Aflatoxin G2	pos	C17 H14 O7	330.074	8.817	331.081	cpd:C16754	HMDB0030475	Coumarins and derivatives	1.03236e+08	1.28616e+08	1.13666e+08	2.89421e+08	1.69503e+08	1.2402e+08	2.63522e+08	2.171e+08	2.95708e+08	2.40774e+08	2.5692e+08	2.35931e+08	3.41257e+08	3.70106e+08	5.09921e+08	4.96318e+08	3.35891e+08	3.20608e+08	1.96121e+07	3.54563e+07	4.44958e+07	3.43713e+07	2.85374e+07	1.82142e+07	1.57897e+07	9.31678e+06	1.46503e+07	1.40353e+07	1.59876e+07	1.32092e+07	8.93063e+06	1.56818e+07	1.02799e+07	8.96824e+06	9.29218e+06	9.14224e+06	1.73516e+07	2.7618e+07	2.04743e+07	1.95164e+07
204	Epigallocatechin	pos	C15 H14 O7	306.076	2.133	307.083	--	HMDB0141542	Flavonoids	2.26732e+08	2.42234e+08	2.54339e+08	9.85546e+07	3.24073e+08	1.34804e+08	4.12581e+07	7.23014e+07	1.1232e+08	1.01709e+08	7.0163e+07	1.12384e+08	9.99103e+07	1.07234e+08	3.40372e+07	6.86094e+07	9.45673e+07	8.09759e+07	4.87385e+08	3.67095e+08	4.51617e+08	3.57427e+08	3.59141e+08	3.53389e+08	1.73195e+08	1.29246e+08	1.54412e+08	8.40981e+07	1.49359e+08	1.60622e+08	9.10036e+07	9.57658e+07	9.63462e+07	6.87956e+07	8.48859e+07	8.40452e+07	1.10139e+08	1.89763e+08	135817026	7.43248e+07
205	octadec-9-ynoic acid	pos	C18 H32 O2	262.229	14.693	263.236	--	--	--	1.47392e+10	1.11546e+10	9.28339e+09	1.11002e+10	8.82137e+09	6.64037e+09	1.16061e+10	1.19025e+10	1.2189e+10	1.31391e+10	1.50011e+10	1.09295e+10	1.34892e+10	9.12829e+09	1.08756e+10	1.11656e+10	1.3691e+10	7.3064e+09	5.34611e+09	5.43993e+09	8.26691e+09	7.62575e+09	5.84673e+09	5.06297e+09	9.62396e+09	7.66179e+09	6.30424e+09	9.8918e+09	8.28143e+09	8.75849e+09	1.43339e+10	9438116498	1.01917e+10	1.16823e+10	9.4414e+09	1.05283e+10	9.04923e+09	7.34098e+09	6.69707e+09	7.86849e+09
206	1-ethyl 4-(2-oxo-1,2-diphenylethyl) succinate	pos	C20 H20 O5	161.06	8.806	162.068	--	--	--	6.17348e+06	8.27067e+06	3.06505e+06	2.73633e+07	7.03119e+06	1.75138e+07	856514	5.32004e+06	7.80292e+06	4.23104e+06	1.08029e+06	6.16467e+06	1.11526e+07	1.86701e+07	4.64549e+06	3.3338e+07	2.86019e+07	1.64335e+07	6.85476e+06	1.23462e+07	4.10754e+06	1.01749e+07	4.76951e+06	1.20299e+07	9.58873e+06	1.36474e+07	1.52879e+07	1.63247e+07	9.54269e+06	3.7898e+07	2.25521e+07	2.78017e+06	1.80373e+07	1.01856e+07	7.10015e+06	2.98043e+07	2.18676e+06	490805	2.57178e+06	913149
207	Ingenol-3-angelate	pos	C25 H34 O6	452.22	11.362	453.227	--	--	--	3.68822e+07	3.15158e+07	1.80859e+07	2.55391e+06	3.33888e+07	5.33153e+07	1.13121e+06	8.76028e+06	5.73597e+06	5.56006e+06	2.55477e+06	1.1077e+07	6.6556e+06	1.55056e+07	1.32892e+06	6.07782e+06	7.52078e+06	6.59033e+06	1.14888e+07	1.34603e+07	2.07062e+06	4.91093e+06	8.9902e+06	1.19353e+07	4.24813e+06	6.20005e+06	5.69436e+06	4.07742e+06	2.19161e+06	3.32863e+06	793744	410726	758285	638409	482338	1.44805e+06	1.47455e+06	2.4046e+06	1.85039e+07	1.47476e+06
208	3-(3,4,5-trimethoxyphenyl)propanoic acid	pos	C12 H16 O5	262.082	8.646	263.089	--	HMDB0030254	Phenylpropanoic acids	347319	574185	588239	302381	109365	94452.9	703718	449490	463918	460546	617494	435483	327245	515587	490577	309167	394298	300803	1.12921e+07	772876	1.61333e+06	2.32907e+06	6.07783e+06	3.07771e+06	1.41836e+06	1.83561e+06	1.8276e+06	1.92439e+06	1.62623e+06	1.61413e+06	1.17446e+06	588205	605823	879397	723844	998692	1.54708e+06	909564	761790	1.75315e+06
209	Corylifol A	pos	C25 H26 O4	390.183	8.87	391.19	--	--	--	5.75737e+06	7.67509e+06	2.97981e+06	505811	1.83072e+06	4.32371e+06	1.08851e+06	2.88893e+06	3.31121e+06	1.64834e+06	754995	4.2018e+06	3.36355e+06	8.42834e+06	1.15868e+06	3.05895e+06	2.22556e+06	3.1152e+06	1.27479e+07	8.255e+06	1.25627e+06	3.68803e+06	5.67359e+06	1.16899e+07	1.44939e+06	9.77121e+06	6.59587e+06	6.02752e+06	2.41775e+06	2.3359e+06	1.05525e+06	648421	1.16136e+06	851464	586393	1.95151e+06	251396	181799	2.33103e+06	408731
210	PC (14:0e/2:0)	pos	C24 H50 N O7 P	495.333	14.735	496.34	--	--	--	3.76215e+08	3.41434e+08	3.68659e+08	3.06798e+08	2.27674e+08	2.68391e+08	1.83935e+08	2.39859e+08	1.27994e+08	2.16875e+08	2.6734e+08	2.71729e+08	3.07276e+08	1.65844e+08	2.18676e+08	2.85538e+08	3.24105e+08	1.47973e+08	2.2969e+08	1.48222e+08	1.21489e+08	1.72896e+08	1.41897e+08	2.44838e+08	1.16043e+08	1.05647e+08	9.55676e+07	1.29821e+08	1.13912e+08	1.27661e+08	3.90156e+08	4.05829e+08	3.11768e+08	3.66421e+08	2.09678e+08	3.83064e+08	9.33053e+07	9.19347e+07	1.66919e+08	1.07867e+08
211	Columbin	pos	C20 H22 O6	358.142	9.631	359.149	cpd:C09077	HMDB0036837	Naphthopyrans	1.63811e+07	2.30101e+07	1.97354e+07	1.99335e+07	2.23809e+07	1.94633e+07	3.94707e+07	2.81239e+07	5.57865e+07	2.53491e+07	3.97155e+07	3.1675e+07	8.35761e+07	8.73111e+07	1.02005e+08	9.73718e+07	6.32624e+07	6.45391e+07	2.18548e+07	1.74924e+07	3.25052e+07	2.07967e+07	2.25373e+07	3.49321e+06	2.43718e+07	7.25538e+07	4.15003e+07	3.70097e+07	3.13428e+07	3.76089e+07	4.02251e+07	3.71059e+07	3.68767e+07	2.68432e+07	3.23465e+07	4.53522e+07	3.94959e+07	2.82684e+07	2.37742e+07	3.97018e+07
212	Maltotetraose	pos	C24 H42 O21	688.203	1.444	689.21	cpd:C02052	HMDB0001296	Organooxygen compounds	2.52604e+07	2.72457e+07	2.89049e+07	3.22062e+07	3.29153e+07	3.26616e+07	6.73654e+07	6.90925e+07	6.59154e+07	7.82314e+07	6.17013e+07	7.31875e+07	9.89032e+07	5.68776e+07	9.9235e+07	4.66618e+07	1.11726e+08	9.38437e+07	2.38211e+07	1.45501e+07	1.4018e+07	3.13868e+07	3.03656e+07	2.14892e+07	9.58049e+07	6.46503e+07	7.04052e+07	5.05478e+07	7.26668e+07	7.5427e+07	5.24159e+07	6.29945e+07	5.75031e+07	6.5774e+07	6.34423e+07	5.88452e+07	5.6948e+07	5.58985e+07	3.65657e+07	6.43033e+07
213	myricetin 3-O-beta-D-galactopyranoside	pos	C21 H20 O13	480.091	8.705	481.098	--	HMDB0034358	Flavonoids	1.66509e+06	951471	1.17485e+06	1.60521e+06	1.51967e+06	1.39239e+06	135362	126100	140692	124507	169553	126102	154065	164729	150783	156300	158989	144333	4.71459e+06	129213	104162	95340.5	2.33364e+06	742636	114486	122935	119457	107307	106720	116132	144670	107461	128041	122645	104668	169863	87901.7	94086.5	77213.2	147475
214	3-(dimethylamino)-1-(5-methyl-3-phenyl-4-isoxazolyl)-2-propen-1-one	pos	C15 H16 N2 O2	294.074	8.205	295.081	--	--	--	9.69198e+06	2.45392e+06	1.8396e+06	4.23897e+06	3.89718e+06	3.25887e+06	8.50074e+06	2.48677e+06	2.72768e+06	1.05709e+07	2.40956e+06	3.61992e+06	3.17031e+06	5.25538e+06	2.71763e+06	2.09438e+07	5.51422e+06	3.48156e+06	1.02033e+07	1.31167e+07	3.9285e+07	3.41861e+07	9.06829e+06	1.23731e+07	4.77409e+06	5.03924e+06	5.50537e+06	5.79934e+06	6.79496e+06	7.15935e+06	6.23992e+06	5.63644e+06	4.52365e+06	5.69845e+06	4.66789e+06	5.88632e+06	6.12937e+06	5.27518e+06	2.11413e+06	5.4198e+06
215	N1-(3,4-dimethoxyphenethyl)-4-methylbenzene-1-sulfonamide	pos	C17 H21 N O4 S	357.097	11.648	358.105	--	--	--	1.74423e+06	1.08824e+06	772109	5.44355e+06	5.75602e+06	1.18918e+07	242766	222089	240153	218837	274691	196864	206649	169173	174642	183530	197780	192295	1.78806e+07	1.29724e+07	2.87873e+07	2.70844e+07	1.38936e+07	3.03886e+07	5.53715e+06	3.03563e+06	1.27193e+07	1.39492e+07	9.87106e+06	9.66993e+06	6.19048e+06	207822	6.5638e+06	3.11564e+06	1.6133e+06	4.44191e+06	9.58462e+06	1.22277e+07	3.87559e+07	1.036e+07
216	Methyl Dihydrojasmonate	pos	C13 H22 O3	226.157	9.489	227.164	--	HMDB0031740	Fatty Acyls	2.23181e+06	2.67177e+06	2.41051e+06	5.33081e+06	3.35876e+06	3.37484e+06	1.00342e+07	1.81541e+07	3.47916e+07	1.8402e+07	1.45074e+07	1.45139e+07	2.41016e+07	2.27256e+07	2.1356e+07	3.85784e+07	3.23366e+07	2.17398e+07	2.55098e+06	2.18327e+06	2.88136e+06	2.45959e+06	1.83818e+06	1.98497e+06	3.40563e+06	3.15989e+06	3.73214e+06	2.60603e+06	2.5935e+06	2.66419e+06	4.99121e+06	3.50582e+06	6.53392e+06	3.08922e+06	5.35718e+06	2.97848e+06	4.43147e+06	5.29353e+06	4.57268e+06	3.6953e+06
217	Leukotriene B4 Ethanolamide	pos	C22 H37 N O4	802.504	14.51	402.259	--	HMDB0002304	Organonitrogen compounds	253392	197540	164315	200438	175959	155535	237640	240776	239582	253876	293964	210109	229309	182917	211130	198580	236385	197687	121548	119478	172566	149568	156981	117322	211726	173005	161330	210591	177344	196144	261876	229046	226235	2.62407e+07	224394	225541	255350	230055	176679	245721
218	Puerarin	pos	C21 H20 O9	416.111	7.588	417.118	cpd:C10524	--	--	4.06599e+07	3.49663e+07	4.35279e+07	2.69479e+07	3.7774e+07	2.80107e+07	2.72925e+07	2.27196e+07	1.53562e+07	2.19934e+07	1.65137e+07	2.66715e+07	2.22472e+07	1.85714e+07	2.39933e+07	1.85243e+07	2.14348e+07	2.19395e+07	2.31395e+07	1.53815e+07	1.28792e+07	9.21506e+06	1.86441e+07	1.43236e+07	4.23393e+06	5.96412e+06	4.14699e+06	4.82886e+06	5.21616e+06	4.54199e+06	7.341e+06	5.05522e+06	4.95223e+06	4.26442e+06	5.75882e+06	6.77476e+06	9.37359e+06	8.46265e+06	7.26214e+06	1.12994e+07
219	Resiniferatoxin	pos	C37 H40 O9	666.214	9.483	667.221	cpd:C09179	--	--	7.02056e+07	8.05759e+07	8.79402e+07	6.15191e+07	9.7396e+07	6.20553e+07	7.31129e+07	5.9273e+07	5.15481e+07	5.0371e+07	5.36666e+07	5.64357e+07	5.91212e+07	5.96146e+07	7.7745e+07	6.49733e+07	6.0308e+07	5.21449e+07	1.213e+07	9.68499e+06	4.23437e+07	4.34575e+07	7.31772e+06	2.10867e+07	1.22224e+07	2.16158e+07	1.85738e+07	1.89375e+07	2.36786e+07	2.37506e+07	2.49383e+07	1.17779e+07	2.59861e+07	3.86636e+07	1.81341e+07	2.89855e+07	2.71938e+07	8.98185e+06	8.75841e+07	5.6834e+06
220	(2E)-N-(4-acetamidobutyl)-3-(4-hydroxy-3-methoxyphenyl)prop-2-enamide	pos	C16 H22 N2 O4	328.135	1.251	329.142	--	--	--	857236	671853	1.23774e+06	1.09461e+06	1.18394e+06	398634	2.07592e+06	1.67496e+06	910379	891551	2.8337e+06	960652	3.68311e+06	3.81942e+06	2.42983e+06	2.77736e+06	3.30448e+06	3.10377e+06	525815	654166	826946	696837	687883	531923	1.13614e+06	6.05051e+06	1.30342e+06	4.258e+06	2.6263e+06	3.98815e+06	5.36824e+06	9.15878e+06	7.25202e+06	6.29432e+06	6.86303e+06	1.0498e+07	958067	1.38834e+06	482589	1.04571e+06
221	LysoPC 20:4	pos	C28 H50 N O7 P	543.331	14.771	544.338	--	--	--	7.20187e+07	3.94688e+07	3.16338e+07	4.63183e+07	2.46369e+07	4.86503e+07	2.62842e+07	2.75884e+07	1.7493e+07	2.07303e+07	3.62227e+07	3.52674e+07	3.62886e+07	2.45996e+07	5.20184e+07	3.19689e+07	2.83221e+07	1.78606e+07	1.52113e+07	1.46851e+07	8.21086e+06	1.14572e+07	1.11977e+07	1.05485e+07	1.17213e+07	5.96936e+06	7.10134e+06	8.32581e+06	7.48176e+06	9.33198e+06	2.18927e+07	8.43092e+07	5.99432e+07	6.61735e+07	8.73906e+06	7.21042e+07	3.65015e+06	2.55287e+06	8.62805e+06	7.76381e+06
222	WNK	pos	C21 H30 N6 O5	428.22	10.915	429.227	--	--	--	1.84449e+08	3.62965e+08	1.24111e+08	1.47305e+07	1.24714e+08	3.49205e+08	7.047e+06	1.19607e+08	5.84402e+07	3.57202e+07	2.26507e+07	2.93597e+08	1.03578e+07	9.90173e+06	4.81761e+06	2.25458e+06	6.87518e+06	3.62452e+06	1.12464e+08	9.43027e+07	2.56685e+07	4.63032e+07	1.18504e+08	9.57253e+07	5.51173e+06	3.77537e+07	2.97534e+07	2.61499e+07	9.6142e+06	5.81382e+06	1.25649e+06	559699	1.1402e+06	1.29568e+06	927610	5.0621e+06	2.8015e+07	1.95539e+07	4.4505e+08	1.76019e+07
223	7α-Hydroxytestosterone	pos	C19 H28 O3	304.201	13.669	305.209	cpd:C05291	--	--	3.63707e+06	2.37594e+06	3.08449e+06	1.06949e+07	6.77779e+06	1.66636e+07	1.74732e+06	2.0544e+06	1.93357e+06	2.07814e+06	2.75167e+06	2.19837e+06	1.92932e+06	1.75629e+06	1.44e+06	1.76114e+06	2.04341e+06	1.91522e+06	5.96722e+06	6.76349e+06	8.77386e+06	7.64673e+06	7.2244e+06	7.67553e+06	5.273e+06	4.74436e+06	9.7677e+06	1.07112e+07	8.11448e+06	7.68651e+06	4.5982e+06	2.01085e+06	6.52413e+06	4.88212e+06	3.34377e+06	4.91568e+06	1.82582e+07	8.25169e+06	1.90505e+07	4.43511e+07
224	1,N6-Etheno-2-Deoxy-Adenosine	pos	C12 H13 N5 O3	275.101	6.826	276.108	--	--	--	5.3495e+06	5.54105e+06	6.7947e+06	3.38473e+06	4.97177e+06	4.36795e+06	7.64568e+06	4.05308e+06	3.29598e+06	3.57599e+06	5.96586e+06	4.65751e+06	8.44182e+06	1.11827e+07	1.3682e+07	9.55149e+06	7.17478e+06	8.45461e+06	6.17336e+06	3.60411e+06	5.63675e+06	6.25788e+06	3.78757e+06	5.70674e+06	1.6125e+06	2.59169e+06	1.91524e+06	1.86437e+06	1.87886e+06	1.77032e+06	2.81963e+06	3.13343e+06	2.64682e+06	3.12171e+06	2.35003e+06	2.57489e+06	4.17383e+06	2.77248e+06	2.23212e+06	3.82777e+06
225	6-Methylquinoline	pos	C10 H9 N	143.074	6.777	144.081	--	HMDB0033115	Quinolines and derivatives	8.23618e+07	7.382e+07	8.77166e+07	5.04545e+07	1.02648e+08	6.48988e+07	5.81776e+07	4.54297e+07	3.17217e+07	4.75553e+07	4.84165e+07	4.44487e+07	4.11155e+07	3.74232e+07	6.18615e+07	3.91195e+07	6.31641e+07	3.95885e+07	6.34225e+07	4.30095e+07	2.81344e+07	2.64864e+07	5.30138e+07	4.43912e+07	2.94722e+07	3.08e+07	4.12673e+07	3.85857e+07	3.86415e+07	3.48349e+07	4.38547e+07	3.5816e+07	3.12441e+07	3.07327e+07	3.35239e+07	4.80442e+07	1.15639e+07	9.96682e+06	6.72176e+06	1.00494e+07
226	LQH	pos	C17 H28 N6 O5	401.172	10.054	402.178	--	--	--	3.72495e+08	3.28563e+08	1.56777e+08	3.63885e+07	1.11371e+08	2.99143e+08	9.3124e+06	8.97101e+07	7.18644e+07	4.53549e+07	2.57537e+07	1.39834e+08	3.09519e+07	5.75057e+07	1.07219e+07	6.3475e+06	4.64264e+07	1.20597e+07	4.59456e+08	2.86497e+08	1.56541e+07	5.96524e+07	2.23302e+08	4.27191e+08	3.03373e+07	2.00803e+08	1.05128e+08	1.03745e+08	4.20977e+07	3.5207e+07	7.56318e+06	4.48626e+06	8.60939e+06	7.68059e+06	7.92735e+06	2.08556e+07	2.70054e+06	1.09037e+06	3.35523e+07	2.09569e+06
227	Toringin	pos	C21 H20 O9	416.111	8.817	417.118	--	HMDB0036618	Flavonoids	1.74266e+08	2.1254e+08	1.80221e+08	4.68795e+08	3.0797e+08	1.88344e+08	4.47861e+08	3.69415e+08	4.87304e+08	3.77776e+08	4.18077e+08	3.59199e+08	5.86066e+08	6.12473e+08	8.52051e+08	8.38813e+08	5.56806e+08	5.36801e+08	3.90376e+07	5.46742e+07	2.16509e+07	2.01268e+07	5.30964e+07	3.43376e+07	2.2851e+07	1.61148e+07	2.16214e+07	2.17413e+07	2.28093e+07	1.97618e+07	1.50826e+07	1.91226e+07	1.6586e+07	1.43403e+07	1.47299e+07	1.32899e+07	2.01079e+07	3.57667e+07	2.43374e+07	2.07551e+07
228	2-(cyclopropylimino)-3-(2-thienylmethyl)-1,3-thiazolan-4-one	pos	C11 H12 N2 O S2	274.017	5.31	275.025	--	--	--	4.71595e+06	5.37915e+06	6.71515e+06	3.76253e+06	9.04606e+06	6.33111e+06	6.29018e+06	4.64363e+06	3.97054e+06	6.28964e+06	9.32472e+06	5.41963e+06	4.15409e+06	3.9012e+06	3.97636e+06	2.73591e+06	3.1725e+06	4.00711e+06	2.13161e+06	4.03054e+06	8.19094e+06	7.40215e+06	5.18496e+06	2.38553e+06	6.43768e+06	2.39278e+06	5.07166e+06	4.51395e+06	5.2253e+06	4.59499e+06	2.57919e+06	3.45842e+06	3.22421e+06	2.2364e+06	2.37235e+06	2.13494e+06	1.25964e+07	1.80698e+07	1.31521e+07	1.31402e+07
229	GNH	pos	C12 H18 N6 O5	308.124	11.679	309.131	--	--	--	9.95195e+06	1.02152e+07	9.13074e+06	9.47192e+06	1.18548e+07	9.29734e+06	1.6488e+07	1.82426e+07	1.65381e+07	1.74202e+07	2.2216e+07	1.5417e+07	1.45229e+07	1.31587e+07	1.46101e+07	1.34503e+07	1.61295e+07	1.64187e+07	7.62028e+06	7.4622e+06	1.07002e+07	9.28527e+06	8.83776e+06	561838	1.35121e+07	1.2529e+07	1.4268e+07	1.30792e+07	1.54937e+07	1.28851e+07	1.7176e+07	1.50771e+07	1.7504e+07	1.51815e+07	1.63813e+07	1.62304e+07	1.70678e+07	1.96595e+07	1.51597e+07	2.00097e+07
230	Actidione	pos	C15 H23 N O4	281.163	10.538	282.17	--	--	--	2.42037e+06	2.87307e+06	2.75029e+06	3.79621e+06	3.84391e+06	3.18567e+06	1.17493e+07	1.10163e+07	1.93043e+07	1.0098e+07	1.10721e+07	1.0874e+07	7.60031e+06	8.55513e+06	6.53744e+06	6.0996e+06	7.14414e+06	6.50361e+06	1.91631e+06	2.09164e+06	2.6729e+06	2.58951e+06	2.99953e+06	850057	3.0352e+06	7.23634e+06	4.19208e+06	6.32952e+06	4.12592e+06	5.01029e+06	1.40916e+06	644169	1.23716e+06	1.16634e+06	719362	786894	9.12049e+06	1.04305e+07	1.13395e+07	9.33526e+06
231	(+)-epipinoresinol-4-O-beta-D-glucoside	pos	C26 H32 O11	520.195	7.957	521.202	--	--	--	1.07343e+07	1.40278e+07	5.01717e+06	5.29615e+07	1.46002e+07	3.48987e+07	1.51964e+06	1.2626e+07	1.7366e+07	7.13393e+06	1.94555e+06	1.20111e+07	2.29884e+07	2.78319e+07	1.17209e+07	5.01675e+07	5.7249e+07	2.5439e+07	1.17551e+07	2.7126e+07	1.33478e+07	1.9215e+07	8.92205e+06	2.78311e+07	3.51665e+07	4.5168e+07	5.9668e+07	5.47016e+07	3.41849e+07	1.20869e+08	7.26353e+07	1.38735e+07	6.1796e+07	3.44458e+07	2.79457e+07	1.03251e+08	5.21025e+06	478437	4.25733e+06	978050
232	beta-Caryophyllene	pos	C15 H24	204.188	13.67	205.195	cpd:C09629	HMDB0036792	Prenol lipids	1.26801e+06	783838	888893	3.28891e+06	2.08709e+06	3.76333e+06	728585	817248	785573	656848	853956	633929	621310	640430	581286	678033	589574	581098	1.1586e+06	1.43784e+06	1.84621e+06	1.61764e+06	1.40636e+06	1.58735e+06	1.05999e+06	847749	2.09075e+06	2.11051e+06	1.75856e+06	1.51074e+06	981101	561271	866844	981116	784659	1.067e+06	3.96547e+06	1.86283e+06	2.84027e+06	8.3869e+06
233	PC (14:1e/2:0)	pos	C24 H48 N O7 P	493.317	14.231	494.324	--	--	--	2.53953e+07	3.24065e+07	2.94579e+07	1.19954e+07	2.84102e+07	3.1229e+07	4.57594e+07	3.08264e+07	2.69844e+07	4.07464e+07	6.1434e+07	5.38256e+07	5.78332e+07	2.9972e+07	3.77293e+07	3.74945e+07	4.68277e+07	2.00625e+07	1.00674e+07	1.02667e+07	1.2406e+07	1.49094e+07	1.2338e+07	1.05654e+07	1.44994e+07	1.7808e+07	1.14624e+07	1.58249e+07	1.52731e+07	1.78105e+07	3.74926e+07	4.92838e+07	3.1748e+07	3.51397e+07	2.33142e+07	3.69256e+07	1.15405e+07	1.15431e+07	9.79767e+06	1.12611e+07
234	1-(3-ethyl-2,4-dihydroxy-6-methoxyphenyl)butan-1-one	pos	C13 H18 O4	220.11	9.38	221.117	--	--	--	8.58878e+06	1.25008e+07	1.24945e+07	6.365e+06	4.89723e+07	5.29771e+07	7.41045e+06	1.27574e+07	9.72226e+06	1.12944e+07	9.87909e+06	1.13854e+07	3.97968e+06	4.78581e+06	9.2471e+06	6.67215e+06	7.57718e+06	3.81583e+06	1.7404e+06	3.07897e+06	1.84641e+06	1.93363e+06	3.03388e+06	2.52079e+06	2.78005e+06	2.19344e+06	2.36785e+06	2.18187e+06	2.90594e+06	2.26201e+06	3.58631e+06	2.73722e+06	2.94556e+06	2.58338e+06	2.39054e+06	3.86093e+06	4.97247e+07	7.18882e+07	3.80419e+07	4.76992e+07
235	1H-indene-3-carboxamide	pos	C10 H9 N O	159.069	3.757	160.076	--	--	--	1.42642e+06	1.32146e+06	1.60356e+06	1.33657e+06	2.17006e+06	1.70642e+06	1.98823e+06	2.05977e+06	2.03273e+06	1.66399e+06	2.56241e+06	1.82207e+06	1.94868e+06	1.55042e+06	1.52083e+06	2.35987e+06	2.23293e+06	1.63295e+06	3.05799e+06	1.78121e+06	1.63175e+06	1.71818e+06	2.49833e+06	1.53647e+06	1.54794e+06	1.26837e+06	1.79934e+06	1.64923e+06	2.1216e+06	1.72108e+06	2.08112e+06	1.75268e+06	2.41571e+06	1.75095e+06	2.17653e+06	2.02791e+06	5.48831e+08	5.92447e+08	4.08979e+08	5.27752e+08
236	3-(3-nitrophenyl)-1H-pyrazole	pos	C9 H7 N3 O2	189.055	9.246	190.063	--	--	--	805297	813743	522244	1.02873e+06	779959	702317	315381	588306	805781	483653	492589	451748	631894	444066	816150	923959	552193	874907	2.9185e+06	1.98302e+06	843585	1.79922e+06	1.02389e+06	5.55743e+06	928799	1.2958e+06	1.46554e+06	1.91347e+06	2.07194e+06	1.3318e+06	1.85051e+06	816673	1.32028e+06	1.57717e+06	1.22279e+06	1.25968e+06	6.87339e+06	967917	2.11266e+07	265941
237	Hexadecanamide	pos	C16 H33 N O	255.256	14.896	256.263	--	HMDB0012273	Fatty Acyls	1.41766e+09	2.17e+09	2.64248e+09	1.60038e+09	1.48118e+09	1.21451e+09	2.06291e+09	2.41724e+09	2.15877e+09	3.05001e+09	2.60008e+09	2.06709e+09	2.23521e+09	1.78481e+09	1.99214e+09	2.43784e+09	2.75044e+09	1.95518e+09	1.3319e+09	1.17365e+09	1.19582e+09	1.43464e+09	1.45575e+09	1.52313e+09	1.73416e+09	1.22809e+09	1.50428e+09	1.21551e+09	2.16399e+09	1.45862e+09	5.74556e+09	2.21241e+09	2.09199e+09	1.68225e+09	1.30127e+09	1.87147e+09	1.77641e+09	1.91976e+09	1.6073e+09	1.54052e+09
238	6-Acetylmorphine	pos	C19 H21 N O4	327.147	8.915	328.154	cpd:C11781	HMDB0041812	Morphinans	762253	744568	437668	1.7002e+06	603198	821366	234781	594264	599583	473769	256432	834921	1.25682e+06	1.49241e+06	2.59187e+06	1.73838e+06	1.37755e+07	1.05744e+06	1.25106e+06	1.32332e+06	1.62418e+07	1.50474e+07	575082	1.50239e+06	520571	1.21887e+06	1.04331e+06	1.06426e+06	532704	1.4742e+06	1.51062e+06	201353	1.00003e+06	757166	483084	9.14628e+06	162314	123058	531544	120226
239	5-hydroxy-6,7-dimethoxy-2-phenyl-4H-chromen-4-one	pos	C17 H14 O5	298.084	10.526	299.091	--	--	--	9.08968e+06	1.00876e+07	8.20282e+06	1.83067e+07	9.56133e+06	1.00099e+07	2.57058e+06	4.52583e+06	5.26731e+06	4.98956e+06	2.41062e+06	5.23842e+06	5.9859e+06	2.68576e+06	3.18127e+06	7.3207e+06	5.64955e+06	8.17136e+06	2.94003e+07	2.47061e+07	1.57006e+07	1.73705e+07	2.00212e+07	3.1345e+07	2.11174e+07	1.60871e+07	1.95398e+07	1.80066e+07	1.86668e+07	1.90116e+07	1.55236e+07	1.35201e+07	1.7013e+07	1.3363e+07	1.39871e+07	1.51583e+07	3.78695e+06	3.55658e+06	3.78492e+06	3.53274e+06
240	2-{[2-(3-cyano-2-pyridinyl)hydrazino]carbonyl}benzoic acid	pos	C14 H10 N4 O3	282.074	8.034	283.081	--	--	--	8.45447e+06	1.69256e+07	6.09424e+06	2.21381e+07	2.89448e+07	2.1061e+07	2.8077e+06	3.91466e+06	1.24101e+07	5.4216e+06	3.34216e+06	7.00666e+06	8.02202e+06	1.62009e+07	6.32574e+06	1.33587e+07	6.03438e+06	1.24204e+07	3.40284e+07	4.963e+07	5.51233e+07	8.79305e+07	2.6373e+07	4.7406e+07	5.53793e+06	5.2532e+06	8.59149e+06	6.56582e+06	6.84297e+06	5.9293e+06	4.2009e+06	5.44071e+06	5.95339e+06	4.4789e+06	3.80249e+06	3.64029e+06	7.75417e+06	8.12364e+06	3.48666e+06	1.09258e+07
241	4-Phenyl-3-buten-2-one	pos	C10 H10 O	146.073	8.304	147.08	--	HMDB0031617	Cinnamic acids and derivatives	1.6427e+07	2.2846e+07	1.0345e+07	2.64561e+07	1.30148e+07	2.08665e+07	5.88435e+06	6.05784e+06	1.14737e+07	6.8543e+06	4.83241e+06	7.29056e+06	1.04219e+07	1.10455e+07	1.59939e+07	1.82657e+07	1.14213e+07	1.30962e+07	3.21319e+06	5.72731e+06	3.02875e+06	5.31787e+06	2.77261e+06	3.94239e+06	2.9252e+06	3.15441e+06	3.21108e+06	3.48241e+06	2.67765e+06	3.25725e+06	3.37945e+06	2.56947e+06	3.85834e+06	2.63862e+06	2.64662e+06	4.03029e+06	1.68195e+06	1.57143e+06	1.98765e+06	1.90561e+06
242	4-(4-chlorophenoxy)-3,5-dimethyl-1H-pyrazole	pos	C11 H11 Cl N2 O	222.053	9.311	223.06	--	--	--	5.1696e+06	6.84498e+06	5.79697e+06	9.62234e+06	9.33307e+06	7.21887e+06	5.3758e+06	5.77213e+06	7.02336e+06	6.56184e+06	5.60286e+06	3.62362e+06	8.41259e+06	5.56681e+06	9.53556e+06	9.15291e+06	6.79727e+06	9.71752e+06	5.27261e+06	8.9064e+06	4.18015e+06	4.59545e+06	6.41301e+06	7.32725e+06	6.83901e+06	5.64492e+06	7.93041e+06	3.94419e+06	3.59783e+06	4.22202e+06	2.92383e+06	4.50404e+06	2.2445e+06	2.42348e+06	4.3165e+06	2.3072e+06	1.67651e+06	550719	1.42536e+06	509807
243	4-methoxy-6-(prop-2-en-1-yl)-2H-1,3-benzodioxole	pos	C11 H12 O3	192.079	8.613	193.086	--	--	--	8.16828e+06	7.66571e+06	7.93082e+06	1.21002e+07	1.17868e+07	8.60111e+06	4.00975e+07	2.64762e+07	5.34068e+07	2.2977e+07	4.18113e+07	2.8041e+07	4.28976e+07	3.05923e+07	3.43272e+07	3.8801e+07	2.82868e+07	3.25182e+07	1.55283e+07	2.51074e+07	3.0646e+07	2.89183e+07	2.43733e+07	2.85835e+07	1.72453e+08	2.03689e+08	1.8895e+08	2.00825e+08	1.9569e+08	1.91784e+08	4.3284e+07	5.28538e+07	3.49454e+07	7.0486e+07	3.56763e+07	3.43244e+07	1.32625e+08	9.72224e+07	1.02019e+08	1.11746e+08
244	p-Coumaric acid	pos	C9 H8 O3	164.047	7.458	165.055	cpd:C00811	HMDB0128076	Cinnamic acids and derivatives	2.45832e+08	1.8553e+08	2.2002e+08	1.42827e+08	3.45082e+08	2.83786e+08	6.75655e+07	9.1673e+07	6.40989e+07	9.14166e+07	8.80362e+07	8.33561e+07	6.989e+07	8.37088e+07	5.92793e+07	7.48864e+07	7.3817e+07	8.39644e+07	1.63545e+08	1.56633e+08	1.48416e+08	1.27745e+08	1.87196e+08	1.60336e+08	1.03387e+08	6.39927e+07	9.21122e+07	9.4112e+07	9.34314e+07	8.74566e+07	6.66182e+07	8.31557e+07	7.87529e+07	5.64095e+07	5.00023e+07	7.38387e+07	6.5265e+07	5.98367e+07	6.94319e+07	5.28468e+07
245	N-Methyl-a-aminoisobutyric acid	pos	C5 H11 N O2	117.079	1.338	118.086	--	HMDB0002141	Carboxylic acids and derivatives	7.90386e+07	7.65277e+07	9.96885e+07	5.56584e+07	7.59295e+07	6.5213e+07	1.3547e+08	8.93585e+07	6.38755e+07	9.32629e+07	1.31948e+08	1.02059e+08	8.857e+07	8.32377e+07	1.1862e+08	7.84283e+07	7.15432e+07	9.13802e+07	1.96597e+08	1.09316e+08	1.24332e+08	1.198e+08	1.29221e+08	1.47826e+08	9.87217e+07	1.57197e+08	1.07204e+08	1.30972e+08	1.34658e+08	1.39515e+08	9.57729e+07	1.01651e+08	1.12236e+08	1.21256e+08	1.38983e+08	1.26077e+08	9.83951e+07	1.39806e+08	1.04155e+08	9.43377e+07
246	Dihydrojasmone	pos	C11 H18 O	166.136	14.714	167.143	--	HMDB0031565	Carbonyl compounds	1.15226e+08	8.75556e+07	7.37074e+07	8.67615e+07	6.53541e+07	5.40595e+07	9.07291e+07	8.98308e+07	9.55589e+07	1.0534e+08	1.1767e+08	8.70371e+07	1.02798e+08	6.81882e+07	8.06975e+07	8.06074e+07	1.06701e+08	6.67742e+07	4.31934e+07	4.31494e+07	6.55933e+07	6.11062e+07	4.69422e+07	4.11799e+07	7.82377e+07	6.09816e+07	5.50183e+07	7.90616e+07	6.55305e+07	6.66098e+07	1.14826e+08	7.34722e+07	8.32346e+07	8.92952e+07	7.516e+07	8.35053e+07	7.63823e+07	6.49225e+07	5.54142e+07	6.3347e+07
247	3-methyl-5-oxo-5-(4-toluidino)pentanoic acid	pos	C13 H17 N O3	257.103	1.306	258.11	--	--	--	5.51601e+08	5.82896e+08	7.74551e+08	3.64871e+08	8.96892e+08	1.02796e+09	1.33931e+09	7.32664e+08	1.16023e+09	7.28777e+08	1.03095e+09	1.14102e+09	1.43592e+09	1.31851e+09	1.37148e+09	1.28503e+09	1.31022e+09	1.50214e+09	5.34831e+08	2.7446e+08	5.79404e+08	5.41836e+08	3.38689e+08	5.08735e+08	1.28148e+08	3.82823e+08	2.60942e+08	3.46826e+08	2.58562e+08	5.0191e+08	4.00965e+08	9.14022e+08	5.84582e+08	3.61693e+08	3.96072e+08	5.70175e+08	9.08326e+08	5.30653e+08	5.95314e+08	9.4152e+08
248	NNK	pos	C14 H26 N6 O6	374.188	10.059	375.195	cpd:C16453	HMDB0011603	Organooxygen compounds	4.92553e+07	4.58519e+07	2.03431e+07	4.43856e+06	1.40685e+07	4.55497e+07	1.0729e+06	1.45026e+07	1.05613e+07	5.99581e+06	3.30408e+06	2.18066e+07	3.29912e+06	9.53137e+06	1.32779e+06	689712	6.96096e+06	1.65781e+06	6.35486e+07	4.60548e+07	1.87363e+06	7.40309e+06	3.13984e+07	6.4719e+07	4.33255e+06	2.98178e+07	1.54772e+07	1.53068e+07	5.53393e+06	4.80549e+06	721214	875027	806711	706133	768816	2.92371e+06	2.73559e+06	2.34383e+06	4.82558e+06	2.61754e+06
249	N-Feruloylspermidine	pos	C17 H27 N3 O3	321.205	6.184	322.213	--	--	--	83983.1	80981	178098	110889	82560	202623	104465	353018	106090	102126	135951	97998.4	103820	97069.8	97517.6	91061.6	99772.2	94890.2	66652.9	73797.9	1.05719e+08	8.82344e+07	120713	59099.3	84505.2	87603.9	84040.1	129984	108913	90443.2	112841	96729.7	102110	94528.1	96654.7	102465	101824	111194	88941.9	109047
250	5,7-dihydroxy-3-(4-hydroxyphenyl)-4H-chromen-4-one	pos	C15 H10 O5	292.038	9.672	293.045	--	--	--	4.80837e+06	6.17648e+06	6.49207e+06	1.1652e+07	5.96218e+06	4.05174e+06	2.45316e+06	1.48859e+06	2.79547e+06	1.14583e+06	2.67337e+06	2.28459e+06	1.86163e+06	1.48851e+06	2.09232e+06	2.7382e+06	1.76399e+06	2.01247e+06	7.08425e+06	1.15457e+07	5.86329e+06	1.03464e+07	6.82552e+06	6.37995e+06	7.49294e+06	7.86096e+06	7.50892e+06	7.11947e+06	7.85786e+06	7.83907e+06	7.05241e+06	9.69115e+06	6.807e+06	4.8873e+06	5.95405e+06	6.16723e+06	1.35061e+06	1.39148e+06	1.35274e+06	1.81666e+06
251	Senecionine	pos	C18 H25 N O5	335.176	14.715	336.183	cpd:C06176	--	--	6.56485e+07	5.48197e+07	4.54881e+07	5.10919e+07	4.68163e+07	3.48261e+07	6.72528e+07	6.75839e+07	7.12552e+07	7.47512e+07	9.06942e+07	6.43192e+07	8.12488e+07	5.5861e+07	5.29545e+07	6.49234e+07	8.99552e+07	5.99479e+07	3.46857e+07	3.22404e+07	5.22131e+07	4.86797e+07	3.12189e+07	2.82896e+07	6.92957e+07	5.57701e+07	4.73083e+07	6.99186e+07	6.25789e+07	6.36103e+07	9.86147e+07	6.86653e+07	7.40969e+07	8.08817e+07	7.01966e+07	6.46974e+07	7.03299e+07	6.07491e+07	5.18619e+07	6.16588e+07
252	Xanthoxyline	pos	C10 H12 O4	196.074	8.793	197.081	--	HMDB0029645	Organooxygen compounds	1.77202e+07	3.04492e+07	1.24476e+07	2.67992e+07	1.40616e+07	1.07111e+07	8.95458e+06	5.57234e+06	4.32924e+06	9.93904e+06	4.39704e+06	6.21856e+06	7.65657e+06	6.07754e+06	1.48421e+07	1.1784e+07	6.12302e+06	7.03669e+06	1.27274e+07	9.55313e+06	2.24591e+08	2.13766e+08	3.46073e+07	1.05224e+07	6.3124e+06	4.59045e+06	5.06592e+06	7.4172e+06	4.42038e+06	5.23157e+06	5.05815e+06	3.35854e+06	4.24684e+06	4.19425e+06	3.41149e+06	5.19911e+06	8.33311e+07	8.42091e+07	6.17587e+07	8.53884e+07
253	2,3-dihydroxypropyl 12-methyltridecanoate	pos	C17 H34 O4	284.235	13.869	285.242	--	--	--	4.47324e+06	4.00294e+06	4.38272e+06	4.98304e+06	4.577e+06	5.67165e+06	5.59391e+06	6.40088e+06	6.04396e+06	6.55795e+06	8.23156e+06	6.75729e+06	5.44072e+06	5.02582e+06	4.96979e+06	4.54559e+06	5.50359e+06	5.54535e+06	2.69476e+06	2.53664e+06	3.28059e+06	2.71885e+06	3.07322e+06	2.4809e+06	4.6146e+06	4.29849e+06	4.91775e+06	5.40544e+06	5.01063e+06	4.78424e+06	5.57471e+06	5.15844e+06	5.11654e+06	5.17611e+06	5.1758e+06	5.75665e+06	7.60941e+06	5.49855e+06	5.84968e+06	1.17994e+07
254	Bufotaline	pos	C26 H36 O6	444.251	10.685	445.259	--	--	--	4.78564e+06	2.38383e+06	1.15396e+06	1.32677e+06	4.37614e+06	1.10183e+07	246467	2.08775e+06	1.17338e+06	1.57106e+06	427581	1.72572e+06	2.40801e+06	4.61076e+06	645503	2.50054e+06	7.70577e+06	2.70914e+06	672274	672367	276126	534074	474271	692548	275348	642047	595473	499164	262414	264076	171923	134318	161963	132028	129397	197505	203982	241223	1.18268e+06	257796
255	alpha-Ionone	pos	C13 H20 O	192.151	14.717	193.159	cpd:C12286	HMDB0059883	Prenol lipids	9.56772e+07	7.15406e+07	6.06451e+07	7.47512e+07	5.38655e+07	4.51309e+07	7.50147e+07	7.58967e+07	8.10805e+07	8.16849e+07	9.63896e+07	6.97963e+07	8.15114e+07	5.68954e+07	6.91918e+07	6.84502e+07	8.75056e+07	5.52002e+07	3.52475e+07	3.60918e+07	5.51819e+07	5.09862e+07	4.13343e+07	3.28399e+07	6.50726e+07	5.02313e+07	4.06214e+07	5.6144e+07	5.64458e+07	5.7726e+07	9.62117e+07	6.42404e+07	6.56111e+07	8.07377e+07	6.26149e+07	7.0893e+07	5.86128e+07	4.76757e+07	4.59804e+07	5.22144e+07
256	Phlorobenzophenone	pos	C13 H10 O4	230.058	8.454	231.065	--	--	--	5.79287e+06	5.84201e+06	5.30808e+06	1.06637e+07	9.27354e+06	7.62922e+06	1.60518e+06	1.86375e+06	2.78438e+06	2.27816e+06	1.77667e+06	2.13524e+06	2.77847e+06	2.8039e+06	2.71663e+06	4.37469e+06	4.03941e+06	2.9034e+06	1.15336e+06	1.25372e+06	490789	671332	1.23961e+06	1.46263e+06	478216	503064	543629	429758	493718	617602	613724	440584	533987	306078	270652	532855	193204	195887	171916	269688
257	Rehmannioside A	pos	C21 H32 O15	524.176	9.06	525.183	--	--	--	7.13022e+06	9.03582e+06	7.1225e+06	9.72115e+06	7.90636e+06	6.80951e+06	3.42514e+06	3.05462e+06	4.53331e+06	3.252e+06	2.44447e+06	3.77124e+06	4.48704e+06	4.62533e+06	6.16535e+06	7.29743e+06	4.37334e+06	4.26831e+06	4.79854e+06	1.0125e+07	5.09949e+06	9.37907e+06	4.82518e+06	6.15131e+06	2.62484e+06	2.2166e+06	2.70437e+06	1.8437e+06	2.16455e+06	2.86236e+06	1.55425e+06	1.43529e+06	1.80436e+06	1.30661e+06	1.47294e+06	1.82235e+06	685317	600683	566383	1.05175e+06
258	Rutaevin	pos	C26 H30 O9	224.118	10.064	487.2	cpd:C08779	--	--	292628	1.00292e+07	148945	155374	1.26575e+06	3.00956e+06	139209	1.56539e+06	5.64468e+06	925690	3.26064e+06	1.02051e+06	4.53036e+06	8.73391e+06	388349	913962	5.3571e+06	1.17193e+06	396734	294981	182116	525240	222335	1.09382e+06	1.639e+06	221661	3.4539e+06	748682	1.20667e+06	500601	130763	117553	142277	94906.3	124011	517753	59729.5	64032.3	4.13071e+06	60261.8
259	MAG (18:3)	pos	C21 H36 O4	352.261	14.522	353.269	--	--	--	3.41457e+07	1.10419e+07	8.82342e+06	3.90858e+07	1.71378e+07	3.07068e+07	3.82092e+06	6.45018e+06	1.66727e+06	4.54313e+06	3.85381e+06	4.39284e+06	4.70824e+06	6.02601e+06	4.42142e+06	7.03084e+06	9.15972e+06	4.41898e+06	2.76339e+07	9.1864e+06	8.70219e+06	9.82014e+06	8.0182e+06	8.6949e+06	3.92578e+06	3.91487e+06	3.89827e+06	4.1406e+06	4.80807e+06	6.75132e+06	8.30807e+06	5.03364e+06	6.80782e+06	1.05628e+07	4.89542e+06	7.74886e+06	5.2672e+06	4.06258e+06	1.09081e+07	6.06913e+06
260	6-oxo-6H-benzo[c]chromen-3-yl benzoate	pos	C20 H12 O4	316.077	5.858	317.084	--	--	--	2.79808e+06	2.33279e+06	2.18587e+06	1.06646e+06	4.65199e+06	8.55546e+06	5.25081e+06	5.35562e+06	3.77794e+06	7.49067e+06	1.84529e+06	4.81253e+06	1.94621e+07	1.14023e+07	4.59763e+06	2.44065e+07	1.08118e+07	1.57979e+07	77534.1	78526	92656.3	89172.1	86344.1	72854.1	92044	551861	86896.1	89307.6	89914.4	92024.2	5.10216e+06	3.26702e+06	9.58767e+06	1.14799e+07	8.27615e+06	7.30818e+06	899644	194610	947100	140804
261	2-(4-chlorophenyl)-3-phenylquinoxaline	pos	C20 H13 Cl N2	316.077	6.06	317.084	--	--	--	8.69992e+07	6.6259e+07	7.16753e+07	2.78875e+07	1.2138e+08	2.80572e+08	2.11621e+08	1.5998e+08	1.00244e+08	2.23023e+08	6.52343e+07	1.44286e+08	5.85832e+08	4.24603e+08	1.46672e+08	6.84183e+08	3.65807e+08	4.84656e+08	1.3553e+06	7.75791e+07	7.28848e+07	1.74202e+06	7.83945e+07	1.53513e+06	8.38109e+07	1.36276e+07	5.2653e+06	1.80093e+06	1.58135e+06	3.69899e+06	1.42517e+08	8.40198e+07	3.41958e+08	3.46114e+08	2.78098e+08	1.87489e+08	1.84932e+07	4.44294e+06	2.30643e+07	7.56206e+07
262	lupinine	pos	C10 H19 N O	169.147	14.712	170.154	cpd:C10773	--	--	5.80899e+07	4.30267e+07	3.48234e+07	4.44051e+07	3.67044e+07	2.70364e+07	4.95443e+07	4.85944e+07	4.72951e+07	5.1096e+07	5.54301e+07	4.0977e+07	5.2818e+07	3.46824e+07	4.27901e+07	4.76557e+07	5.7279e+07	3.5736e+07	2.32447e+07	2.26414e+07	3.23037e+07	3.0454e+07	2.51823e+07	2.07181e+07	3.96548e+07	3.32911e+07	2.58867e+07	3.9712e+07	3.38693e+07	3.44084e+07	5.76247e+07	3.63496e+07	3.85353e+07	4.62283e+07	3.89849e+07	4.14396e+07	3.64532e+07	3.00481e+07	2.74271e+07	3.06128e+07
263	4-[8-chloro-2-(trifluoromethyl)-4-quinolyl]morpholine	pos	C14 H12 Cl F3 N2 O	632.12	8.05	317.067	--	--	--	60584.7	55911.9	2.14042e+06	758896	1.87143e+06	1.26299e+06	1.2895e+06	1.02487e+06	868330	1.14182e+06	1.24031e+06	32499.5	947370	1.38086e+06	1.17169e+06	1.24814e+06	1.117e+06	1.2826e+06	532480	382771	295114	25663.1	500108	305656	275894	316267	342831	334200	427722	329027	272001	486681	379772	392967	263533	343338	659927	4.03786e+06	598276	704592
264	Isoquinoline	pos	C9 H7 N	129.058	6.777	130.065	cpd:C06323	HMDB0034244	Isoquinolines and derivatives	1.96846e+07	1.84824e+07	2.29395e+07	1.25256e+07	2.44694e+07	1.53636e+07	1.75229e+07	1.58064e+07	1.14608e+07	1.62454e+07	1.79962e+07	1.34618e+07	1.25523e+07	1.09567e+07	1.76876e+07	9.14225e+06	1.6617e+07	1.132e+07	1.11457e+07	7.56927e+06	5.31972e+06	4.65675e+06	9.51647e+06	7.51116e+06	6.28785e+06	7.68691e+06	9.79605e+06	9.18167e+06	8.64203e+06	8.88997e+06	9.7811e+06	9.15697e+06	7.97217e+06	7.06189e+06	8.61967e+06	1.1206e+07	3.84582e+06	3.36119e+06	2.40067e+06	3.73115e+06
265	5-Hydroxy-1-tetralone	pos	C10 H10 O2	162.068	9.229	163.075	--	--	--	6.55152e+06	7.066e+06	7.70759e+06	9.86126e+06	1.98611e+07	9.12779e+06	1.73069e+07	1.37363e+07	1.54717e+07	1.30985e+07	1.51253e+07	1.30935e+07	1.69802e+07	1.90374e+07	2.59876e+07	1.96463e+07	1.89719e+07	1.65512e+07	5.8808e+06	5.98707e+06	1.99207e+07	2.14208e+07	4.30634e+06	7.85459e+06	8.45576e+06	1.38994e+07	1.00116e+07	1.14473e+07	9.57463e+06	1.10123e+07	1.32103e+07	9.64502e+06	1.08127e+07	9.77263e+06	9.93236e+06	1.26704e+07	1.30831e+07	8.82705e+06	2.05388e+07	8.25939e+06
266	6-[(4-methylphenyl)sulfonyl]-6-azabicyclo[3.2.1]octane	pos	C14 H19 N O2 S	287.098	1.831	288.105	--	--	--	2.05557e+06	2.25327e+06	1.4491e+06	2.84731e+06	3.52806e+06	4.24855e+06	2.33591e+07	1.77267e+07	2.4448e+07	2.28697e+07	2.30987e+07	1.71541e+07	2.44995e+07	2.05063e+07	1.17591e+07	2.28867e+07	2.07866e+07	1.90776e+07	1.0999e+06	1.48937e+06	892229	690176	1.83976e+06	641796	3.28784e+06	1.72894e+06	2.09546e+06	2.16734e+06	1.11338e+06	1.99808e+06	3.3075e+06	3.14968e+06	3.03812e+06	3.65027e+06	2.52315e+06	3.49073e+06	5.37106e+06	1.41338e+07	1.09379e+07	6.39922e+06
267	8-Hydroxy-2-Deoxyguanosine	pos	C10 H13 N5 O5	283.09	8.606	284.098	--	HMDB0003333	Purine nucleosides	7.34479e+06	5.93731e+06	1.9774e+06	8.40459e+06	5.43907e+06	6.00667e+06	1.33689e+06	2.51087e+06	2.00212e+06	1.608e+06	1.06921e+06	1.26883e+06	1.73189e+06	2.00917e+06	2.63626e+06	2.61543e+06	4.05122e+06	1.94884e+06	7.40427e+06	1.79753e+07	1.32503e+07	1.55199e+07	1.21237e+07	1.0177e+07	9.22416e+06	8.29948e+06	1.00799e+07	1.01857e+07	1.0018e+07	1.1439e+07	1.21339e+07	9.7571e+06	1.05233e+07	9.55833e+06	9.63126e+06	1.0329e+07	1.05903e+07	1.05047e+07	1.10374e+07	9.77283e+06
268	Phloretin	pos	C15 H14 O5	274.085	7.966	275.091	cpd:C00774	HMDB0003306	Linear 1,3-diarylpropanoids	2.50194e+06	2.03728e+06	2.62167e+07	1.38345e+06	2.36295e+06	1.24933e+06	557402	813069	772284	1.63254e+06	882196	2.10156e+06	1.85081e+06	1.37668e+06	939116	933583	1.12367e+06	1.47979e+06	1.42764e+06	742586	1.57279e+06	1.52905e+06	708806	1.07216e+06	568145	649322	431845	490385	819804	578062	561068	509810	620086	453531	377495	562672	512254	669505	428089	742941
269	L-Isoleucine	pos	C6 H13 N O2	131.095	3.084	132.102	cpd:C00407	HMDB0000172	Carboxylic acids and derivatives	6.806e+08	6.88388e+08	7.52544e+08	3.58416e+08	7.4566e+08	5.37531e+08	4.93091e+08	4.01429e+08	4.02349e+08	4.55959e+08	5.27147e+08	4.37429e+08	4.33866e+08	5.07802e+08	4.89216e+08	4.31416e+08	4.32978e+08	5.10097e+08	6.65016e+08	3.17231e+08	3.31913e+08	3.24378e+08	4.20706e+08	4.01681e+08	2.31547e+08	3.81356e+08	3.11871e+08	3.36164e+08	3.02577e+08	3.46954e+08	3.97296e+08	4.27007e+08	4.59514e+08	3.81611e+08	3.9526e+08	4.80395e+08	4.24679e+08	4.20365e+08	3.05915e+08	4.30546e+08
270	Kojic acid	pos	C6 H6 O4	142.027	5.307	143.034	cpd:C14516	HMDB0032923	Pyrans	1.5156e+08	1.6399e+08	1.8304e+08	1.03888e+08	2.51059e+08	1.59124e+08	1.40791e+08	1.1336e+08	1.12023e+08	1.34398e+08	1.98736e+08	1.31851e+08	1.11709e+08	1.02816e+08	1.13971e+08	9.07158e+07	9.71981e+07	1.19345e+08	6.01816e+07	9.06019e+07	1.97338e+08	1.63331e+08	1.16012e+08	6.35622e+07	1.49262e+08	7.55194e+07	1.18045e+08	1.00837e+08	1.17572e+08	1.10406e+08	8.99103e+07	9.79284e+07	9.75632e+07	8.07078e+07	8.55187e+07	8.58188e+07	2.88377e+08	3.89461e+08	2.61638e+08	2.86007e+08
271	Cinobufagin	pos	C26 H34 O6	442.236	11.231	443.243	cpd:C16931	--	--	6.76843e+07	6.58492e+07	3.75347e+07	7.50559e+06	5.99442e+07	9.77522e+07	1.69488e+06	1.80584e+07	8.02437e+06	1.26723e+07	1.01471e+07	2.48075e+07	4.09935e+06	5.86642e+06	1.00252e+06	4.1828e+06	9.64791e+06	3.26685e+06	2.96412e+07	2.87993e+07	5.58416e+06	1.44655e+07	2.21074e+07	3.10529e+07	4.67772e+06	1.67601e+07	2.19623e+07	1.21152e+07	6.55298e+06	3.29417e+06	827288	674694	741135	657204	724147	1.2468e+06	5.88733e+06	5.51065e+06	4.54803e+07	5.19759e+06
272	MJN110	pos	C22 H21 Cl2 N3 O4	461.093	8.296	462.101	--	--	--	1.06587e+07	9.40298e+06	1.17676e+07	7.20882e+06	6.92727e+06	4.49856e+06	9.11325e+06	8.71651e+06	6.31714e+06	7.72633e+06	4.68236e+06	9.97474e+06	6.41626e+06	7.39596e+06	5.02806e+06	6.48494e+06	3.56341e+06	1.6255e+06	1.45813e+07	1.49031e+07	4.01844e+06	3.70906e+06	1.66141e+07	1.71745e+07	1.82839e+07	2.22906e+07	1.47775e+07	1.88533e+07	2.06218e+07	8.60842e+06	1.74034e+07	1.95831e+07	1.99269e+07	1.44781e+07	1.71747e+07	1.41562e+07	8.2275e+06	8.96702e+06	7.93851e+06	8.14015e+06
273	5,7-dihydroxy-6,8-dimethoxy-2-(4-methoxyphenyl)-4H-chromen-4-one	pos	C18 H16 O7	366.072	11.731	367.079	--	--	--	601644	187301	157033	3.29212e+06	1.48569e+06	3.54765e+06	123617	137711	120076	124677	150986	116230	113360	100998	91969.6	107390	107108	117660	1.15543e+06	770233	1.64391e+06	1.58587e+06	918870	1.90358e+06	132858	123486	779798	969933	593329	513000	146621	90919.3	155654	143180	89210.5	99912.1	7.35126e+06	1.4104e+07	3.4576e+07	1.11224e+07
274	Thymol	pos	C10 H14 O	150.104	10.354	151.112	cpd:C09908	HMDB0001878	Prenol lipids	2.34688e+07	2.7787e+07	2.00034e+07	4.05195e+07	3.18848e+07	2.7736e+07	5.8632e+07	8.47505e+07	8.74938e+07	8.33167e+07	7.3034e+07	7.40386e+07	1.26895e+08	1.14243e+08	1.43172e+08	1.71089e+08	1.49355e+08	1.12656e+08	1.2194e+07	1.58989e+07	2.13177e+07	1.84951e+07	1.32833e+07	1.17108e+07	3.0768e+07	3.61541e+07	2.41599e+07	2.90271e+07	3.46746e+07	3.45391e+07	4.22559e+07	3.17708e+07	3.85584e+07	3.63374e+07	3.52357e+07	3.44617e+07	5.87862e+07	6.15529e+07	5.86102e+07	5.71887e+07
275	1-O-(3,4,5-Trimethoxybenzoyl)-beta-L-galactopyranose	pos	C16 H22 O10	356.108	9.937	357.116	--	--	--	5.9393e+06	8.36072e+06	5.11021e+06	1.41159e+07	7.12893e+06	8.21113e+06	1.93954e+06	3.39634e+06	5.65903e+06	3.67375e+06	1.78667e+06	3.53398e+06	4.93492e+06	5.48652e+06	4.36436e+06	8.71561e+06	5.76584e+06	6.29418e+06	7.25269e+06	1.26707e+07	8.1724e+06	9.79164e+06	6.59768e+06	9.9419e+06	4.79414e+06	4.06479e+06	4.63724e+06	4.11274e+06	3.8205e+06	5.29223e+06	4.13562e+06	3.25583e+06	4.35992e+06	3.0369e+06	2.69382e+06	4.9062e+06	2.89917e+06	3.42798e+06	1.62839e+06	3.49238e+06
276	N-[2,5-bis(2,2,2-trifluoroethoxy)benzoyl]-N'-(4-methoxyphenyl)urea	pos	C19 H16 F6 N2 O5	466.089	8.663	467.096	--	--	--	5.08955e+06	5.34061e+06	4.60099e+06	9.25383e+06	4.50448e+06	5.53089e+06	9.7465e+06	7.3609e+06	9.9105e+06	6.9109e+06	8.49853e+06	8.45403e+06	1.32941e+07	1.09242e+07	3.10572e+07	1.95369e+07	1.73026e+07	1.09223e+07	2.61737e+06	2.02341e+06	1.20687e+07	1.35353e+07	1.87175e+06	4.61812e+06	2.6752e+06	3.42349e+06	4.36344e+06	3.18116e+06	3.17045e+06	3.35403e+06	3.90118e+06	1.93309e+06	3.01829e+06	1.93908e+06	2.20274e+06	3.67581e+06	553941	148964	559210	178146
277	4'-O-Glucosylvitexin	pos	C27 H30 O15	594.158	8.906	595.166	--	--	--	1.93168e+07	2.67169e+07	1.82527e+07	2.38968e+07	2.7217e+07	1.41345e+07	2.55451e+07	1.98392e+07	2.69507e+07	2.09034e+07	2.29421e+07	2.3209e+07	3.09305e+07	5.5106e+07	2.74933e+07	5.02923e+07	3.05676e+07	4.24803e+07	6.85176e+06	8.4635e+06	1.65563e+08	1.32584e+08	7.08547e+06	7.30827e+06	4.63029e+06	4.28983e+06	4.3615e+06	5.45873e+06	5.33003e+06	4.46646e+06	3.55219e+06	4.54535e+06	4.77975e+06	4.19585e+06	3.80271e+06	3.40504e+06	2.08016e+07	2.69231e+07	2.37456e+07	2.4783e+07
278	Paliperidone	pos	C23 H27 F N4 O3	426.205	10.337	427.212	cpd:C21516	HMDB0015396	Pyridopyrimidines	7.71231e+06	8.06981e+06	3.60731e+06	1.1101e+06	2.04299e+06	5.69247e+06	5.70167e+07	4.5822e+07	5.51402e+07	6.50244e+07	6.45875e+07	6.64153e+07	6.37858e+07	1.31049e+08	4.79985e+07	8.60076e+07	8.95669e+07	8.21746e+07	1.14221e+07	8.03375e+06	674617	2.71005e+06	5.71327e+06	1.16108e+07	2.03244e+07	2.26229e+07	1.65623e+07	1.2465e+07	8.25081e+06	1.23686e+07	1.55787e+07	1.22752e+07	2.19594e+07	2.08772e+07	1.62165e+07	2.64559e+07	2.15086e+06	499741	2.01878e+06	3.83036e+06
279	3-[1-(phenylsulfonyl)-2-pyrrolidinyl]pyridine	pos	C15 H16 N2 O2 S	310.069	8.671	311.076	--	--	--	1.84209e+07	1.98149e+07	2.05828e+07	8.8929e+06	3.21128e+07	2.0924e+07	1.26154e+07	1.37165e+07	9.11457e+06	1.35795e+07	1.19281e+07	1.202e+07	8.95941e+06	7.42015e+06	9.0375e+06	8.29755e+06	9.09316e+06	8.81715e+06	1.39677e+06	1.97891e+06	3.41943e+06	3.55463e+06	1.37748e+06	1.39702e+06	1.92589e+06	2.44549e+06	2.42196e+06	2.00561e+06	2.54324e+06	2.6637e+06	2.16026e+06	2.94519e+06	2.38915e+06	2.83469e+06	2.30462e+06	2.9275e+06	643084	636130	851786	652643
280	2-[(2-chlorobenzyl)sulfanyl]-4,6-dimethylnicotinonitrile	pos	C15 H13 Cl N2 S	288.046	8.606	289.053	--	--	--	1.33091e+06	1.55152e+06	526821	2.31848e+06	1.3315e+06	1.37535e+06	451269	863813	711770	458181	404393	354139	993070	547510	3.30788e+06	1.27707e+06	1.1321e+06	599539	2.93324e+06	8.27327e+06	6.89898e+06	7.60711e+06	5.73315e+06	4.91204e+06	4.17353e+06	3.87762e+06	4.14341e+06	4.62415e+06	5.16588e+06	5.54082e+06	5.83357e+06	5.13923e+06	4.74515e+06	4.6254e+06	4.58932e+06	4.85445e+06	5.57791e+06	5.40553e+06	5.82678e+06	5.03342e+06
281	DNK	pos	C14 H25 N5 O7	375.176	8.875	376.184	--	--	--	2.49086e+07	2.61202e+07	1.13875e+07	1.34327e+06	6.41828e+06	1.43307e+07	3.21706e+06	1.22792e+07	1.47795e+07	5.14555e+06	3.64519e+06	1.31243e+07	1.27256e+07	2.60517e+07	3.93355e+06	1.01254e+07	7.13229e+06	8.7667e+06	3.42186e+07	2.08317e+07	3.41414e+06	9.94926e+06	1.73753e+07	2.86759e+07	5.03257e+06	3.2305e+07	2.13721e+07	1.84661e+07	8.40371e+06	8.3389e+06	3.91762e+06	2.18675e+06	3.80894e+06	3.03466e+06	2.45017e+06	5.82892e+06	852884	423217	8.52971e+06	1.17462e+06
282	Syringetin-3-O-glucoside	pos	C23 H24 O13	508.122	9.727	509.13	--	--	--	2.19486e+06	1.58033e+06	1.70225e+06	4.81519e+06	2.55451e+06	3.95696e+06	620339	845902	643030	669840	736230	763473	783300	859447	622334	835100	879256	698240	4.28489e+07	5.23943e+06	4.21221e+06	4.76258e+06	3.32935e+07	1.55375e+07	1.5712e+06	1.37455e+06	965805	1.22285e+06	1.28276e+06	979060	1.24887e+06	2.63762e+06	1.60579e+06	898055	1.21816e+06	5.79298e+06	960796	1.31528e+06	1.00997e+06	1.10882e+06
283	N'-[6-(tert-butyl)thieno[3,2-d]pyrimidin-4-yl]-4-methylbenzohydrazide	pos	C18 H20 N4 O S	362.119	4.78	363.126	--	--	--	1.0846e+07	5.53861e+06	1.03177e+07	2.34916e+06	1.42996e+07	1.29089e+07	1.44717e+07	1.49399e+07	9.29115e+06	2.4851e+07	1.40276e+07	1.84415e+07	6.23849e+07	3.32992e+07	2.93711e+07	5.47483e+07	3.1085e+07	4.6254e+07	165584	154553	190317	184934	161358	139713	252355	222858	232043	233463	245527	243544	304299	276857	279388	257451	282009	277755	303554	319571	256136	339320
284	Toddalolactone	pos	C16 H20 O6	308.126	8.481	309.133	--	--	--	9.92554e+06	9.8814e+06	1.17285e+07	4.58317e+06	1.3504e+07	1.06429e+07	6.9025e+06	5.82317e+06	3.07089e+06	5.05096e+06	4.92203e+06	5.61022e+06	3.6243e+06	2.6916e+06	6.35486e+06	3.08927e+06	3.65946e+06	2.96912e+06	9.37626e+06	1.12681e+07	1.36699e+07	1.25283e+07	1.04212e+07	8.06196e+06	9.84346e+06	1.32192e+07	1.13224e+07	1.02322e+07	2.76691e+06	8.32326e+06	1.18583e+07	1.23468e+07	1.21892e+07	1.30428e+07	9.55019e+06	1.22891e+07	2.92018e+06	2.45858e+06	2.40159e+06	2.93788e+06
285	2-Arachidonoyl glycerol	pos	C23 H38 O4	378.275	15.033	379.282	--	--	--	2.79287e+06	2.18602e+06	9.03345e+06	1.25337e+07	6.21629e+06	4.36785e+06	7.65702e+06	1.10245e+07	8.14887e+06	1.08452e+07	1.18769e+07	1.08233e+07	1.12285e+07	1.3028e+07	1.25028e+07	1.71881e+07	1.15911e+07	4.32714e+06	1.33458e+07	3.23245e+06	8.05745e+06	8.22616e+06	3.77472e+06	4.38642e+06	9.61766e+06	8.82165e+06	9.94196e+06	1.15371e+07	7.75944e+06	1.07647e+07	2.06105e+07	1.3612e+07	1.35101e+07	2.11152e+07	1.74196e+07	1.86599e+07	9.2799e+06	7.3972e+06	1.13858e+07	1.18371e+07
286	6,7,8-trimethoxy-2-(2-phenoxy-3-pyridyl)-4H-3,1-benzoxazin-4-one	pos	C22 H18 N2 O6	444.065	7.817	445.072	--	--	--	1.93608e+07	1.98234e+07	2.38274e+07	1.88698e+07	2.25197e+07	1.695e+07	2.46614e+07	1.93573e+07	1.65325e+07	1.95819e+07	2.54659e+07	2.32637e+07	1.98068e+07	1.57702e+07	2.09333e+07	1.43522e+07	1.60188e+07	1.31701e+07	4.23311e+07	4.07741e+07	1.73042e+07	1.28404e+07	4.64588e+07	3.8529e+07	3.55167e+07	5.49495e+07	4.72965e+07	3.72843e+07	4.99472e+07	3.90558e+07	4.2858e+07	4.25229e+07	3.88949e+07	2.92005e+07	2.80782e+07	3.46239e+07	1.92989e+07	1.87606e+07	1.65849e+07	1.88188e+07
287	Succinic anhydride	pos	C4 H4 O3	100.016	2.022	101.023	cpd:C19524	HMDB0032523	Oxolanes	5.08552e+07	4.45532e+07	5.58432e+07	3.71779e+07	5.23246e+07	4.94882e+07	5.5536e+07	4.12011e+07	4.20494e+07	5.81642e+07	5.56612e+07	4.00204e+07	4.30192e+07	2.82252e+07	3.82152e+07	3.61989e+07	3.75279e+07	4.07543e+07	2.27204e+07	3.09685e+07	5.20921e+07	4.84515e+07	4.54826e+07	2.37713e+07	5.34783e+07	3.10888e+07	3.92472e+07	2.99207e+07	4.36526e+07	3.86216e+07	3.04518e+07	3.23383e+07	3.18115e+07	2.68711e+07	3.4331e+07	3.22251e+07	8.8399e+07	1.00941e+08	7.23497e+07	2.38169e+07
288	Stearoyl Ethanolamide	pos	C20 H41 N O2	309.303	15.487	310.31	--	HMDB0013078	Organonitrogen compounds	2.08124e+08	1.73068e+08	2.1988e+08	2.99312e+08	1.04901e+08	1.30969e+08	1.21105e+08	1.51474e+08	1.32021e+08	3.49671e+08	1.66738e+08	1.2563e+08	2.01108e+08	9.24539e+07	1.42872e+08	1.66282e+08	2.26396e+08	1.53921e+08	1.27399e+08	4.66903e+07	1.02284e+08	1.55626e+08	1.0023e+08	3.028e+08	1.62169e+08	1.0211e+08	1.36549e+08	2.27068e+08	1.85084e+08	1.54675e+08	1.42016e+09	2.67494e+08	2.24453e+08	2.27913e+08	1.86479e+08	3.03068e+08	2.46071e+08	1.69536e+08	1.91359e+08	1.88584e+08
289	4-(2,3-dihydro-1,4-benzodioxin-6-yl)-1,2-diphenylbut-2-ene-1,4-dione	pos	C24 H18 O4	370.124	10.083	371.131	--	--	--	9.78719e+06	4.73125e+06	3.21231e+06	2.94579e+07	3.97295e+06	6.04726e+06	1.73655e+06	2.41461e+06	2.20781e+06	2.29983e+06	1.25815e+06	3.2491e+06	3.08834e+06	1.59293e+06	3.908e+06	3.69665e+06	2.34608e+06	2.22307e+06	6.21812e+06	5.79982e+06	2.15552e+06	1.99761e+06	5.755e+06	3.87648e+06	5.44476e+06	5.29609e+06	5.34273e+06	4.47026e+06	5.40982e+06	4.88214e+06	8.97741e+06	1.02384e+07	8.53341e+06	4.53146e+06	7.29102e+06	6.75312e+06	7.8717e+06	4.01168e+06	4.08321e+06	8.29899e+06
290	Thioctic acid	pos	C8 H14 O2 S2	206.043	4.915	207.05	cpd:C00725	HMDB0001451	Dithiolanes	9.96875e+07	1.24878e+08	1.21239e+08	6.87488e+07	2.38963e+08	1.42558e+08	1.25933e+08	9.97939e+07	8.31976e+07	1.21479e+08	1.95137e+08	1.28621e+08	7.06236e+07	6.04281e+07	8.40667e+07	5.1776e+07	7.24751e+07	8.87057e+07	4.21166e+07	9.19924e+07	2.61197e+08	2.21068e+08	1.30262e+08	4.80431e+07	1.33417e+08	5.90019e+07	9.3572e+07	8.69046e+07	9.96874e+07	8.88289e+07	5.07085e+07	6.92946e+07	5.1881e+07	4.23696e+07	4.41173e+07	4.35362e+07	4.50806e+08	7.02882e+08	3.89341e+08	4.78522e+08
291	5,7-dihydroxy-2-phenyl-4H-chromen-4-one	pos	C15 H10 O4	254.058	8.793	255.065	--	--	--	3.35121e+06	2.88249e+06	2.8679e+06	6.95189e+06	5.04582e+06	3.1017e+06	6.16847e+06	5.06904e+06	7.72726e+06	6.56079e+06	6.393e+06	5.41225e+06	7.53002e+06	1.70754e+06	2.01974e+06	1.38502e+07	7.1661e+06	8.08249e+06	2.10578e+06	3.14743e+06	2.85954e+06	3.83389e+06	1.93883e+06	2.9691e+06	1.3826e+06	1.58953e+06	1.69313e+06	1.83721e+06	1.61901e+06	2.14139e+06	1.81851e+06	2.5945e+06	1.63263e+06	1.09577e+06	1.12304e+06	1.56802e+06	1.2753e+06	1.83677e+06	1.36839e+06	1.44612e+06
292	(2E)-3-(3,4-dimethoxyphenyl)prop-2-enoic acid	pos	C11 H12 O4	190.063	8.495	191.07	--	HMDB0034315	Cinnamic acids and derivatives	1.60588e+06	3.21608e+06	2.20769e+06	1.15305e+07	2.57781e+06	4.40367e+06	2.16764e+06	3.64371e+06	2.98612e+06	2.47122e+06	2.53237e+06	1.77664e+06	2.67606e+06	3.81918e+06	3.81695e+06	1.23277e+07	9.88891e+06	3.96431e+06	9.05273e+06	1.73654e+07	6.25356e+06	8.70043e+06	5.70307e+06	1.4346e+07	8.69108e+06	7.1727e+06	1.14015e+07	1.23204e+07	1.05344e+07	2.43286e+07	1.71027e+07	3.96935e+06	1.44838e+07	7.06496e+06	7.05588e+06	2.42708e+07	3.12272e+06	2.15132e+06	4.39807e+06	2.30121e+06
293	MQH	pos	C16 H26 N6 O5 S	414.176	9.157	415.184	--	--	--	358192	544143	456117	424291	842651	548354	8.07024e+06	6.62211e+06	1.96344e+07	6.69221e+06	9.26323e+06	8.66615e+06	1.48575e+07	1.49568e+07	3.93387e+07	1.81652e+07	1.62832e+07	1.31252e+07	1.40861e+06	657475	3.21879e+06	3.19692e+06	1.29239e+06	843846	2.96647e+06	9.42303e+06	4.53305e+06	5.2515e+06	4.11462e+06	5.40426e+06	4.75964e+06	3.08597e+06	3.44247e+06	2.84106e+06	3.53032e+06	4.71551e+06	5.8202e+06	6.59027e+06	1.0182e+07	9.76012e+06
294	gamma-Glutamyltyrosine	pos	C14 H18 N2 O6	310.117	5.834	311.124	--	HMDB0011741	Carboxylic acids and derivatives	5.04093e+06	3.52338e+06	4.50589e+06	2.3078e+06	4.5595e+06	8.57341e+06	5.47609e+06	4.73453e+06	3.45964e+06	5.92023e+06	3.73712e+06	2.78992e+06	1.17723e+07	3.65434e+06	3.47718e+06	1.11726e+07	3.64376e+06	1.01171e+07	1.88367e+07	9.4411e+06	7.68198e+06	7.11071e+06	1.19347e+07	1.37863e+07	6.28356e+06	1.20083e+07	1.23149e+07	1.23221e+07	1.04912e+07	1.14226e+07	1.25239e+07	1.36329e+07	1.41255e+07	1.36883e+07	1.29174e+07	1.34077e+07	5.44486e+06	4.88972e+06	4.82276e+06	5.68176e+06
295	7-methyl-3-nitroimidazo[1,2-a]pyridine	pos	C8 H7 N3 O2	398.074	1.336	200.044	--	--	--	1.13207e+08	6.855e+07	9.09888e+07	1.69273e+08	7.29902e+07	1.18982e+08	4.29577e+07	9.5401e+07	1.15093e+08	9.0119e+07	5.92506e+07	7.48826e+07	6.16553e+07	7.96114e+07	6.72675e+07	9.3883e+07	9.02394e+07	1.00295e+08	4.60395e+07	7.15551e+07	3.99995e+07	4.03838e+07	5.50494e+07	3.86102e+07	9.41619e+07	9.72185e+07	1.2348e+08	1.06933e+08	9.52028e+07	8.93656e+07	5.6656e+07	6.51925e+07	6.59484e+07	5.23982e+07	6.64184e+07	4.80256e+07	4.90137e+07	6.33514e+07	1.11188e+08	4.33851e+07
296	1-(2-furyl)pentane-1,4-dione	pos	C9 H10 O3	188.047	10.27	189.055	--	--	--	5.99855e+06	4.30658e+06	3.52198e+06	1.66149e+07	8.53617e+06	2.04782e+07	611745	3.05007e+06	672672	1.51355e+06	526887	773807	777416	1.09272e+06	386980	726069	725617	1.09908e+06	3.61563e+06	3.04169e+06	1.5692e+06	1.62462e+06	964143	4.13435e+06	332667	226135	393200	388548	482592	338465	119716	117629	115644	411653	110296	126521	8.52506e+06	9.02786e+06	1.46217e+07	1.51219e+07
297	5-Methoxyindole-3-acetic acid	pos	C11 H11 N O3	205.074	8.914	206.081	--	HMDB0004096	Indoles and derivatives	3.92186e+07	4.08534e+07	3.66386e+07	3.88342e+07	3.89455e+07	3.26423e+07	2.4511e+07	2.04436e+07	2.73572e+07	2.5408e+07	3.13006e+07	2.78402e+07	3.78245e+07	3.59418e+07	3.41306e+07	4.67522e+07	4.22597e+07	4.18216e+07	7.88496e+07	8.93651e+07	8.95887e+07	1.14451e+08	6.8855e+07	8.80975e+07	6.68389e+07	4.93515e+07	5.53569e+07	5.19801e+07	5.07818e+07	6.13648e+07	6.4905e+07	4.8845e+07	5.87561e+07	6.12288e+07	5.21202e+07	8.07443e+07	2.09042e+07	2.77288e+07	2.70414e+07	2.13403e+07
298	Thromboxane B2	pos	C20 H34 O6	408.194	10.713	409.201	cpd:C05963	HMDB0003252	Fatty Acyls	1.45792e+08	1.53474e+08	9.25726e+07	1.08992e+07	8.96883e+07	1.41983e+08	1.428e+07	5.85303e+07	4.32625e+07	2.96392e+07	2.33544e+07	7.84909e+07	3.73189e+07	6.70973e+07	1.5622e+07	3.31293e+07	2.25574e+07	2.94791e+07	1.35893e+08	1.37584e+08	4.07613e+07	7.92504e+07	8.31585e+07	1.33178e+08	3.12008e+07	8.84845e+07	8.03634e+07	6.48273e+07	3.21411e+07	2.88859e+07	1.12594e+07	7.01947e+06	1.18802e+07	7.19884e+06	7.87502e+06	2.01934e+07	1.93968e+07	2.23431e+07	1.78277e+08	3.5289e+07
299	Cuminaldehyde	pos	C10 H12 O	148.089	12.7	149.096	cpd:C06577	HMDB0002214	Prenol lipids	7.61633e+07	7.84512e+07	7.85656e+07	8.50352e+07	9.89506e+07	8.51349e+07	1.15841e+08	1.26908e+08	1.31863e+08	1.12659e+08	1.43358e+08	1.30876e+08	1.12691e+08	1.09492e+08	1.0336e+08	9.49319e+07	1.48991e+08	1.38719e+08	6.92589e+07	6.36802e+07	7.92596e+07	8.41345e+07	7.57235e+07	6.11404e+07	1.02983e+08	1.20079e+08	1.03755e+08	1.04844e+08	1.41662e+08	1.24566e+08	1.29485e+08	1.25547e+08	1.34227e+08	1.00754e+08	1.14033e+08	1.07849e+08	1.16516e+08	1.19207e+08	8.46401e+07	1.14366e+08
300	N-{6-[4-(tert-butyl)phenoxy]-3-pyridinyl}-N'-(2-thienyl)urea	pos	C20 H21 N3 O2 S	389.119	12.969	390.126	--	--	--	2.22538e+08	1.16998e+08	9.04436e+07	3.73101e+08	6.33741e+07	1.46807e+08	1.35728e+07	5.31386e+07	1.04255e+07	3.97521e+07	7.55403e+06	8.46543e+06	1.04841e+07	2.55002e+07	7.49864e+06	2.48102e+07	1.78126e+07	3.18821e+07	1.10102e+07	1.1309e+07	2.10281e+07	1.27481e+07	1.21182e+07	2.10887e+07	3.48937e+06	1.5544e+06	4.18575e+06	3.98205e+06	3.28774e+06	2.35042e+06	2.759e+06	798704	1.33584e+06	1.08803e+06	700994	914995	575375	840747	1.6331e+06	1.1859e+06
301	4-decyl-3-hydroxy-5-oxooxolane-2,3-dicarboxylic acid	pos	C16 H26 O7	352.15	8.765	353.157	--	--	--	189166	264209	211167	291734	288759	1.03199e+06	326221	367015	429152	323446	478749	321704	1.32292e+06	3.10853e+06	870414	6.6861e+06	1.36294e+06	6.16145e+06	1.16103e+07	1.11301e+07	8.69275e+06	7.55745e+06	3.17574e+06	1.05071e+07	2.16905e+07	2.67348e+07	1.46767e+07	1.53566e+07	1.76971e+07	2.14662e+07	3.13097e+07	3.49461e+07	3.02273e+07	2.30088e+07	2.66583e+07	2.51391e+07	548137	223176	509194	498091
302	Glabrene	pos	C20 H18 O4	322.12	7.954	323.128	--	HMDB0029530	Isoflavonoids	1.18451e+06	1.73468e+06	604556	3.6338e+06	768966	2.08033e+06	701634	926444	1.26926e+06	261928	686897	805606	1.45854e+06	2.20881e+06	1.56881e+06	4.70429e+06	4.71965e+06	1.9867e+06	679670	2.41204e+06	1.34606e+06	1.75371e+06	1.41854e+06	3.45837e+06	2.71692e+06	3.85431e+06	4.81458e+06	4.51654e+06	3.04037e+06	9.37848e+06	6.08499e+06	1.55235e+06	5.36447e+06	2.92823e+06	2.75902e+06	8.70706e+06	613708	687243	732959	462522
303	WMH	pos	C22 H28 N6 O4 S	494.176	10.353	495.184	--	--	--	886889	1.15174e+06	794051	2.78058e+06	1.25972e+06	1.50312e+06	3.89164e+06	3.24032e+06	6.19353e+06	6.19801e+06	5.90353e+06	3.37111e+06	1.03591e+07	9.89747e+06	1.24448e+07	1.57553e+07	1.75541e+07	1.05828e+07	404336	1.71698e+06	3.86911e+06	2.57936e+06	987920	854319	1.82659e+06	3.54861e+06	2.22569e+06	2.30334e+06	487644	2.88485e+06	3.33551e+06	2.56812e+06	4.01154e+06	2.77384e+06	3.73617e+06	2.53018e+06	7.97199e+06	2.75698e+06	8.19432e+06	7.32884e+06
304	morpholine-4-carboximidamide hydrobromide	pos	C5 H11 N3 O	129.09	1.246	130.098	--	--	--	1.30977e+07	2.13723e+07	2.19508e+07	1.20827e+07	1.25699e+07	9.82919e+06	1.10318e+08	8.94197e+07	9.65504e+07	1.10783e+08	1.09508e+08	8.06697e+07	2.11623e+08	2.49705e+08	1.88127e+08	1.7455e+08	1.92815e+08	1.9202e+08	4.67631e+06	2.66563e+06	7.88377e+06	1.09522e+07	2.57603e+06	2.63833e+06	5.34995e+07	2.12869e+08	1.30367e+08	1.53174e+08	1.17392e+08	1.32694e+08	2.23355e+08	3.30796e+08	3.33091e+08	2.86423e+08	2.90301e+08	3.1621e+08	5.69963e+07	3.64544e+07	3.25903e+07	5.53939e+07
305	FQH	pos	C20 H26 N6 O5	430.199	11.769	431.206	--	--	--	4.31366e+07	3.79661e+07	2.42697e+07	2.46475e+06	4.61947e+07	7.97167e+07	772317	7.85478e+06	3.76535e+06	5.51551e+06	2.66394e+06	1.13426e+07	3.72738e+06	5.41167e+06	1.00775e+06	1.35331e+06	4.17794e+06	2.76354e+06	9.99144e+06	1.30758e+07	2.30069e+06	7.07272e+06	9.70463e+06	1.15319e+07	3.78802e+06	5.09808e+06	5.67696e+06	3.35313e+06	2.29962e+06	2.21991e+06	268173	246910	313874	245861	233851	585730	2.88886e+06	8.57936e+06	3.45082e+07	3.85857e+06
306	4-chlorophenyl 5-(2-phenyleth-1-ynyl)nicotinate	pos	C20 H12 Cl N O2	666.112	9.213	334.063	--	--	--	4.55088e+06	3.98158e+06	4.10001e+06	1.74297e+06	3.55213e+06	2.52796e+06	2.02762e+06	2.04335e+06	1.0911e+06	1.6281e+06	1.73749e+06	2.36249e+06	1.87054e+06	1.65779e+06	1.83105e+06	1.14557e+06	2.02101e+06	1.79428e+06	8.0021e+06	7.29145e+06	4.46452e+06	3.12207e+06	9.72098e+06	5.56064e+06	1.30367e+06	1.2118e+06	1.91453e+06	1.66576e+06	1.93288e+06	1.35293e+06	1.18651e+06	1.11713e+06	985018	902116	1.09124e+06	797684	2.02431e+06	2.28172e+06	1.24145e+06	2.47994e+06
307	TQH	pos	C15 H24 N6 O6	384.179	8.863	385.186	--	--	--	5.86062e+06	7.51682e+06	4.39188e+06	1.03144e+07	7.54804e+06	5.56582e+06	4.09039e+07	3.41462e+07	1.83653e+07	3.39857e+07	5.63392e+07	6.0471e+07	8.31841e+07	5.78085e+07	8.16565e+07	4.13218e+07	5.39732e+07	6.23904e+07	2.30386e+06	3.31718e+06	3.07946e+06	4.27175e+06	2.69156e+06	2.53828e+06	2.32806e+07	3.29595e+07	2.81759e+07	3.05152e+07	2.81399e+07	2.68547e+07	6.55018e+07	5.18374e+07	4.92298e+07	4.51043e+07	4.64993e+07	5.62798e+07	2.63191e+07	1.12546e+07	1.16302e+07	2.55979e+07
308	Methyl myristate	pos	C15 H30 O2	242.225	0.441	243.232	--	HMDB0030469	Fatty Acyls	1021.58	347.987	539.96	326.796	608.974	2296.25	1514.12	562.111	1617.84	1391.01	707.961	935.482	548.535	161828	942.288	2655.8	58193	1956.4	824.187	436.841	384.204	1166.26	686.083	286.155	969.387	1.07391e+06	721.068	467.856	987.571	1582.78	587.612	802.188	519.449	503.126	1157.12	488.357	531.386	572.615	419.959	523.609
309	Geranylacetone	pos	C13 H22 O	194.167	15.013	195.174	--	HMDB0031846	Prenol lipids	5.77014e+07	5.73864e+07	6.47694e+07	5.71061e+07	3.94462e+07	3.52402e+07	4.32499e+07	5.39456e+07	5.18945e+07	6.39361e+07	6.03826e+07	4.76514e+07	6.62302e+07	4.06628e+07	4.90116e+07	6.42084e+07	7.01202e+07	4.60762e+07	3.38261e+07	3.30966e+07	3.56665e+07	4.04875e+07	3.57052e+07	3.25975e+07	4.71061e+07	3.49006e+07	4.25029e+07	4.01481e+07	5.03296e+07	4.09897e+07	1.12753e+08	5.2221e+07	5.5111e+07	5.32243e+07	4.80668e+07	5.41759e+07	4.66198e+07	4.50156e+07	4.1066e+07	4.56623e+07
310	6-benzyl-4-oxo-1,4-dihydropyridine-3-carboxamide	pos	C13 H12 N2 O2	266.049	1.265	267.056	--	--	--	9.00051e+07	6.51984e+07	6.31186e+07	1.75885e+08	1.16881e+08	9.56201e+07	6.77042e+07	7.6606e+07	1.0973e+08	8.82784e+07	5.56725e+07	7.62907e+07	8.33337e+07	6.08404e+07	5.31053e+07	6.97655e+07	5.15823e+07	8.74971e+07	4.85807e+07	8.2671e+07	7.81031e+07	4.67628e+07	7.97874e+07	6.69679e+07	1.31864e+08	7.80187e+07	8.93205e+07	8.65713e+07	8.26518e+07	1.13039e+08	5.49076e+07	1.50752e+08	1.09329e+08	5.57355e+07	8.84388e+07	9.79842e+07	6.53992e+07	1.07706e+08	8.14736e+07	6.87317e+07
311	L(-)-Malic acid	pos	C4 H6 O5	134.022	1.597	135.029	--	--	--	3.68108e+08	3.85374e+08	3.73953e+08	3.40111e+08	4.28886e+08	2.87492e+08	9.35083e+08	1.10306e+09	1.3756e+09	9.88285e+08	1.18518e+09	7.63382e+08	8.09329e+08	7.42861e+08	5.77164e+08	7.70695e+08	6.67372e+08	7.85247e+08	5.61362e+08	4.9936e+08	6.63137e+08	6.1985e+08	7.21213e+08	3.36018e+08	1.13828e+09	8.74131e+08	9.65514e+08	1.0102e+09	1.10796e+09	1.18911e+09	5.94816e+08	5.97968e+08	8.62905e+08	8.47684e+08	9.60571e+08	8.17211e+08	5.52357e+08	1.16465e+09	8.04252e+08	5.18379e+08
312	5-(2,5-dihydroxyhexyl)oxolan-2-one	pos	C10 H18 O4	224.105	9.854	225.112	--	--	--	3.32605e+06	3.47284e+06	2.32745e+06	9.20474e+06	8.95316e+06	1.91375e+07	1.8035e+06	2.42425e+06	2.55187e+06	6.32859e+06	2.24648e+06	2.16757e+06	3.13343e+06	2.38546e+06	3.5131e+06	9.90845e+06	1.03522e+07	6.28228e+06	5.2676e+07	4.18904e+07	1.08489e+08	9.81051e+07	3.71977e+07	1.02596e+08	2.98749e+07	1.87766e+07	5.28243e+07	5.42605e+07	4.43437e+07	4.58681e+07	4.9077e+07	3.56559e+06	5.60178e+07	3.67979e+07	2.72466e+07	4.44388e+07	4.94235e+07	3.88001e+07	1.15262e+08	5.50791e+07
313	D-threo-Isocitric acid	pos	C6 H8 O7	192.027	1.22	230.99	cpd:C00451	HMDB0001874	Carboxylic acids and derivatives	1.13566e+07	1.09777e+07	1.18508e+07	5.43279e+06	9.41469e+06	8.67551e+06	2.08893e+07	2.56958e+07	1.58013e+07	1.64241e+07	2.38155e+07	1.50239e+07	2.71522e+07	2.39478e+07	2.21512e+07	2.23981e+07	2.34746e+07	2.42027e+07	1.19031e+07	5.48291e+06	8.70876e+06	7.01734e+06	9.52158e+06	7.12274e+06	8.51319e+06	1.7783e+07	1.39813e+07	1.37776e+07	1.05913e+07	1.41184e+07	1.13527e+07	1.78189e+07	1.91072e+07	1.68362e+07	1.75719e+07	2.34227e+07	9.13708e+06	1.02351e+07	6.15221e+06	1.01072e+07
314	2-(4-aminophenoxy)isophthalonitrile	pos	C14 H9 N3 O	235.072	1.231	236.08	--	--	--	6.07342e+07	5.08289e+07	7.22468e+07	1.30765e+07	3.35968e+07	2.40393e+07	5.11713e+07	3.02751e+07	2.39764e+07	2.58371e+07	6.2213e+07	4.03262e+07	3.93269e+07	2.32812e+07	5.47267e+07	2.05361e+07	3.34305e+07	2.96354e+07	1.39913e+08	4.88606e+07	6.30428e+07	6.71354e+07	7.31973e+07	1.27869e+08	5.9616e+07	3.53806e+07	8.25921e+07	7.67718e+07	8.21043e+07	7.27255e+07	4.21593e+07	1.45446e+07	3.47948e+07	6.71853e+07	4.00526e+07	3.95501e+07	1.59225e+07	1.40635e+07	6.96565e+06	1.67473e+07
315	3-n-Butylphathlide	pos	C12 H14 O2	190.099	9.879	191.107	--	--	--	1.59907e+06	2.55511e+06	2.36698e+06	1.89496e+06	1.85766e+06	1.80215e+06	2.44985e+07	1.70174e+07	2.30856e+07	1.6616e+07	2.81409e+07	2.01228e+07	3.95586e+07	3.16308e+07	3.88533e+07	2.77284e+07	3.05061e+07	2.09715e+07	2.29021e+06	1.09109e+06	673554	637373	1.58889e+06	1.45965e+06	2.97564e+06	6.09736e+06	3.99356e+06	4.0416e+06	3.75721e+06	3.78326e+06	9.55703e+06	7.24679e+06	8.36534e+06	9.1048e+06	7.48324e+06	7.57789e+06	1.10201e+07	3.53612e+06	4.23532e+06	8.58834e+06
316	5-oxo-3-phenyl-5-(2-quinolinylamino)pentanoic acid	pos	C20 H18 N2 O3	356.108	8.995	357.116	--	--	--	2.66355e+07	2.8337e+07	2.17554e+07	1.23931e+07	2.2578e+07	2.2624e+07	1.05076e+07	9.90504e+06	1.36083e+07	1.04921e+07	9.55697e+06	1.22784e+07	2.05584e+07	3.13657e+07	1.96815e+07	2.53299e+07	2.09443e+07	2.71049e+07	3.47079e+07	4.43679e+07	1.75714e+07	1.71883e+07	3.52377e+07	4.38951e+07	6.46637e+07	5.93222e+07	4.58828e+07	4.56625e+07	4.28213e+07	5.9189e+07	9.48978e+07	7.45212e+07	8.7734e+07	8.28397e+07	7.21061e+07	7.94626e+07	2.18707e+07	1.92568e+07	2.7226e+07	2.03375e+07
317	9-Oxo-ODE	pos	C18 H30 O3	294.219	13.858	295.226	--	HMDB0004669	Fatty Acyls	1.22893e+07	1.40674e+07	1.38122e+07	7.95775e+06	1.03858e+07	1.01395e+07	1.14691e+07	1.11589e+07	1.26382e+07	1.0936e+07	1.46424e+07	1.20328e+07	1.19803e+07	9.41307e+06	9.73348e+06	9.64621e+06	1.28653e+07	1.00739e+07	2.19802e+07	8.13649e+06	8.28795e+06	8.58614e+06	7.64064e+06	1.56108e+07	8.04206e+06	8.32665e+06	7.96788e+06	9.53828e+06	9.11837e+06	9.0634e+06	1.0555e+07	1.04824e+07	1.14391e+07	2.94954e+07	1.11132e+07	1.03466e+07	1.06708e+07	1.10996e+07	8.68883e+06	1.02038e+07
318	Prolylleucine	pos	C11 H20 N2 O3	228.147	1.852	229.155	--	--	--	5.13869e+07	5.20153e+07	5.90909e+07	3.673e+07	4.83119e+07	3.9112e+07	6.74769e+07	4.56446e+07	4.24943e+07	4.55154e+07	6.80467e+07	4.88278e+07	4.20664e+07	4.19541e+07	6.23883e+07	3.37468e+07	3.87825e+07	3.9579e+07	4.23547e+07	4.26968e+07	4.88065e+07	4.01098e+07	4.50278e+07	4.19521e+07	4.39174e+07	5.14474e+07	4.62845e+07	4.51706e+07	4.67531e+07	4.59798e+07	4.70027e+07	5.07324e+07	4.47213e+07	4.94158e+07	4.84165e+07	4.94604e+07	5.51986e+07	6.21115e+07	5.49438e+07	5.08673e+07
319	1,2-dihydroxyheptadec-16-yn-4-yl acetate	pos	C19 H34 O4	364.204	9.615	365.211	--	--	--	777935	751822	1.24132e+06	1.46274e+06	727509	946227	6.56141e+06	4.90953e+06	1.13581e+07	6.9648e+06	5.79506e+06	4.39391e+06	1.56761e+07	2.66102e+07	5.79896e+06	2.23226e+07	1.39012e+07	1.73209e+07	1.37371e+06	1.22863e+06	1.08479e+06	1.01612e+06	1.04545e+06	1.16809e+06	3.54901e+06	5.5924e+06	3.19944e+06	2.42532e+06	3.20478e+06	3.99492e+06	2.32608e+06	1.66887e+06	3.37809e+06	1.65041e+06	3.42563e+06	6.93736e+06	1.75472e+06	1.07388e+06	759613	3.09922e+06
320	8-(2,3-dihydroxy-3-methylbutyl)-7-methoxy-2H-chromen-2-one	pos	C15 H18 O5	260.105	10.267	261.112	--	--	--	3.99941e+07	2.48713e+07	1.98422e+07	9.29395e+07	4.73971e+07	1.11725e+08	6.149e+06	1.4406e+07	1.07497e+07	2.0153e+07	9.62281e+06	5.42789e+06	6.74225e+06	1.31942e+07	8.09114e+06	1.53227e+07	1.52225e+07	1.76721e+07	3.37287e+06	4.89794e+06	7.90121e+06	4.58793e+06	4.18843e+06	6.59726e+06	2.13633e+06	1.24112e+06	1.42598e+06	1.61024e+06	873011	828096	1.12298e+06	618872	1.50879e+06	949818	1.1306e+06	1.21435e+06	4.89644e+07	4.61737e+07	8.3759e+07	8.92237e+07
321	4-Guanidinobutanoic acid	pos	C5 H11 N3 O2	145.085	1.644	146.093	--	HMDB0031842	Stilbenes	6.72398e+06	6.15819e+06	6.45704e+06	6.36428e+06	6.48788e+06	5.91374e+06	1.25678e+07	1.12126e+07	1.57042e+07	1.31077e+07	1.77187e+07	1.19776e+07	1.24733e+07	1.57523e+07	1.57393e+07	1.32106e+07	1.11499e+07	1.28593e+07	3.84333e+06	4.20898e+06	6.2333e+06	6.83181e+06	3.80247e+06	4.07407e+06	8.11358e+06	7.69505e+06	7.41297e+06	7.81378e+06	5.99299e+06	7.83933e+06	9.22359e+06	1.12316e+07	1.08205e+07	1.08427e+07	9.46176e+06	9.43522e+06	6.40559e+06	7.60869e+06	5.62568e+06	7.35572e+06
322	5,8-dihydroxy-10-methyl-5,8,9,10-tetrahydro-2H-oxecin-2-one	pos	C10 H14 O4	220.074	7.623	221.081	--	--	--	1.61516e+07	2.9116e+07	1.61762e+07	9.51296e+06	1.23027e+07	4.80523e+06	808143	1.25248e+06	875892	764678	1.05249e+06	981163	1.10995e+06	903276	943737	1.08957e+06	1.38503e+06	1.0973e+06	1.59266e+07	2.13033e+07	1.39477e+07	1.19125e+07	1.79689e+07	1.23511e+07	1.66646e+06	1.8446e+06	1.61925e+06	1.8934e+06	1.90546e+06	1.65219e+06	3.42542e+06	2.40431e+06	3.13589e+06	2.86868e+06	2.81106e+06	3.2283e+06	1.48816e+06	1.84232e+06	2.03743e+06	1.42268e+06
323	Tricin 4'-O-(beta-guaiacylglyceryl) ether	pos	C27 H26 O11	526.147	9.311	527.155	--	--	--	4.39085e+07	4.90079e+07	4.44606e+07	7.99817e+07	2.10757e+07	4.65023e+07	3.52593e+07	3.49484e+07	4.79608e+07	3.60612e+07	2.68554e+07	4.01865e+07	4.53451e+07	4.37879e+07	5.19762e+07	6.1502e+07	4.93427e+07	4.53995e+07	3.74917e+07	4.93365e+07	1.98685e+07	2.19234e+07	4.60482e+07	3.81562e+07	2.96745e+07	1.88419e+07	2.9415e+07	2.66423e+07	2.97308e+07	2.78967e+07	2.05744e+07	2.32898e+07	2.34685e+07	1.98462e+07	2.19272e+07	2.12007e+07	9.79371e+06	6.50962e+06	9.69744e+06	8.18378e+06
324	UDP	pos	C9 H14 N2 O12 P2	404.002	1.551	405.01	cpd:C00015	HMDB0000295	Pyrimidine nucleotides	3.39199e+07	4.20627e+07	3.37322e+07	3.46094e+07	4.26437e+07	2.31565e+07	2.82652e+07	2.5062e+07	3.19798e+07	3.79507e+07	3.65702e+07	2.8932e+07	3.2408e+07	3.15047e+07	3.03697e+07	2.23907e+07	2.95138e+07	2.90256e+07	2.88563e+07	8.03341e+07	1.19887e+08	7.77939e+07	8.16525e+07	8.07706e+07	4.70844e+07	7.83101e+07	8.64258e+07	7.02573e+07	7.47186e+07	9.04775e+07	6.17296e+07	6.00986e+07	6.87381e+07	4.83656e+07	7.16389e+07	6.07906e+07	5.2001e+07	6.97483e+07	6.04623e+07	5.92942e+07
325	EPK	pos	C16 H28 N4 O6	394.178	9.616	395.185	--	--	--	921011	1.02347e+06	1.06411e+06	1.62385e+06	878988	852632	2.18169e+07	1.81728e+07	4.27985e+07	2.53267e+07	2.1204e+07	1.50815e+07	5.61275e+07	7.12004e+07	1.84391e+07	5.95631e+07	3.57626e+07	5.20294e+07	1.45333e+06	1.15286e+06	1.18053e+06	1.11364e+06	1.16174e+06	1.19933e+06	1.04935e+07	1.10119e+07	1.23964e+07	6.70184e+06	5.58139e+06	6.95234e+06	9.17031e+06	3.17742e+06	8.73526e+06	7.05877e+06	6.59383e+06	1.17568e+07	1.01885e+06	1.13938e+06	604016	3.19527e+06
326	beta-D-glucopyranoside	pos	C23 H22 O10	458.122	8.231	459.129	--	--	--	9.16983e+06	1.03614e+07	9.439e+06	1.46889e+07	9.42558e+06	9.32919e+06	9.70318e+06	1.11472e+07	1.25758e+07	9.59251e+06	7.85169e+06	1.17338e+07	3.95225e+06	1.18237e+07	1.683e+07	2.14016e+07	1.53935e+07	1.5445e+07	9.48627e+06	1.19292e+07	7.9117e+06	6.71115e+06	7.29309e+06	9.47951e+06	9.77646e+06	9.68814e+06	1.19104e+07	1.01166e+07	1.08911e+07	4.93751e+06	1.24339e+07	1.2401e+07	1.37103e+07	1.11497e+07	1.03377e+07	1.23983e+07	4.05702e+06	4.10814e+06	4.45525e+06	4.29828e+06
327	α-Lapachone	pos	C15 H14 O3	242.094	11.225	243.101	--	--	--	3.17233e+07	2.85715e+07	2.35848e+07	1.01686e+07	3.13288e+07	5.56394e+07	4.6172e+06	8.9469e+06	4.82671e+06	7.09489e+06	5.19409e+06	1.27337e+07	1.41951e+06	2.34504e+06	1.85758e+06	2.9337e+06	6.19347e+06	1.48553e+06	1.30684e+07	1.42176e+07	3.69646e+06	6.72042e+06	1.18248e+07	1.42251e+07	5.05259e+06	8.48911e+06	6.70385e+06	5.92579e+06	4.54766e+06	5.40354e+06	2.21748e+06	1.70516e+06	2.36201e+06	2.33563e+06	2.46635e+06	3.43296e+06	1.86829e+06	2.90393e+06	2.45895e+07	4.33791e+06
328	Heroin-d3	pos	C21 H20 [2]H3 N O5	372.173	9.615	373.18	--	--	--	404597	395832	467460	713353	386137	374558	3.33957e+06	2.5669e+06	7.27254e+06	1.26926e+07	3.64866e+06	1.713e+06	1.07588e+07	2.61197e+07	2.89959e+06	1.31569e+07	7.07448e+06	1.30566e+07	524164	506448	518603	489219	476536	526862	1.40728e+06	2.44675e+06	1.61766e+06	1.34235e+06	1.09165e+06	595149	1.71872e+06	641451	1.81858e+06	1.31156e+06	641636	1.76239e+06	392439	500527	265342	571303
329	(2,6-dimethylmorpholino)(1-methyl-5-nitro-1H-pyrazol-4-yl)methanone	pos	C11 H16 N4 O4	290.098	1.828	291.105	--	--	--	2.45793e+06	1.93087e+06	1.73006e+06	3.37403e+06	1.89045e+06	2.79673e+06	1.50644e+07	1.34744e+07	1.21064e+07	1.89671e+07	8.33816e+06	1.04767e+07	9.92016e+07	3.84425e+07	1.99275e+07	1.03635e+08	5.49042e+07	7.66415e+07	638914	749478	822121	948511	758486	701951	1.76651e+06	3.40266e+06	2.33176e+06	2.15003e+06	2.12216e+06	2.65392e+06	6.02773e+07	2.5497e+07	7.60889e+07	6.57807e+07	8.49153e+07	6.43475e+07	3.13375e+06	1.95245e+06	3.79103e+06	1.39447e+06
330	Vindoline	pos	C25 H32 N2 O6	456.234	9.409	457.241	cpd:C01626	--	--	659905	738864	675001	957357	718813	587528	6.35662e+06	5.45918e+06	8.76083e+06	4.87116e+06	4.62126e+06	4.32681e+06	1.92508e+07	2.21288e+07	1.52249e+07	1.37712e+07	1.86195e+07	2.09313e+07	813817	630228	364967	377490	892730	511948	455156	897995	452354	597651	603146	513235	1.42399e+06	612589	1.66651e+06	1.62332e+06	1.64248e+06	1.18566e+06	611739	345036	585936	467170
331	2-[(3S)-1-Benzyl-3-pyrrolidinyl]-1,3-benzothiazole	pos	C18 H18 N2 S	294.122	7.85	295.129	--	--	--	2.28023e+06	3.17659e+06	3.05469e+06	2.29482e+06	3.9114e+06	3.6089e+06	6.72229e+06	4.78337e+06	6.45369e+06	5.10153e+06	6.62596e+06	5.35288e+06	1.77118e+07	1.46622e+07	1.27785e+07	1.19024e+07	1.42622e+07	1.55378e+07	9.72193e+06	4.55905e+06	3.84441e+06	3.59212e+06	6.14377e+06	7.73993e+06	6.12683e+06	2.53768e+07	1.42423e+07	1.36449e+07	1.04078e+07	1.30463e+07	1.60416e+07	1.80324e+07	1.44094e+07	1.39138e+07	1.18078e+07	1.63463e+07	7.59972e+06	5.04709e+06	5.08773e+06	7.93691e+06
332	N-[4-chloro-2-(2-chlorobenzoyl)phenyl]-2-(4-methylpiperidino)acetamide	pos	C21 H22 Cl2 N2 O2	404.111	12.356	405.118	--	--	--	2.12859e+08	1.29014e+08	1.17138e+08	1.05686e+08	3.43083e+07	6.4559e+07	4.9029e+06	2.88085e+07	6.09559e+06	2.28023e+07	3.11658e+06	6.79543e+06	9.06288e+06	1.81298e+07	6.75089e+06	2.03808e+07	1.25438e+07	1.99779e+07	1.64594e+07	2.06171e+07	2.95518e+07	1.85913e+07	1.77147e+07	3.77384e+07	829012	424083	1.04806e+06	1.43857e+06	893972	748841	575504	457020	517069	405792	452174	431358	428546	465787	350412	435793
333	(5E)-7-methylidene-10-oxo-4-(propan-2-yl)undec-5-enoic acid	pos	C15 H24 O3	252.173	9.193	253.18	--	--	--	739066	562135	538660	539268	604705	524676	2.15025e+06	1.39654e+07	2.44174e+06	2.15091e+06	1.4521e+07	1.40265e+07	1.56333e+07	1.45345e+07	1.04856e+07	2.00811e+07	1.18786e+07	1.50176e+07	351546	356189	426377	372002	292958	304114	728988	1.5113e+06	904483	815706	824895	981054	2.00589e+06	1.45275e+06	1.79194e+06	1.51936e+06	1.86051e+06	2.20917e+06	992969	1.59636e+06	873589	1.24807e+06
334	Rhamnetin	pos	C16 H12 O7	316.058	9.22	317.066	cpd:C10176	--	--	5.30015e+06	6.05821e+06	6.08706e+06	2.06421e+06	6.02534e+06	4.25496e+06	3.01235e+06	2.95357e+06	1.43088e+06	2.24385e+06	2.22436e+06	3.38183e+06	1.78634e+06	2.32567e+06	2.33301e+06	1.91507e+06	1.90291e+06	1.50694e+06	6.12047e+06	1.40051e+07	4.09447e+06	3.26756e+06	1.49247e+07	4.45534e+06	4.74652e+06	2.48441e+06	4.39156e+06	3.74827e+06	5.05197e+06	3.63025e+06	2.55535e+06	4.86435e+06	3.49176e+06	3.53298e+06	3.28984e+06	2.74811e+06	6.26384e+06	6.78555e+06	5.08531e+06	7.67112e+06
335	α-Linolenic acid	pos	C18 H30 O2	278.223	14.591	279.23	cpd:C06427	--	--	613176	133024	666842	3.66229e+06	132160	4.62601e+06	184706	198291	182654	200965	224336	169617	176937	147811	172238	549283	183224	514508	2.09659e+06	332350	6.97316e+06	6.57714e+06	2.23794e+06	1.91551e+06	168788	537469	149681	166628	151740	428568	198078	176272	177613	459169	474800	575968	7.20287e+06	5.71086e+06	8.34634e+06	1.0344e+07
336	AL 8810	pos	C24 H31 F O4	424.207	13.932	425.215	--	--	--	7.25053e+06	7.9525e+06	3.69001e+07	1.00125e+07	9.22534e+06	7.59688e+06	9.75919e+06	9.92463e+06	1.00398e+07	1.02434e+07	1.36863e+07	9.26752e+06	1.0018e+07	7.86182e+06	8.68652e+06	8.18776e+06	9.66239e+06	9.84245e+06	4.62187e+06	4.64028e+06	6.24589e+06	6.9881e+06	5.48757e+06	4.31359e+06	9.81661e+06	7.85823e+06	8.0493e+06	8.13912e+06	9.19264e+06	8.82398e+06	1.09376e+07	9.61732e+06	9.71582e+06	9.47653e+06	1.00549e+07	9.97402e+06	1.1214e+07	1.23202e+07	8.78331e+06	1.08005e+07
337	(2E,4E)-N-(2-methylpropyl)dodeca-2,4-dienamide	pos	C16 H29 N O	251.225	14.259	252.232	--	--	--	5.53382e+08	2.42366e+08	1.40547e+08	3.71423e+08	2.5068e+08	2.15059e+08	3.09371e+08	2.79577e+08	3.10502e+08	3.51347e+08	3.75526e+08	2.55182e+08	2.86799e+08	1.74322e+08	2.60404e+08	1.86287e+08	3.08035e+08	1.38304e+08	1.22315e+08	1.34364e+08	3.68228e+08	2.27122e+08	1.35172e+08	1.67107e+08	2.82716e+08	2.6106e+08	1.1497e+08	4.69706e+08	1.61506e+08	2.60167e+08	2.90071e+08	2.13641e+08	2.06732e+08	3.67105e+08	2.32723e+08	2.54689e+08	2.4572e+08	1.28101e+08	1.62861e+08	1.89772e+08
338	Cytidine 5'-diphosphocholine	pos	C14 H26 N4 O11 P2	488.108	1.345	489.115	cpd:C00307	HMDB0001413	Pyrimidine nucleotides	1.17274e+07	8.099e+06	1.32688e+07	5.82858e+06	1.22393e+07	7.87877e+06	9.30882e+06	3.83585e+06	5.38918e+06	4.93107e+06	8.08164e+06	4.66824e+06	3.4483e+06	3.77588e+06	2.28422e+06	2.823e+06	3.24599e+06	4.08531e+06	4.24508e+06	5.93643e+06	1.19088e+07	8.32033e+06	6.04306e+06	5.08184e+06	5.14895e+06	9.13835e+06	8.32631e+06	8.8414e+06	7.54201e+06	9.15246e+06	6.73627e+06	4.92026e+06	2.98903e+06	3.30784e+06	3.27387e+06	2.79751e+06	1.34823e+07	1.91217e+07	1.26526e+07	9.6831e+06
339	Tyramine	pos	C8 H11 N O	137.084	2.311	138.091	cpd:C00483	HMDB0000306	Benzene and substituted derivatives	1.64137e+07	1.11558e+07	9.96654e+06	3.24925e+06	2.5651e+07	2.43012e+07	1.84668e+06	2.83489e+06	2.59042e+06	3.14905e+06	3.08641e+06	2.45381e+06	3.05101e+06	2.59989e+06	1.79927e+06	2.31704e+06	2.75243e+06	2.72648e+06	7.93593e+08	6.6873e+08	2.1184e+08	1.76984e+08	8.37085e+08	3.97601e+08	2.47402e+08	1.55804e+08	1.63952e+08	1.78919e+08	1.91425e+08	2.08586e+08	1.40515e+08	2.39866e+08	1.76761e+08	1.64981e+08	1.40339e+08	2.1394e+08	1.08674e+08	1.24237e+08	7.93663e+07	1.36372e+08
340	C-hexosyl-chrysoeriol O-feruloylhexoside	pos	C38 H40 O19	800.22	5.513	801.227	--	--	--	2.00392e+06	2.26603e+06	3.07092e+06	2.62436e+06	4.48866e+06	3.77193e+06	1.05119e+06	1.17488e+06	1.24336e+06	974088	1.00247e+06	1.14741e+06	1.2544e+06	638241	1.22211e+06	1.00301e+06	1.06177e+06	1.06232e+06	5.88964e+06	8.03168e+06	2.02298e+07	1.62229e+07	7.11332e+06	6.04143e+06	1.89067e+06	2.48239e+06	2.05536e+06	2.23174e+06	2.17157e+06	2.2485e+06	1.7237e+06	2.23397e+06	1.55886e+06	1.24557e+06	1.55797e+06	1.65611e+06	4.45205e+06	3.32003e+06	3.63229e+06	5.44885e+06
341	trans-Zeatin-riboside	pos	C15 H21 N5 O5	351.153	8.605	352.16	--	--	--	7.76612e+07	6.62986e+07	2.96422e+07	9.35027e+07	6.26151e+07	6.70355e+07	8.15157e+06	2.45833e+07	1.16488e+07	1.47188e+07	8.57729e+06	1.42015e+07	1.75001e+07	1.10804e+07	1.35843e+07	2.42753e+07	3.26575e+07	2.01956e+07	9.88953e+07	2.1951e+08	1.40517e+08	1.52173e+08	1.58018e+08	1.24629e+08	1.10924e+08	1.03214e+08	1.21726e+08	1.29764e+08	1.38806e+08	1.44329e+08	1.50866e+08	1.24257e+08	1.20489e+08	1.20206e+08	1.17698e+08	1.36693e+08	1.32998e+08	1.28786e+08	1.36858e+08	1.12629e+08
342	Agmatine	pos	C5 H14 N4	130.122	1.164	131.129	cpd:C00179	HMDB0001432	Organonitrogen compounds	7.29647e+06	8.73724e+06	3.82596e+06	5.53551e+06	6.97336e+06	1.09071e+07	5.44871e+06	1.35985e+07	1.77151e+07	1.58441e+07	8.56384e+06	1.96627e+07	1.82069e+07	1.97326e+07	9.92686e+06	9.96096e+06	1.02215e+07	1.51963e+07	4.34155e+07	2.61366e+07	1.09221e+07	9.01142e+06	2.95311e+07	3.76281e+07	4.91494e+07	6.13937e+07	3.93429e+07	5.32311e+07	4.90017e+07	5.14844e+07	4.43208e+07	3.77351e+07	3.88843e+07	3.28822e+07	3.21826e+07	4.46618e+07	2.04787e+07	9.11831e+06	2.87479e+07	8.12103e+06
343	Cocaine-d3	pos	C17 H18 [2]H3 N O4	306.162	10.059	307.169	--	--	--	1.52921e+07	1.35884e+07	6.26974e+06	837744	3.46691e+06	1.28209e+07	460285	3.4447e+06	2.37423e+06	1.4314e+06	957180	5.45659e+06	951917	1.96424e+06	452641	438019	1.31776e+06	736887	2.59458e+07	1.48348e+07	720982	2.23277e+06	8.4991e+06	2.65286e+07	1.12031e+06	8.89893e+06	3.61886e+06	3.62209e+06	1.51734e+06	1.12258e+06	335220	290916	474856	282278	466520	826257	304471	336881	1.07302e+06	305179
344	1-[4-hydroxy-3-(3-methylbut-2-en-1-yl)phenyl]ethan-1-one	pos	C13 H16 O2	204.115	8.01	205.122	--	--	--	2.15691e+06	3.11358e+06	2.72508e+06	3.18332e+06	4.45345e+06	4.42098e+06	2.72468e+07	2.69352e+07	2.8607e+07	2.84411e+07	3.7343e+07	3.07696e+07	3.01708e+07	2.76475e+07	3.19766e+07	2.59527e+07	2.89158e+07	2.77441e+07	749748	713386	1.16544e+06	1.15196e+06	814884	627604	8.7396e+06	1.12661e+07	1.01428e+07	9.10166e+06	9.31477e+06	9.24314e+06	9.01158e+06	1.27497e+07	9.00534e+06	6.74157e+06	7.476e+06	8.72287e+06	8.71524e+06	9.01157e+06	6.23309e+06	8.92582e+06
345	Isradipine	pos	C19 H21 N3 O5	818.201	5.184	410.108	--	--	--	5.2635e+06	5.99531e+06	6.12145e+06	4.76904e+06	1.01934e+07	6.8088e+06	3.00418e+06	3.30616e+06	2.40641e+06	3.01918e+06	3.27715e+06	3.37715e+06	3.91781e+06	2.45238e+06	3.7858e+06	2.09088e+06	2.99577e+06	3.02492e+06	1.09115e+07	1.40484e+07	1.0334e+07	1.20541e+07	1.47487e+07	7.35929e+06	4.5894e+06	5.5053e+06	3.20613e+06	3.36048e+06	4.55864e+06	4.55198e+06	3.80835e+06	6.24853e+06	4.4891e+06	1.95655e+06	3.37243e+06	3.36092e+06	5.40853e+06	3.76916e+06	2.84246e+06	4.73669e+06
346	3-Furoic acid	pos	C5 H4 O3	112.016	1.486	113.023	--	HMDB0000444	Furans	1.05538e+08	5.83537e+07	9.94091e+07	7.98754e+07	1.14811e+08	8.61915e+07	1.1325e+08	8.86023e+07	1.73672e+08	1.86441e+08	1.85736e+08	6.85592e+07	1.71462e+08	1.6196e+08	1.50367e+08	5.05405e+07	1.85978e+08	1.09388e+08	5.5819e+07	5.62261e+07	1.05437e+08	6.94379e+07	6.31537e+07	5.84085e+07	1.28778e+08	1.0095e+08	1.27762e+08	1.02543e+08	1.18117e+08	1.26172e+08	1.58667e+08	2.44547e+08	2.64175e+08	1.61798e+08	1.69491e+08	1.54285e+08	1.35492e+08	1.02016e+08	1.29692e+08	1.52384e+08
347	6,7-Dimethoxy-4-Methylcoumarin	pos	C12 H12 O4	220.074	6.797	221.081	--	--	--	3.9987e+06	6.33826e+06	2.8596e+06	8.46113e+06	3.23914e+06	3.11905e+06	493170	667287	605055	592173	346582	760259	798526	1.15651e+06	373874	769918	799618	808227	1.96412e+06	3.09825e+06	3.55533e+06	3.90691e+06	1.78633e+06	2.13712e+06	326263	413674	537279	330485	271980	708385	515272	306476	355202	138933	308903	574095	283224	185240	430401	215332
348	Isocryptotanshinone	pos	C19 H20 O3	296.141	10.061	297.149	--	--	--	1.446e+07	1.30383e+07	7.42243e+06	1.14532e+06	4.65137e+06	1.31927e+07	1.16496e+06	3.04012e+06	2.64039e+06	1.51476e+06	2.53749e+06	5.18185e+06	1.59959e+06	2.21847e+06	633626	589498	1.74337e+06	1.10728e+06	2.3716e+07	1.43164e+07	903536	2.64321e+06	1.1188e+07	2.26865e+07	1.75835e+06	9.25519e+06	4.57927e+06	4.43366e+06	1.47025e+06	1.19348e+06	638683	582388	681869	608709	564946	1.01353e+06	1.25091e+06	2.19025e+06	1.28278e+06	1.46986e+06
349	2-(2-acetyl-3,5-dihydroxyphenyl)acetic acid	pos	C10 H10 O5	192.042	2.694	193.05	--	--	--	1.36974e+06	2.27809e+06	1.46803e+06	3.16206e+06	2.61275e+06	1.98237e+06	1.79791e+06	2.38191e+06	2.75075e+06	2.65554e+06	3.66466e+06	2.26222e+06	3.06105e+06	3.01838e+06	2.8138e+06	3.48228e+06	3.02147e+06	3.46935e+06	1.65447e+07	3.70165e+07	2.37598e+07	3.32109e+07	1.37552e+07	3.15836e+07	4.87318e+06	1.03197e+07	6.6507e+06	7.72618e+06	8.20996e+06	9.37593e+06	9.40626e+06	3.87594e+06	9.73788e+06	5.97825e+06	5.43476e+06	9.92087e+06	2.48189e+06	2.26607e+06	2.16058e+06	2.44158e+06
350	Ribulose-5-phosphate	pos	C5 H11 O8 P	230.019	1.213	231.027	--	--	--	1.8704e+06	1.89834e+06	619421	2.52318e+07	2.04354e+06	1.70769e+06	3.27967e+06	2.67678e+06	2.60558e+06	2.66862e+06	7.1874e+06	1.13418e+06	2.73272e+06	2.91093e+06	2.6971e+06	2.41829e+06	2.8524e+06	2.9734e+06	4.05592e+07	846008	3.8e+07	1.17707e+06	5.08033e+07	6.08251e+07	2.18097e+06	4.4029e+06	2.62383e+06	3.66104e+06	3.85847e+06	3.96079e+06	5.0116e+06	3.53255e+06	3.12287e+06	3.43596e+06	8.48513e+06	2.75688e+06	4.65186e+06	2.04078e+06	4.5434e+06	1.2981e+06
351	trans-Citridic acid	pos	C6 H6 O6	174.017	1.586	175.024	--	--	--	1.2926e+08	1.28573e+08	1.29424e+08	8.60923e+07	1.65888e+08	1.15649e+08	1.35581e+08	1.2436e+08	1.01173e+08	1.24602e+08	1.76397e+08	1.2531e+08	9.50018e+07	8.67538e+07	9.37718e+07	8.96736e+07	8.53973e+07	9.69195e+07	6.58821e+07	8.85021e+07	1.42991e+08	1.33553e+08	1.02618e+08	7.13067e+07	6.91214e+07	4.95759e+07	5.25569e+07	6.40893e+07	6.44869e+07	6.05215e+07	4.79016e+07	5.79691e+07	5.21599e+07	4.98022e+07	4.6413e+07	5.36048e+07	1.80905e+08	2.38169e+08	1.74732e+08	1.72787e+08
352	tert-Butyl N-[1-(aminocarbonyl)-3-methylbutyl]carbamate	pos	C11 H22 N2 O3	230.163	7.332	231.17	--	--	--	1.56478e+06	1.5956e+06	1.06626e+06	1.23721e+06	1.19093e+06	908892	466006	1.10172e+06	824654	826162	832255	1.32601e+06	1.54075e+06	1.42073e+06	1.37622e+06	1.97477e+06	2.84516e+06	1.25741e+06	1.03234e+07	1.4057e+06	824848	1.56452e+06	1.92955e+06	2.8166e+06	683974	1.08744e+06	643265	837642	1.01199e+06	853740	1.1312e+06	1.23752e+06	1.39715e+06	1.16659e+06	1.14572e+06	1.47797e+06	453902	828829	681707	387305
353	Oxaliplatin	pos	C8 H14 N2 O4 Pt	794.108	16.574	398.061	--	--	--	437033	414610	433280	363628	436759	358951	588700	6.14207e+07	609131	570778	730981	733824	535038	656875	5.29455e+07	5.22529e+07	515627	541267	300806	249869	326259	408196	2.45382e+07	2.25119e+07	6.99796e+07	411980	4.83165e+07	5.38858e+07	452514	475852	542453	500899	495768	421064	7.03016e+07	448268	4.36668e+07	6.7344e+07	381005	3.69175e+07
354	Methylenesuccinic acid	pos	C5 H6 O4	130.027	1.493	131.034	cpd:C00490	HMDB0002092	Fatty Acyls	1.07078e+08	9.09301e+07	1.01457e+08	8.60516e+07	1.18631e+08	8.96444e+07	1.20667e+08	1.11909e+08	1.72686e+08	1.79754e+08	1.89043e+08	8.01754e+07	1.78675e+08	1.89158e+08	1.75004e+08	6.49484e+07	2.13392e+08	1.38475e+08	6.36974e+07	6.13328e+07	1.20614e+08	7.40771e+07	6.9012e+07	6.40687e+07	1.2449e+08	1.01484e+08	1.23989e+08	1.15921e+08	1.18069e+08	1.15546e+08	1.57497e+08	2.7044e+08	2.86416e+08	1.62079e+08	1.72376e+08	1.53921e+08	1.38688e+08	1.33357e+08	1.32453e+08	1.50363e+08
355	Bialaphos	pos	C11 H22 N3 O6 P	668.229	9.65	669.237	cpd:C06457	--	--	3.14614e+07	2.93627e+07	3.96018e+07	2.24181e+07	3.95065e+07	2.8329e+07	4.25674e+07	3.58814e+07	2.52041e+07	3.60526e+07	2.87421e+07	4.31454e+07	4.52945e+07	3.00402e+07	4.84581e+07	3.48788e+07	4.51273e+07	3.31623e+07	388697	318378	2.92504e+07	2.32794e+07	324141	319547	477622	499301	392132	385197	363041	372814	409276	397310	393715	336392	317943	400758	223063	253680	166101	259017
356	TriacetonaMine	pos	C9 H17 N O	155.131	14.712	156.138	--	HMDB0031179	Piperidines	5.47956e+07	4.15077e+07	3.4393e+07	4.09817e+07	3.33144e+07	2.40329e+07	4.23581e+07	4.04199e+07	4.34256e+07	4.82374e+07	5.38331e+07	3.94197e+07	4.86974e+07	3.25763e+07	3.61125e+07	4.19959e+07	5.08958e+07	3.0547e+07	1.95048e+07	2.05892e+07	3.05744e+07	2.86356e+07	2.27575e+07	2.04876e+07	3.65223e+07	2.87824e+07	2.35871e+07	3.63182e+07	3.15644e+07	3.2318e+07	5.1876e+07	3.36443e+07	3.55413e+07	4.18944e+07	3.52942e+07	3.93706e+07	3.21123e+07	2.61155e+07	2.48248e+07	2.8955e+07
357	Isopimpinellin	pos	C13 H10 O5	246.053	11.063	247.06	cpd:C02162	HMDB0034312	Coumarins and derivatives	706339	548270	583622	521477	575031	642428	1.07528e+06	1.20064e+06	1.59974e+06	1.61682e+06	1.74362e+06	1.50665e+06	1.81089e+06	1.52063e+06	1.68258e+06	1.48165e+06	1.89875e+06	2.05929e+06	701069	680917	3.11994e+07	3.65802e+07	729193	442944	1.25305e+06	1.2543e+06	1.21408e+06	1.23577e+06	1.3822e+06	1.26107e+06	2.50852e+06	2.3365e+06	2.6091e+06	2.41267e+06	2.87192e+06	2.95566e+06	2.41144e+06	1.95673e+06	1.41708e+06	2.16897e+06
358	N-[methyl(oxo)phenyl-lambda~6~-sulfanylidene]-N'-phenylurea	pos	C14 H14 N2 O2 S	296.053	7.409	297.061	--	--	--	4.12398e+07	3.92019e+07	2.32205e+07	3.8344e+07	2.67054e+07	3.53256e+07	1.78527e+07	1.83095e+07	1.82555e+07	1.90542e+07	2.00284e+07	1.65128e+07	1.66863e+07	1.75277e+07	2.1059e+07	2.17231e+07	1.99021e+07	1.88921e+07	3.4481e+07	4.91967e+07	3.2952e+07	3.7702e+07	2.8627e+07	3.60775e+07	2.56385e+07	2.74231e+07	2.49173e+07	2.30513e+07	2.31863e+07	2.33475e+07	2.17363e+07	1.93584e+07	1.82237e+07	2.2513e+07	1.87802e+07	2.56684e+07	4.81608e+06	5.24554e+06	6.0408e+06	4.31795e+06
359	Oleuropein	pos	C25 H32 O13	540.183	8.808	541.191	cpd:C09794	HMDB0035872	Prenol lipids	2.38765e+06	3.11759e+06	1.31898e+06	6.29846e+06	2.35053e+06	6.26464e+06	444078	2.31306e+06	2.3764e+06	1.61321e+06	474031	2.06854e+06	3.33938e+06	5.45956e+06	1.21621e+06	5.36545e+06	9.27797e+06	5.09449e+06	2.21912e+06	4.45306e+06	2.70626e+06	5.01779e+06	519019	3.95112e+06	8.0389e+06	8.85784e+06	9.75724e+06	1.21312e+07	6.02504e+06	2.90639e+07	2.05008e+07	1.97598e+06	1.54117e+07	8.56384e+06	6.39489e+06	2.48298e+07	2.38418e+06	203783	1.99634e+06	457157
360	1,3,7-trimethyl-2,3,6,7-tetrahydro-1H-purine-2,6-dione	pos	C8 H10 N4 O2	194.079	1.444	195.086	--	--	--	2.11662e+07	1.89429e+07	1.79317e+07	1.26286e+07	2.09557e+07	1.76494e+07	4.45714e+07	4.48213e+07	4.78856e+07	4.61354e+07	6.29776e+07	3.87403e+07	4.46584e+07	3.82971e+07	3.80008e+07	3.75913e+07	4.30615e+07	3.7289e+07	1.29368e+07	1.20119e+07	1.83033e+07	1.57098e+07	1.33074e+07	1.25792e+07	4.09645e+07	3.3339e+07	3.6847e+07	3.05435e+07	3.57906e+07	3.54687e+07	4.38318e+07	4.23561e+07	4.10142e+07	4.01065e+07	2.44008e+07	4.37558e+07	3.78887e+07	1.87895e+07	1.30729e+07	3.73435e+07
361	Nicotianamine	pos	C12 H21 N3 O6	303.143	1.27	304.15	cpd:C05324	--	--	1.4769e+08	1.46425e+08	1.52509e+08	1.27824e+08	1.21372e+08	1.43235e+08	2.35445e+07	1.80321e+07	9.30944e+06	1.68611e+07	1.30099e+07	1.99865e+07	1.32235e+07	2.54569e+07	1.31508e+07	1.16968e+07	1.74553e+07	2.31496e+07	1.66779e+08	1.66312e+08	2.83448e+08	3.09769e+08	1.36744e+08	1.45785e+08	2.53416e+07	3.11803e+07	2.94846e+07	3.97425e+07	1.79533e+07	5.44296e+07	3.69657e+07	5.21253e+06	2.56284e+07	1.44986e+07	6.03746e+06	5.05226e+07	4.24991e+07	5.6307e+07	6.01186e+07	3.97127e+07
362	Rhoifolin	pos	C27 H30 O14	600.146	9.609	601.153	cpd:C12627	HMDB0038848	_	2.28077e+06	2.35262e+06	3.28396e+06	1.50326e+06	3.29609e+06	3.21272e+06	2.6762e+06	2.83179e+06	1.39978e+06	2.76488e+06	3.10336e+06	2.63406e+06	1.51705e+06	1.54808e+06	1.86966e+06	1.56078e+06	1.98456e+06	1.46125e+06	6.39994e+07	5.89483e+07	2.14897e+07	4.05552e+07	5.58806e+07	5.70938e+07	1.38146e+08	9.29061e+07	7.06518e+07	7.79423e+07	1.19999e+08	7.45888e+07	1.28872e+08	1.41029e+08	1.26691e+08	1.17773e+08	1.01332e+08	8.87573e+07	3.38768e+06	4.86474e+06	2.75981e+06	3.72608e+06
363	bicyclo[2.2.2]oct-2-en-1-yl 4-methylbenzene-1-sulfonate	pos	C15 H18 O3 S	278.094	8.807	279.101	--	--	--	3.05975e+06	3.70659e+06	1.52666e+06	1.47169e+07	2.93169e+06	8.96908e+06	522578	3.15591e+06	2.89146e+06	2.4519e+06	557826	3.34043e+06	3.1473e+06	8.89876e+06	2.76745e+06	1.47653e+07	1.41609e+07	7.80067e+06	1.7362e+06	6.39742e+06	3.43096e+06	4.47809e+06	2.04411e+06	1.04518e+07	4.83108e+06	6.67838e+06	7.55286e+06	7.51742e+06	5.0804e+06	1.96384e+07	1.29712e+07	1.48544e+06	9.41128e+06	5.4328e+06	3.62171e+06	1.49349e+07	2.37096e+06	1.08256e+06	2.1557e+06	1.0698e+06
364	N-(9-oxodecyl)acetamide	pos	C12 H23 N O2	235.155	11.428	236.162	--	--	--	5.80114e+06	5.94466e+06	3.98636e+06	3.83647e+06	6.93306e+06	4.34388e+06	4.86203e+06	8.54216e+06	9.23846e+06	7.02233e+06	8.37639e+06	7.15484e+06	8.54504e+06	1.35551e+07	1.29914e+07	1.06548e+07	8.68157e+06	2.19147e+07	3.81901e+06	2.36003e+06	2.9385e+06	4.3134e+06	2.6187e+06	5.12906e+06	4.86166e+06	7.0193e+06	4.09734e+06	7.39636e+06	8.92863e+06	7.88009e+06	5.87736e+06	6.55524e+06	5.70004e+06	4.81356e+06	5.42372e+06	5.78467e+06	7.7525e+06	5.18533e+06	4.85176e+06	5.42409e+06
365	Asp-Glu	pos	C9 H14 N2 O7	262.08	1.552	263.087	--	--	--	9.64357e+06	9.10933e+06	8.71043e+06	6.29725e+06	7.7723e+06	5.27066e+06	9.9211e+06	7.84435e+06	9.09769e+06	7.68665e+06	1.45984e+07	9.76462e+06	5.00481e+06	6.58683e+06	7.07875e+06	7.07844e+06	6.51795e+06	5.60781e+06	5.082e+07	1.38201e+07	2.28161e+07	1.82214e+07	2.83228e+07	3.47112e+07	8.73297e+06	9.07116e+06	8.68993e+06	8.62139e+06	6.72652e+06	8.63306e+06	9.85774e+06	8.43003e+06	8.03285e+06	8.56938e+06	1.18505e+07	9.01273e+06	2.09197e+07	2.0566e+07	2.30395e+07	1.81532e+07
366	Apigeninidin 5-glucoside	pos	C21 H21 O9	417.119	12.776	418.126	--	--	--	6.54799e+07	3.13196e+07	3.75052e+07	6.98168e+07	3.1841e+07	4.49862e+07	3.77927e+06	2.66686e+07	5.27336e+06	2.54814e+07	2.93359e+06	4.87781e+06	6.3365e+06	1.79315e+07	5.6602e+06	1.55054e+07	1.19593e+07	2.26294e+07	5.64107e+06	7.59539e+06	1.16227e+07	8.35042e+06	6.5808e+06	1.09649e+07	878121	652623	1.44206e+06	1.84002e+06	1.59166e+06	1.28621e+06	612371	448115	445662	391732	480469	421481	437183	470250	410085	453802
367	Methylnissolin-3-O-glucoside	pos	C23 H26 O10	462.153	9.947	463.16	--	--	--	3.42697e+07	4.72401e+07	2.56005e+07	7.28645e+07	3.89037e+07	4.45582e+07	1.06506e+07	1.71073e+07	3.13992e+07	1.91665e+07	1.07468e+07	1.88961e+07	2.51415e+07	2.57555e+07	2.44088e+07	4.45413e+07	2.98319e+07	3.29571e+07	3.80682e+07	5.75131e+07	3.80423e+07	5.08457e+07	2.97831e+07	5.1362e+07	2.27457e+07	2.06649e+07	2.20335e+07	1.8704e+07	1.83476e+07	2.67088e+07	1.99995e+07	1.34236e+07	1.98454e+07	1.38722e+07	1.16571e+07	2.03359e+07	4.38954e+06	5.90317e+06	5.56179e+06	4.71703e+06
368	ethyl 1-(3-nitro-2-thienyl)piperidine-4-carboxylate	pos	C12 H16 N2 O4 S	284.087	7.327	285.095	--	--	--	89497.9	87576.7	90082.2	646037	90445.5	77346.7	102055	111813	104709	106813	130451	101432	127478	93948.8	92917.5	91329.8	104782	124543	93065	93918.9	118634	109494	95563.8	86644.4	98668.5	96602.1	95170.8	93358.5	98172.7	96000.4	134486	105871	107877	96164.1	104393	108708	1.80904e+06	464902	712400	928943
369	Methyl 4-hydroxy-3-methoxycinnamate	pos	C11 H12 O4	208.074	6.971	209.081	--	--	--	6.15874e+07	5.80648e+07	4.1647e+07	5.42954e+07	3.16264e+07	3.60624e+07	2.47128e+07	2.68077e+07	2.07143e+07	2.49387e+07	3.11285e+07	3.04458e+07	3.04487e+07	2.72281e+07	3.16703e+07	2.98281e+07	3.03733e+07	2.74839e+07	1.34457e+08	1.28285e+08	2.02005e+08	1.20829e+08	1.25468e+08	1.00096e+08	6.78169e+07	5.28159e+07	6.83258e+07	5.64642e+07	9.10305e+07	5.36783e+07	4.06575e+07	5.20185e+07	4.86103e+07	5.77756e+07	5.26201e+07	5.80572e+07	2.847e+07	2.65707e+07	3.11298e+07	2.67358e+07
370	Palmitoleic Acid	pos	C16 H30 O2	276.209	13.6	277.216	cpd:C08362	HMDB0012328	Fatty Acyls	5.94859e+07	2.09141e+07	1.21138e+07	6.74028e+07	2.06843e+07	8.51295e+07	5.64972e+06	7.22518e+06	4.34711e+06	6.12263e+06	6.37955e+06	7.43168e+06	6.84091e+06	5.38603e+06	5.05929e+06	1.01287e+07	8.76685e+06	4.4094e+06	6.00147e+07	1.41921e+07	7.2855e+06	1.35114e+07	1.32981e+07	2.32692e+07	3.33323e+06	3.93884e+06	3.83305e+06	5.54112e+06	4.90031e+06	4.37626e+06	5.83932e+06	3.80489e+06	5.18889e+06	2.71715e+07	5.64282e+06	6.43381e+06	6.0883e+06	5.71741e+06	9.81856e+06	7.84086e+06
371	QLH	pos	C17 H28 N6 O5	434.173	10.713	435.18	--	--	--	8.26708e+07	1.03361e+08	5.66863e+07	7.11888e+06	5.81813e+07	9.40954e+07	8.37359e+06	3.09474e+07	3.03132e+07	2.04078e+07	1.1812e+07	4.19516e+07	2.76469e+07	4.48255e+07	9.8083e+06	2.30431e+07	1.51388e+07	1.98547e+07	7.17306e+07	6.72713e+07	2.06183e+07	5.08871e+07	4.43937e+07	7.14788e+07	2.00656e+07	5.91896e+07	5.37809e+07	4.11078e+07	1.91251e+07	1.80438e+07	6.16006e+06	3.4103e+06	5.66165e+06	3.71279e+06	3.84423e+06	9.6191e+06	1.25687e+07	1.45965e+07	1.26604e+08	1.73754e+07
372	N-(1,3-benzodioxol-5-yl)-2-methyl-5-(piperidinosulfonyl)-3-furamide	pos	C18 H20 N2 O6 S	392.108	9.753	393.116	--	--	--	5.04534e+06	6.31174e+06	4.57075e+06	9.40073e+06	5.31007e+06	5.97009e+06	1.69298e+06	1.87065e+06	3.54932e+06	1.75061e+06	1.38552e+06	2.38324e+06	4.10447e+06	5.44789e+06	4.10316e+06	7.1917e+06	5.71147e+06	6.03913e+06	9.81131e+07	1.18623e+08	4.31603e+07	4.30287e+07	1.20886e+08	7.95667e+07	5.51171e+07	7.66534e+07	6.93737e+07	6.54551e+07	6.83711e+07	6.89671e+07	6.87876e+07	7.82912e+07	6.57363e+07	5.59456e+07	5.10632e+07	7.11264e+07	8.0812e+07	4.98524e+07	6.83272e+07	7.17527e+07
373	N-(1-methyl-3-phenyl-1H-pyrazol-5-yl)-N'-(2-thienyl)urea	pos	C15 H14 N4 O S	336.046	7.166	337.053	--	--	--	7.58543e+07	6.92219e+07	5.404e+07	9.14819e+07	3.88618e+07	6.62444e+07	2.08213e+07	2.57644e+07	2.51133e+07	2.37178e+07	2.43287e+07	2.52051e+07	2.15468e+07	2.06095e+07	2.91654e+07	3.50975e+07	3.60843e+07	2.90868e+07	1.32409e+08	1.8363e+08	3.92005e+07	5.55665e+07	1.39824e+08	2.08147e+08	5.2421e+07	5.064e+07	5.88507e+07	5.89568e+07	6.0196e+07	5.74256e+07	6.0858e+07	3.47398e+07	4.93303e+07	4.41286e+07	4.45946e+07	6.38518e+07	8.34101e+06	6.76923e+06	1.37702e+07	8.75877e+06
374	Homoharringtonine	pos	C29 H39 N O9	545.262	11.231	546.269	--	--	--	7.60864e+07	6.70223e+07	6.22639e+07	2.20534e+07	8.57285e+07	7.51705e+07	8.42359e+06	5.19728e+07	3.10582e+07	3.70761e+07	2.35097e+06	5.72197e+07	1.24455e+07	1.58708e+07	5.30952e+06	3.08583e+06	1.96384e+07	4.92504e+06	5.27756e+07	5.37769e+07	1.74299e+07	3.29782e+07	3.96577e+07	4.90671e+07	2.51915e+07	3.51945e+07	3.36476e+07	2.7633e+07	1.78765e+07	1.54487e+07	1.46765e+06	1.70172e+06	1.71897e+06	1.65091e+06	1.56547e+06	4.62086e+06	1.28479e+07	2.21214e+07	6.14091e+07	1.17213e+07
375	3,4-Dihydroxymandelic acid	pos	C8 H8 O5	184.037	10.527	185.044	cpd:C05580	HMDB0001866	Phenols	5.67436e+07	7.23285e+07	5.22457e+07	1.56489e+08	6.01797e+07	5.90473e+07	7.10136e+06	2.52701e+07	2.88342e+07	2.36416e+07	3.23996e+06	2.85638e+07	2.97925e+07	2.7534e+07	4.8194e+06	3.96772e+07	2.40108e+07	4.64447e+07	2.30138e+08	2.28836e+08	1.19433e+08	1.54486e+08	1.61553e+08	2.94589e+08	1.85306e+08	1.50594e+08	1.73865e+08	1.4782e+08	1.57077e+08	1.66168e+08	1.37955e+08	1.15132e+08	1.45002e+08	1.05114e+08	1.06434e+08	1.24708e+08	1.56703e+07	7.48749e+06	1.72209e+07	1.26152e+07
376	Triptophenolide	pos	C20 H24 O3	312.173	9.618	313.18	--	--	--	896156	876743	1.0354e+06	1.58003e+06	855268	829623	4.53133e+06	4.35395e+06	6.51217e+06	5.09361e+06	5.10577e+06	2.82482e+06	1.18715e+07	2.11261e+07	3.25153e+06	1.18907e+07	8.81626e+06	1.31167e+07	1.16099e+06	1.12175e+06	1.14867e+06	968260	1.0555e+06	1.16697e+06	1.79346e+06	2.76605e+06	2.4612e+06	1.55615e+06	1.52067e+06	1.50542e+06	1.40699e+06	1.38333e+06	1.89306e+06	1.45055e+06	1.0505e+06	2.80239e+06	928662	1.10864e+06	587716	1.15927e+06
377	Syringic acid	pos	C9 H10 O5	216.063	1.357	217.071	cpd:C10833	HMDB0002085	Benzene and substituted derivatives	3.84307e+07	3.72953e+07	5.18907e+07	2.43047e+07	3.52971e+07	3.8842e+07	6.9493e+07	1.15814e+08	1.12246e+08	1.2113e+08	8.8425e+07	1.00322e+08	1.23206e+08	1.05447e+08	9.5217e+07	9.92023e+07	1.07717e+08	1.29515e+08	1.79042e+07	1.62084e+07	1.82202e+07	2.00758e+07	1.84265e+07	1.2253e+07	7.96541e+07	4.94494e+07	4.75851e+07	5.10186e+07	5.46954e+07	5.63094e+07	7.71596e+07	1.2628e+08	1.31884e+08	1.89955e+08	1.25799e+08	1.26804e+08	5.06923e+07	6.27448e+07	2.55495e+07	6.08768e+07
378	Daphnoretin	pos	C19 H12 O7	352.06	7.923	353.067	cpd:C09216	--	--	1.43327e+06	1.58342e+06	1.79425e+06	1.53355e+06	1.39696e+06	1.50728e+06	1.96905e+06	2.221e+06	2.34076e+06	2.21371e+06	2.6957e+06	2.68003e+06	2.72604e+06	1.81272e+06	1.85167e+06	2.69582e+06	2.50029e+06	2.35246e+06	218765	460339	486204	511031	513811	188418	7.77184e+06	3.43007e+06	3.6016e+06	3.60333e+06	3.19557e+06	2.36735e+06	5.71699e+06	6.89678e+06	7.06653e+06	7.43931e+06	8.00696e+06	5.36751e+06	6.80839e+06	1.11387e+07	6.48182e+06	5.73687e+06
379	7-hydroxy-3-(4-methoxyphenyl)-4H-chromen-4-one	pos	C16 H12 O4	290.057	1.835	291.064	--	HMDB0005808	Isoflavonoids	3.19654e+09	3.06695e+09	3.07225e+09	1.96643e+09	1.81477e+09	1.40867e+09	3.44838e+09	2.3375e+09	2.63167e+09	3.27011e+09	1.44092e+09	3.05016e+09	3.12423e+09	3.10439e+09	2.83635e+09	3.72535e+09	2.31409e+09	2.94674e+09	1.36876e+09	1.54407e+09	2.61216e+09	2.43053e+09	1.2297e+09	1.51765e+09	2.24209e+09	3.22078e+09	2.2417e+09	3.23853e+09	2.89116e+09	3.11653e+09	1.95091e+09	3.50142e+09	2.23158e+09	3.09252e+09	3.15906e+09	3.2375e+09	4.09058e+09	6.65663e+09	4.10117e+09	4.0538e+09
380	2,4-Dimethylbenzaldehyde	pos	C9 H10 O	134.073	12.106	135.08	--	HMDB0032142	Benzene and substituted derivatives	7.99882e+07	9.14786e+07	8.32122e+07	9.14015e+07	1.03485e+08	9.85089e+07	1.28363e+08	1.53546e+08	1.448e+08	1.30063e+08	1.69968e+08	1.63835e+08	1.42636e+08	1.21738e+08	1.32485e+08	1.32233e+08	1.99834e+08	1.71782e+08	9.72225e+07	8.0327e+07	9.00431e+07	1.0813e+08	9.24322e+07	7.54644e+07	1.18626e+08	1.30155e+08	1.31856e+08	1.33309e+08	1.94078e+08	1.62633e+08	1.72467e+08	151578805	1.59957e+08	1.28794e+08	1.45601e+08	1.63909e+08	1.3817e+08	1.72201e+08	1.14327e+08	1.39651e+08
381	3,4-Dihydroxyphenylpropionic acid	pos	C9 H10 O4	164.047	2.249	165.055	cpd:C10447	HMDB0000423	Phenylpropanoic acids	6.4358e+08	6.2659e+08	5.88541e+08	3.66024e+08	6.21132e+08	4.84758e+08	5.98009e+08	4.02367e+08	5.62373e+08	4.57905e+08	5.37675e+08	4.16458e+08	9.513e+08	1.06927e+09	9.58865e+08	9.81865e+08	9.36467e+08	1.05343e+09	1.23481e+09	5.31765e+08	7.39323e+08	7.1773e+08	6.13401e+08	6.93973e+08	3.76809e+08	5.84505e+08	5.19388e+08	6.09947e+08	5.53791e+08	5.78642e+08	1.25757e+09	1.12712e+09	1.13559e+09	8.64157e+08	1.26136e+09	1.4059e+09	7.43051e+08	6.52556e+08	6.31232e+08	6.90263e+08
382	(±)5(6)-DiHET	pos	C20 H34 O4	320.233	14.442	321.24	--	--	--	1.02058e+07	1.19885e+07	1.88398e+07	9.07314e+06	1.48034e+07	9.60063e+06	1.66246e+07	1.14781e+07	2.35594e+07	2.16383e+07	3.58314e+07	2.90114e+07	2.68355e+07	2.34782e+07	2.17256e+07	1.78573e+07	2.53925e+07	2.61889e+07	9.90789e+06	8.62539e+06	1.0004e+07	1.00712e+07	9.90733e+06	1.00066e+07	1.96921e+07	1.91132e+07	1.53776e+07	1.8767e+07	1.82217e+07	1.86832e+07	2.38249e+07	2.38077e+07	2.1429e+07	1.99474e+07	2.36357e+07	2.55471e+07	2.51588e+07	2.15613e+07	1.75274e+07	2.11756e+07
383	Lithospermoside	pos	C14 H19 N O8	329.111	2.316	330.118	cpd:C17771	--	--	4.1969e+06	2.52412e+06	3.45922e+06	785984	5.7297e+06	5.13497e+06	530041	759954	721591	981093	1.91377e+06	700154	1.00597e+06	1.94866e+06	447194	1.65217e+06	821883	928049	8.13734e+07	9.12304e+07	3.91743e+07	3.43499e+07	1.09695e+08	5.53083e+07	4.40323e+07	2.52116e+07	3.0103e+07	2.90755e+07	3.1301e+07	3.37926e+07	1.9239e+07	3.28642e+07	2.33561e+07	2.1965e+07	1.89223e+07	2.90892e+07	2.36488e+07	2.39276e+07	1.65645e+07	2.7198e+07
384	4-(tert-butyl)phenyl 3,5-dimethylisoxazole-4-carboxylate	pos	C16 H19 N O3	273.136	7.479	274.144	--	--	--	3.4679e+07	1.96188e+07	1.23311e+07	4.52316e+07	8.28167e+06	1.59674e+07	410405	4.99623e+06	5.22102e+06	3.49143e+06	689152	2.96385e+06	6.88502e+06	7.43466e+06	2.87651e+06	2.02551e+07	4.42722e+07	1.07253e+07	707911	3.22493e+06	3.47952e+07	3.41462e+07	1.13247e+06	3.06364e+06	1.40886e+06	943627	4.47602e+06	3.4993e+06	1.02378e+06	7.58329e+06	2.38073e+06	303941	1.51168e+06	2.10468e+06	398152	2.27477e+06	3.31291e+06	993221	5.18843e+06	2.91091e+06
385	(2R,3S,4S,5R,6R)-2-(hydroxymethyl)-6-(propan-2-yloxy)oxane-3,4,5-triol	pos	C9 H18 O6	244.095	7.925	245.102	--	--	--	1.11167e+06	800813	1.54264e+06	1.26472e+06	2.19754e+06	3.18299e+06	851524	897557	5.46956e+06	2.37433e+06	809693	1.04226e+06	1.07357e+06	1.19219e+06	1.62122e+07	1.00039e+06	1.40583e+06	1.12465e+06	204587	208569	1.8476e+06	2.19152e+06	205911	185532	278213	609832	394155	516327	338599	346123	444411	446971	450777	355901	4.57301e+06	421842	899440	696352	472884	1.13782e+06
386	5-(6-hydroxy-6-methyloctyl)-2,5-dihydrofuran-2-one	pos	C13 H22 O3	208.146	9.481	209.154	--	--	--	2.95389e+06	3.36256e+06	3.15322e+06	7.0254e+06	4.14132e+06	4.42003e+06	1.62145e+07	2.45198e+07	4.9443e+07	2.46701e+07	1.83411e+07	2.26605e+07	3.35008e+07	3.18044e+07	3.23439e+07	5.42272e+07	4.37323e+07	3.1421e+07	3.21527e+06	2.75597e+06	3.76689e+06	3.21675e+06	2.63045e+06	2.71629e+06	3.99708e+06	4.21334e+06	4.67444e+06	3.37579e+06	3.55809e+06	3.85123e+06	8.39551e+06	4.53973e+06	1.05016e+07	4.10082e+06	7.70622e+06	3.54051e+06	5.97798e+06	6.69226e+06	6.40793e+06	4.67765e+06
387	Palmitoylethanolamide	pos	C18 H37 N O2	299.283	13.233	300.29	cpd:C16512	HMDB0002100	Carboximidic acids and derivatives	1.05388e+08	8.8945e+07	1.10866e+08	4.69141e+07	1.22952e+08	5.90322e+07	6.01206e+07	6.34816e+07	4.94912e+07	5.35963e+07	4.28276e+07	5.05318e+07	4.81525e+07	2.75023e+07	4.87326e+07	3.18522e+07	3.70054e+07	3.34397e+07	1.10244e+07	1.70778e+07	3.59672e+07	3.4653e+07	2.59232e+07	1.52426e+07	2.7437e+07	1.90153e+07	2.55664e+07	3.07833e+07	2.33071e+07	2.42278e+07	2.21139e+07	1.39999e+07	2.06617e+07	2.43651e+07	2.00648e+07	2.47889e+07	5.00483e+07	6.63728e+07	4.31991e+07	6.61707e+07
388	Sulforidazine	pos	C21 H26 N2 O2 S2	402.143	1.232	403.15	--	HMDB0042015	Benzothiazines	793692	986886	974201	390499	680048	544846	4.09156e+06	1.26347e+07	1.459e+07	1.18272e+07	1.81354e+07	9.14533e+06	2.38842e+07	9.31668e+06	2.44267e+07	7.20222e+06	3.02762e+07	2.19449e+07	752895	486513	2.52411e+06	628773	611672	505171	1.61593e+06	1.8303e+07	4.69592e+06	1.48684e+07	1.03302e+07	9.98427e+06	8.93214e+06	4.33092e+07	1.21175e+07	1.32563e+07	9.29175e+06	1.24706e+07	1.19548e+07	843670	2.14737e+06	9.16011e+06
389	N-Desmethyltramadol	pos	C15 H23 N O2	249.17	11.946	250.178	--	HMDB0061007	Phenol ethers	4.41087e+07	4.27483e+07	4.62208e+07	4.07367e+07	5.23947e+07	4.32749e+07	7.25345e+07	7.78075e+07	1.48255e+07	8.38565e+07	1.09616e+08	7.881e+07	8.43961e+07	7.14308e+07	7.65858e+07	6.78669e+07	8.54135e+07	8.69439e+07	4.27263e+07	3.63357e+07	4.71707e+07	5.03846e+07	4.32269e+07	3.6166e+07	7.31633e+07	7.13088e+07	7.38968e+07	7.68133e+07	8.13875e+07	7.65537e+07	8.69004e+07	8.57417e+07	8.42803e+07	7.67514e+07	7.88219e+07	7.58479e+07	8.30075e+07	9.00093e+07	6.7124e+07	8.68674e+07
390	GPH	pos	C13 H19 N5 O4	347.098	7.347	348.105	--	--	--	2.22789e+07	3.72706e+07	3.8336e+07	1.21618e+07	4.1349e+07	1.86376e+07	4.74845e+06	4.74463e+06	4.49877e+06	5.46251e+06	5.23448e+06	4.40882e+06	5.49596e+06	5.281e+06	5.45661e+06	5.7831e+06	4.84013e+06	1.5225e+07	2.98025e+08	2.16394e+08	8.29285e+07	8.43625e+07	2.33885e+08	2.41526e+08	7.45523e+07	9.28661e+07	7.51314e+07	7.69181e+07	7.69451e+07	7.54856e+07	6.90796e+07	5.56044e+07	7.14081e+07	3.90776e+07	5.55349e+07	5.97038e+07	1.92363e+07	3.0782e+07	2.40089e+07	2.18225e+07
391	TNH	pos	C14 H22 N6 O6	370.161	7.734	371.168	--	--	--	3.7849e+06	4.93736e+06	4.12445e+06	1.12881e+06	1.1018e+07	1.08311e+07	2.05756e+07	3.1606e+07	2.38878e+07	3.10698e+07	3.5378e+07	2.89462e+07	4.58244e+07	8.55893e+07	7.95682e+07	8.25639e+07	5.03841e+07	5.93037e+07	452924	409310	1.7697e+06	1.85287e+06	342360	615789	1.54884e+07	2.15814e+07	7.94671e+06	7.24009e+06	4.59515e+06	5.99045e+06	2.14182e+07	3.61066e+07	6.05062e+07	4.39155e+07	1.79944e+07	3.01289e+07	2.52411e+07	1.33485e+07	2.13394e+07	2.44533e+07
392	Clofencet-potassium	pos	C13 H11 Cl N2 O3	278.042	9.314	279.05	--	--	--	1.48778e+07	1.46111e+07	1.29999e+07	2.59637e+07	1.54884e+07	1.28501e+07	1.27343e+07	1.31256e+07	1.64258e+07	1.173e+07	1.019e+07	1.25135e+07	1.31493e+07	1.52367e+07	1.71745e+07	1.97218e+07	1.62167e+07	1.62128e+07	1.20276e+07	1.48377e+07	9.02746e+06	9.62288e+06	1.47557e+07	1.52004e+07	1.28875e+07	9.11314e+06	1.04843e+07	9.63641e+06	1.44027e+07	1.10809e+07	9.61267e+06	8.37948e+06	8.507e+06	8.18362e+06	6.97897e+06	8.63468e+06	3.2788e+06	3.60842e+06	4.15135e+06	3.46802e+06
393	TNK	pos	C14 H27 N5 O6	361.189	8.613	362.196	--	--	--	1.04312e+06	1.35281e+06	1.70305e+06	1.14997e+06	3.70607e+06	2.58942e+06	8.73936e+06	9.02062e+06	1.2068e+07	8.49097e+06	1.06481e+07	8.8406e+06	1.68065e+07	1.49002e+07	2.2216e+07	1.85172e+07	1.32639e+07	1.53888e+07	352812	516585	452253	414402	606851	619415	2.54725e+06	8.01982e+06	4.68256e+06	3.92821e+06	3.74356e+06	3.73156e+06	7.64932e+06	6.20652e+06	6.81067e+06	6.94369e+06	5.45913e+06	7.69464e+06	793563	677077	572861	1.74785e+06
394	Orcinol glucoside	pos	C13 H18 O7	286.105	9.647	287.112	--	--	--	6.76424e+07	1.20185e+08	1.40878e+08	2.4007e+08	2.24259e+07	1.41644e+07	6.8295e+07	5.33668e+07	1.00776e+07	1.26083e+08	6.14506e+07	4.68524e+07	8.79165e+06	1.14533e+08	9.37847e+07	5.94502e+07	9.48909e+07	1.30048e+08	2.73059e+08	2.14112e+08	1.99182e+08	1.73354e+08	1.72327e+08	2.35179e+08	7.33597e+07	1.84095e+08	1.91236e+08	6.59666e+07	1.97398e+08	1.87792e+08	1.66323e+08	1.68442e+08	1.5548e+08	1.49393e+08	4.48791e+07	7.83408e+07	9.15149e+07	1.17467e+08	6.62139e+06	9.51204e+06
395	γ-Linolenic acid ethyl ester	pos	C20 H34 O2	312.266	14.696	313.273	--	--	--	1.51751e+07	5.63876e+06	1.17364e+07	1.87305e+07	9.80135e+06	1.45484e+07	8.66263e+06	9.29529e+06	6.14995e+06	8.44033e+06	9.66945e+06	8.00803e+06	9.28615e+06	6.51052e+06	7.28611e+06	8.62488e+06	1.04509e+07	6.18612e+06	8.32105e+06	6.5584e+06	4.205e+06	6.4912e+06	4.58415e+06	1.02608e+07	3.9111e+06	4.0454e+06	5.64057e+06	6.46835e+06	4.14998e+06	5.61412e+06	1.32041e+07	1.23782e+07	1.10462e+07	1.10539e+07	9.60033e+06	1.52955e+07	6.04215e+06	5.28506e+06	1.01923e+07	4.85898e+06
396	N-Caffeoyl putrescine	pos	C13 H18 N2 O3	250.132	6.097	251.139	--	--	--	117334	154748	143541	121509	216109	301889	113424	114772	209225	115198	134593	108569	141667	150714	103343	138631	115292	124147	69939	91616	1.06273e+08	9.98988e+07	69206.5	114574	124239	129510	186082	81454.9	126712	155111	248588	173547	208623	97148	107512	145177	104111	110990	141986	162139
397	4-Ethylphenol	pos	C8 H10 O	122.073	9.076	123.08	cpd:C13637	HMDB0029306	Phenols	4.34049e+06	5.84258e+06	4.05234e+06	6.01441e+06	5.50113e+06	5.93591e+06	1.03299e+07	1.25634e+07	1.72279e+07	1.24701e+07	1.30131e+07	1.31748e+07	1.95835e+07	1.65899e+07	1.87106e+07	2.30937e+07	1.91373e+07	1.67043e+07	1.85679e+06	2.27855e+06	2.96744e+06	3.75107e+06	2.2869e+06	2.21521e+06	7.70177e+06	1.57512e+07	1.04156e+07	9.91816e+06	1.06364e+07	1.05627e+07	1.34079e+07	1.22953e+07	1.04427e+07	9.9796e+06	1.05979e+07	1.19061e+07	7.03094e+06	7.69085e+06	7.23115e+06	7.75362e+06
398	Sedanolide	pos	C12 H18 O2	176.12	9.401	177.127	--	HMDB0034450	Lactones	1.68457e+06	1.70807e+06	1.67681e+06	2.45862e+06	1.7518e+06	2.39094e+06	6.06138e+06	6.74756e+06	1.81973e+07	7.89604e+06	9.27582e+06	7.32053e+06	4.79587e+07	5.22981e+07	3.31126e+07	6.49603e+07	4.37363e+07	5.67235e+07	1.3447e+06	1.75405e+06	880288	857885	1.60325e+06	1.37527e+06	2.12087e+06	3.51258e+06	1.88681e+06	2.29767e+06	1.76515e+06	2.41322e+06	6.94341e+06	5.33014e+06	6.43821e+06	3.754e+06	4.38034e+06	6.43445e+06	2.661e+06	2.67452e+06	2.1161e+06	3.21683e+06
399	Palmitic Acid	pos	C16 H32 O2	273.267	12.278	274.274	cpd:C00249	HMDB0000220	Fatty Acyls	1.93387e+08	2.17968e+08	1.93791e+08	1.97318e+08	2.74521e+08	1.95907e+08	2.44937e+08	4.14094e+08	3.92009e+08	4.58705e+08	4.05948e+08	2.81724e+08	4.91731e+08	5.52014e+08	5.41917e+08	3.2951e+08	3.36446e+08	5.50488e+08	1.40573e+08	1.28329e+08	1.62068e+08	1.73602e+08	1.37942e+08	1.52867e+08	2.07956e+08	2.14297e+08	2.1661e+08	2.79824e+08	4.27667e+08	2.42955e+08	3.03289e+08	2.53966e+08	2.71425e+08	2.28538e+08	3.93543e+08	2.87278e+08	2.49411e+08	3.63669e+08	2.17782e+08	2.41547e+08
400	DRH	pos	C16 H26 N8 O6	426.205	8.87	427.212	--	--	--	4.29141e+07	4.74757e+07	1.90301e+07	2.34662e+06	1.03809e+07	2.54132e+07	5.83199e+06	1.83385e+07	2.29225e+07	1.17815e+07	6.92505e+06	2.51731e+07	2.42977e+07	4.75687e+07	9.47882e+06	2.31777e+07	1.32125e+07	1.70657e+07	7.98664e+07	5.14996e+07	7.02911e+06	1.99051e+07	3.47069e+07	6.91704e+07	9.26567e+06	5.98724e+07	3.84754e+07	3.66335e+07	1.42667e+07	1.50309e+07	6.53129e+06	3.20952e+06	7.1132e+06	4.52999e+06	4.49021e+06	1.06389e+07	1.54321e+06	601205	1.45404e+07	1.61628e+06
401	HPH	pos	C17 H23 N7 O4	371.168	15.017	372.175	--	--	--	1.91798e+07	2.61154e+07	2.51178e+07	2.76537e+07	2.38584e+07	1.81993e+07	2.78718e+07	2.64902e+07	2.74276e+07	3.24992e+07	3.66556e+07	2.90681e+07	2.21593e+07	1.75272e+07	2.85236e+07	2.58795e+07	4.84506e+07	2.88016e+07	1.62721e+07	1.44417e+07	1.62445e+07	2.1927e+07	1.56447e+07	1.40158e+07	3.41949e+07	2.60488e+07	2.83304e+07	3.32577e+07	4.00536e+07	3.79654e+07	4.70923e+07	4.60833e+07	4.10549e+07	4.13309e+07	5.42927e+07	4.53703e+07	3.66741e+07	4.01062e+07	3.53995e+07	3.92589e+07
402	Ferulaldehyde	pos	C10 H10 O3	196.074	7.74	197.081	cpd:C02666	HMDB0141782	Benzene and substituted derivatives	8.09435e+06	9.11873e+06	5.17938e+06	8.35593e+06	5.72276e+06	6.64585e+06	3.67576e+06	4.35502e+06	4.55487e+06	4.06045e+06	3.98605e+06	3.81615e+06	6.00947e+06	5.47706e+06	4.89229e+06	6.85886e+06	6.33362e+06	4.94794e+06	1.14209e+07	1.23118e+07	8.29628e+06	1.25128e+07	9.06957e+06	8.93767e+06	7.26504e+06	6.9849e+06	7.82257e+06	6.6206e+06	8.05439e+06	7.1944e+06	1.20948e+07	1.06791e+07	1.16354e+07	7.56122e+06	1.01423e+07	1.22517e+07	3.29646e+06	3.0861e+06	3.90456e+06	2.80586e+06
403	Lipoamide	pos	C8 H15 N O S2	205.059	1.436	206.066	cpd:C00248	HMDB0000962	Dithiolanes	1.55695e+07	1.34154e+07	1.20495e+07	1.12679e+07	1.42762e+07	1.00461e+07	2.48375e+07	2.60464e+07	3.95718e+07	3.75383e+07	4.48715e+07	2.72304e+07	2.81245e+07	3.12395e+07	2.87303e+07	3.40949e+07	2.80092e+07	2.7964e+07	6.37509e+06	8.4032e+06	8.39321e+06	1.17333e+07	6.08313e+06	5.96071e+06	3.61171e+07	1.74824e+07	2.363e+07	2.05867e+07	2.51037e+07	2.30334e+07	3.80359e+07	2.58267e+07	2.70337e+07	3.23165e+07	2.77446e+07	2.94984e+07	1.94513e+07	1.3394e+07	1.25851e+07	1.46063e+07
404	6-Gingerol	pos	C17 H26 O4	294.183	12.554	295.19	cpd:C10462	HMDB0005783	Phenols	1.43825e+08	1.40961e+08	1.59058e+08	1.16332e+08	1.70726e+08	1.32592e+08	2.52507e+08	2.69035e+08	2.59669e+08	2.6467e+08	3.28691e+08	2.3569e+08	2.56071e+08	2.35317e+08	2.17825e+08	2.28613e+08	2.55762e+08	2.47562e+08	1.45931e+08	1.26641e+08	1.56651e+08	1.53966e+08	1.48414e+08	1.12154e+08	2.22971e+08	2.07565e+08	2.38632e+08	2.14579e+08	2.38068e+08	2.16443e+08	2.841e+08	2.53282e+08	2.70842e+08	2.23395e+08	2.44738e+08	2.40302e+08	2.60884e+08	2.79509e+08	2.07293e+08	2.64596e+08
405	2-(2-amino-3-methylbutanamido)-3-phenylpropanoic acid	pos	C14 H20 N2 O3	264.147	7.931	265.155	--	--	--	1.19655e+06	1.26198e+06	1.25034e+06	851922	1.40984e+06	998654	390029	1.1102e+06	496744	801679	838364	808239	1.38236e+06	1.13744e+06	943127	1.39465e+06	1.97129e+06	1.14118e+06	7.84646e+06	1.45958e+06	4.29999e+06	4.29615e+06	1.82096e+06	2.53083e+06	468004	619188	663422	718159	581027	820674	965959	457420	849111	636378	623692	1.1e+06	637244	1.02664e+06	893185	736821
406	Glu-Gln	pos	C10 H17 N3 O6	275.112	1.389	276.119	--	HMDB0028817	Carboxylic acids and derivatives	1.46981e+06	2.63457e+06	2.08957e+06	1.84388e+06	1.61137e+06	1.15673e+06	5.28794e+06	2.8398e+06	2.57576e+06	2.51905e+06	7.48086e+06	1.91849e+06	3.56442e+06	9.0622e+06	5.64483e+06	4.80114e+06	5.63821e+06	5.89744e+06	3.37523e+07	1.80664e+06	5.31806e+06	3.74795e+06	8.12581e+06	9.18137e+06	2.06558e+06	6.20163e+06	3.6065e+06	3.82882e+06	2.47192e+06	3.28897e+06	6.53439e+06	3.7318e+06	3.51698e+06	2.51236e+06	2.8402e+06	2.79968e+06	8.68197e+06	3.86133e+06	6.99961e+06	1.51976e+07
407	Sedoheptulose Anhydride	pos	C7 H12 O6	192.063	2.03	193.071	--	--	--	3.82656e+07	4.0588e+07	4.003e+07	2.99917e+07	5.55916e+07	2.83405e+07	1.2948e+07	1.01457e+07	9.97537e+06	1.06455e+07	1.58761e+07	1.15138e+07	8.02555e+06	9.05963e+06	1.03381e+07	9.64943e+06	8.02043e+06	9.22167e+06	1.57437e+07	2.74365e+07	3.47825e+07	2.67547e+07	2.06966e+07	2.08224e+07	1.33068e+07	6.4214e+06	7.99883e+06	7.95259e+06	7.60176e+06	6.82882e+06	7.94985e+06	6.57894e+06	6.64351e+06	5.52859e+06	5.15462e+06	4.90055e+06	2.02792e+07	3.19466e+07	2.31385e+07	1.72032e+07
408	Sequoyitol	pos	C7 H14 O6	194.079	1.351	177.076	cpd:C03365	HMDB0031449	Alcohols and polyols	2.06066e+07	1.99276e+07	1.74309e+07	1.40885e+07	2.70225e+07	1.89848e+07	4.23607e+07	4.29869e+07	4.40771e+07	5.12514e+07	3.35759e+07	3.95064e+07	4.16404e+07	3.80955e+07	3.9988e+07	3.84783e+07	4.91073e+07	5.18766e+07	1.34754e+07	1.06478e+07	1.33426e+07	1.19629e+07	1.15224e+07	9.01561e+06	3.11045e+07	2.35753e+07	1.99884e+07	2.40469e+07	2.72845e+07	3.35682e+07	4.32539e+07	4.62908e+07	5.30019e+07	4.45444e+07	4.58002e+07	4.33983e+07	1.91754e+07	2.40912e+07	1.33958e+07	3.05608e+07
409	Retrorsine	pos	C18 H25 N O6	351.168	7.308	352.176	cpd:C10364	--	--	241207	168407	197972	96463.7	103948	97204.5	875568	734824	1.01132e+06	572620	800651	1.03073e+06	1.34629e+06	1.24789e+06	1.83341e+06	1.17117e+06	1.411e+06	1.43201e+06	1.06743e+07	1.00797e+07	8.46694e+06	8.01646e+06	1.06078e+07	1.08022e+07	6.92502e+06	1.43992e+07	9.92665e+06	9.58964e+06	9.0336e+06	8.32205e+06	1.03569e+07	1.17043e+07	8.52521e+06	7.97264e+06	7.72077e+06	9.77653e+06	397781	458166	315750	298219
410	Biopterin	pos	C9 H11 N5 O3	237.085	1.324	238.092	cpd:C06313	HMDB0000468	Pteridines and derivatives	7.12198e+07	6.58316e+07	8.73037e+07	4.93439e+07	1.00451e+08	6.91624e+07	1.92185e+08	1.27196e+08	1.03101e+08	1.42297e+08	1.52043e+08	1.43312e+08	1.15274e+08	1.28655e+08	1.35073e+08	1.07529e+08	1.06546e+08	1.17903e+08	2.52892e+07	3.5376e+07	6.36718e+07	5.77442e+07	3.48077e+07	2.46991e+07	5.77413e+07	5.53986e+07	6.00662e+07	6.21177e+07	5.8059e+07	5.22897e+07	4.72349e+07	7.84485e+07	6.72004e+07	8.19801e+07	6.08628e+07	8.61336e+07	1.13842e+08	1.29201e+08	9.75687e+07	1.0844e+08
411	Guanosine	pos	C10 H13 N5 O5	283.092	2.994	284.099	cpd:C00387	HMDB0000133	Purine nucleosides	2.30051e+08	2.6283e+08	1.85384e+08	1.59211e+08	1.52827e+08	1.33086e+08	7.30667e+07	9.29795e+07	1.14163e+08	9.58973e+07	1.12341e+08	9.1458e+07	9.05669e+07	5.76112e+07	9.55629e+07	6.17001e+07	8.60321e+07	8.327e+07	3.24886e+08	1.84353e+08	1.14619e+08	1.80282e+08	7.71213e+07	1.42952e+08	3.65545e+07	7.11898e+07	7.22884e+07	4.68307e+07	1.03132e+08	1.0353e+08	8.34448e+07	1.57126e+08	1.05415e+08	1.11238e+08	1.04488e+08	1.28389e+08	4.29638e+07	5.45385e+07	8.12709e+07	4.99114e+07
412	N-(p-Coumaroyl) serotonin	pos	C19 H18 N2 O3	666.25	10.111	667.257	--	--	--	543338	528885	329166	167253	272442	499665	3.96445e+06	3.23722e+06	1.39115e+07	2.88439e+06	5.26416e+06	5.36156e+06	2.86431e+07	6.66232e+07	2.11453e+07	2.71362e+07	3.90686e+07	3.05115e+07	785380	620902	202434	283197	485371	823838	213242	500309	353762	319519	220687	217846	187835	165468	189398	154448	174106	213036	172612	195206	237178	169240
413	Glycitin	pos	C22 H22 O10	446.122	8.219	447.128	cpd:C16195	HMDB0002219	Isoflavonoids	1.40527e+07	1.44613e+07	1.74531e+07	5.35184e+06	8.15923e+06	7.39211e+06	1.12548e+07	1.00052e+07	7.8882e+06	3.50496e+06	1.36441e+07	5.2672e+06	1.54617e+07	9.86732e+06	1.26311e+07	1.07935e+07	1.41667e+07	5.78854e+06	1.51623e+07	1.35102e+07	1.98956e+07	2.2722e+07	1.15006e+07	1.68591e+07	1.62044e+06	6.49169e+06	2.8164e+06	6.3639e+06	6.43261e+06	7.40469e+06	6.44582e+06	4.40774e+06	6.5819e+06	3.69614e+06	4.45396e+06	5.61378e+06	1.91853e+06	4.15143e+06	3.36251e+06	4.18166e+06
414	Phellamurin	pos	C26 H30 O11	518.177	11.523	519.184	cpd:C09808	HMDB0031876	Fatty Acyls	138701	128538	122809	372169	132025	276780	6.82311e+06	5.35984e+06	8.06406e+06	5.25126e+06	4.78237e+06	5.07618e+06	1.081e+07	7.48503e+06	1.96532e+07	1.94098e+07	1.26023e+07	1.23531e+07	114645	123102	411283	498277	131978	167623	2.02156e+06	3.30309e+06	2.1283e+06	1.52825e+06	1.66545e+06	2.38349e+06	2.71865e+06	2.3379e+06	1.94568e+06	907252	1.65273e+06	2.92448e+06	120617	132428	175026	117568
415	Gardenin B	pos	C19 H18 O7	358.105	13.033	359.112	cpd:C15109	--	--	4.79116e+08	2.61009e+08	2.09577e+08	1.48528e+09	2.64454e+08	5.24761e+08	2.85643e+07	2.91718e+08	4.07984e+07	2.87875e+08	2.18911e+07	4.75706e+07	5.46033e+07	1.58143e+08	3.50008e+07	1.14925e+08	9.46858e+07	1.8941e+08	3.54996e+07	3.81677e+07	1.32251e+08	1.24008e+08	3.87495e+07	7.60226e+07	1.06676e+07	5.38077e+06	1.52899e+07	2.25976e+07	1.45509e+07	1.04243e+07	8.27667e+06	993329	6.29744e+06	4.10472e+06	2.16843e+06	4.6782e+06	7.17261e+06	6.75629e+06	1.3541e+07	1.20173e+07
416	3-Butylidenephthalide	pos	C12 H12 O2	188.084	11.228	189.091	--	--	--	7.65057e+07	6.77035e+07	4.69952e+07	9.68557e+06	6.86641e+07	9.76142e+07	3.88495e+06	2.60282e+07	1.17899e+07	1.86287e+07	1.01771e+07	3.414e+07	4.48846e+06	9.30892e+06	2.90637e+06	3.9337e+06	8.00015e+06	4.71559e+06	3.16456e+07	3.34342e+07	7.31213e+06	1.99221e+07	2.64324e+07	3.56587e+07	1.17046e+07	1.49718e+07	1.77931e+07	1.3273e+07	7.27278e+06	7.76512e+06	2.10486e+06	1.56384e+06	2.10303e+06	1.58985e+06	1.88217e+06	1.89983e+06	5.08334e+06	7.60939e+06	5.1108e+07	4.03898e+06
417	3-(4-hydroxy-3-methoxyphenyl)propanoic acid	pos	C10 H12 O4	178.063	8.65	179.07	--	--	--	2.80823e+07	4.51011e+07	1.89031e+07	4.90022e+07	1.82635e+07	2.38118e+07	2.60854e+07	1.77141e+07	2.68368e+07	1.57639e+07	2.72687e+07	1.62952e+07	2.63071e+07	2.74046e+07	2.09221e+07	1.89847e+07	1.47414e+07	2.17954e+07	6.50235e+07	1.95192e+07	2.35091e+08	2.24265e+08	2.00839e+07	7.60057e+07	6.92697e+07	8.09539e+07	6.58179e+07	7.54853e+07	6.41417e+07	7.68138e+07	2.75197e+07	2.67549e+07	2.38173e+07	3.50243e+07	2.30248e+07	2.97421e+07	1.25705e+08	1.14821e+08	9.2315e+07	1.24804e+08
418	Demethoxycurcumin	pos	C20 H18 O5	338.121	6.978	339.129	cpd:C17742	HMDB0033801	Diarylheptanoids	1.46058e+07	1.3982e+07	1.18612e+07	1.20767e+07	1.13008e+07	1.17554e+07	1.78244e+07	1.39744e+07	1.04793e+07	1.60146e+07	9.52437e+06	1.55293e+07	4.67197e+07	3.51487e+07	2.07072e+07	5.96304e+07	3.77921e+07	4.25452e+07	1.6779e+07	1.13389e+07	1.15437e+07	1.10004e+07	1.06557e+07	1.95303e+07	7.28785e+06	1.65102e+07	1.21586e+07	1.60314e+07	1.24149e+07	8.86135e+06	6.09514e+07	2.96308e+07	6.44205e+07	4.90396e+07	5.90073e+07	5.6287e+07	1.6141e+07	8.12418e+06	1.49734e+07	7.32846e+06
419	Tropine	pos	C8 H15 N O	141.115	14.715	142.123	cpd:C00729	--	--	4.58108e+07	3.60624e+07	2.8607e+07	3.47673e+07	2.628e+07	2.07996e+07	3.71019e+07	3.82851e+07	3.76159e+07	4.03659e+07	4.27715e+07	3.29527e+07	4.03816e+07	2.82947e+07	3.27723e+07	3.71149e+07	4.20847e+07	2.72785e+07	1.67938e+07	1.73974e+07	2.6131e+07	2.84061e+06	1.88291e+07	1.68925e+07	3.24251e+07	2.48797e+07	1.98214e+07	3.23458e+07	2.70591e+07	2.85016e+07	4.53033e+07	2.79301e+07	3.18423e+07	3.66752e+07	3.06635e+07	3.37902e+07	2.9528e+07	2.46094e+07	2.19631e+07	2.47944e+07
420	JWH 412 N-(5-hydroxypentyl) metabolite	pos	C24 H22 F N O2	375.168	9.569	376.175	--	--	--	1.46034e+07	2.08782e+07	1.83153e+07	1.60805e+07	2.0752e+07	1.34997e+07	3.1715e+07	2.42408e+07	4.50134e+07	2.54471e+07	3.34856e+07	2.72902e+07	6.51982e+07	6.79633e+07	9.57955e+07	7.39003e+07	5.15717e+07	4.75398e+07	1.94046e+07	1.49419e+07	3.03483e+07	1.87075e+07	2.07337e+07	2.09048e+07	1.93373e+07	6.93033e+07	3.56012e+07	3.07151e+07	2.79913e+07	2.85712e+07	3.6585e+07	3.45145e+07	3.19974e+07	2.4211e+07	3.00806e+07	3.80166e+07	3.72766e+07	2.67392e+07	2.24979e+07	3.80691e+07
421	Cryptotanshinone	pos	C19 H20 O3	296.141	9.614	297.148	--	HMDB0035220	Prenol lipids	949372	928806	1.26176e+06	1.67386e+06	906055	1.03369e+06	6.00472e+06	5.14552e+06	9.24734e+06	6.22126e+06	5.53217e+06	3.65042e+06	1.32161e+07	2.83066e+07	4.20386e+06	1.83823e+07	1.15764e+07	1.65658e+07	1.62216e+06	1.34792e+06	1.24971e+06	1.28924e+06	1.19752e+06	1.34678e+06	2.48801e+06	3.8038e+06	2.63346e+06	2.30139e+06	1.33736e+06	1.75012e+06	1.49093e+06	1.86818e+06	2.1329e+06	1.62078e+06	1.56917e+06	2.70631e+06	1.19611e+06	1.31632e+06	816715	1.15157e+06
422	17α-Methyl-androstan-3-hydroxyimine-17β-ol	pos	C20 H33 N O2	319.249	13.765	320.256	--	--	--	2.32599e+07	1.93367e+07	1.51799e+07	2.57597e+07	1.98024e+07	1.32396e+07	2.61358e+07	2.3086e+07	2.19687e+07	2.48879e+07	3.31471e+07	2.33258e+07	2.79645e+07	1.96342e+07	2.91691e+07	2.29888e+07	3.611e+07	1.99779e+07	9.82132e+06	1.56799e+07	3.24578e+07	1.52942e+07	1.42009e+07	1.0238e+07	1.82191e+07	1.85764e+07	1.22819e+07	4.5389e+07	1.85673e+07	2.22571e+07	2.69945e+07	2.20729e+07	1.85902e+07	3.11601e+07	2.62891e+07	2.14892e+07	1.89601e+07	1.80876e+07	1.75492e+07	1.72774e+07
423	2-[3-(trifluoromethyl)-1H-pyrazol-1-yl]-4H-chromen-4-one	pos	C13 H7 F3 N2 O2	280.042	1.217	281.05	--	--	--	1.63298e+06	1.69721e+06	1.49958e+06	3.06121e+06	1.30673e+06	1.32141e+06	1.10761e+07	9.49259e+06	1.25032e+07	1.31354e+07	9.72207e+06	6.15559e+06	2.04848e+07	2.00594e+07	1.94604e+07	1.82739e+07	1.91742e+07	2.00834e+07	319734	241345	578357	710473	303433	232395	9.76635e+06	1.9409e+07	1.61048e+07	1.49945e+07	1.37281e+07	1.51626e+07	2.4631e+07	4.25035e+07	3.51455e+07	3.08669e+07	3.4292e+07	2.65623e+07	5.68357e+06	5.18201e+06	2.27646e+06	5.70387e+06
424	4-(4-methoxyphenyl)-6-pyridin-4-yl-1,3,5-triazin-2(3H)-one	pos	C15 H12 N4 O2	280.093	8.592	281.099	--	--	--	834672	950302	808615	1.63591e+06	918850	318802	862246	743821	921585	650741	1.55972e+06	767566	633211	976388	1.05531e+06	784481	819580	771754	2.26804e+07	3.13569e+06	3.6962e+06	4.04796e+06	1.08698e+07	7.52766e+06	2.89643e+06	2.45813e+06	2.23306e+06	2.9679e+06	1.80349e+06	2.87241e+06	1.29322e+06	894597	965832	1.54822e+06	614325	1.41529e+06	2.5021e+06	2.67359e+06	2.01031e+06	3.04677e+06
425	ethyl 4-{[2-(2,3,4,5,6-pentafluorophenoxy)acetyl]amino}benzoate	pos	C17 H12 F5 N O4	778.135	16.575	390.075	--	--	--	451580	428412	447703	375733	451297	370900	608296	5.87938e+07	629407	589778	755314	613143	552848	649160	5.5738e+07	4.98213e+07	536198	559285	310819	272167	495006	367178	2.65934e+07	2.52589e+07	5.37052e+07	425694	5.53755e+07	5.55581e+07	467577	491692	560510	517573	512271	612134	7.40988e+07	463190	4.79124e+07	7.5099e+07	393687	4.99993e+07
426	16α-Hydroxyestrone	pos	C18 H22 O3	286.157	8.632	287.164	cpd:C05300	--	--	251565	209303	291715	194147	238125	185855	2.02936e+07	1.13107e+07	1.59988e+07	1.44854e+07	1.90228e+07	1.02744e+07	1.48234e+07	2.21685e+07	1.10254e+07	1.76132e+07	1.35529e+07	1.61403e+07	323191	266798	303231	299436	248468	226908	9.31154e+06	1.65587e+07	1.4106e+07	9.46996e+06	7.69433e+06	8.63507e+06	7.80189e+06	6.09203e+06	9.04876e+06	1.06716e+07	7.36269e+06	1.17487e+07	448585	351171	283975	708422
427	FLK	pos	C21 H34 N4 O4	406.258	8.271	407.266	--	--	--	2.93502e+06	3.969e+06	4.77735e+06	3.32775e+06	1.06026e+07	7.14777e+06	474859	1.14395e+06	434404	1.50303e+06	920742	1.30902e+06	253097	223578	350680	274417	265971	234790	2.66447e+06	1.39266e+06	2.511e+06	2.18879e+06	1.8767e+06	897018	232526	217644	215921	352878	224942	224836	268885	269138	269651	219091	233360	261911	5.25116e+06	8.95271e+06	4.29749e+06	5.21239e+06
428	Enilconazole	pos	C14 H14 Cl2 N2 O	296.051	7.845	297.058	cpd:C18739	HMDB0031794	Benzene and substituted derivatives	225610	222417	236679	213501	265336	243017	252488	238452	226455	226067	285970	248665	242829	217767	218797	214783	230400	223582	163614	185614	285279	251528	198658	149474	196328	210208	235798	230344	239888	220129	246158	269685	244342	227736	217867	232096	1.04212e+07	1.31696e+07	1.59399e+07	1.12191e+07
429	Patchouli alcohol	pos	C15 H26 O	222.198	15.013	223.206	cpd:C09705	--	--	4.65386e+07	4.75678e+07	4.88374e+07	4.55139e+07	3.26822e+07	2.88483e+07	3.75262e+07	4.55161e+07	4.26103e+07	5.03799e+07	4.80685e+07	3.97703e+07	5.48886e+07	3.30833e+07	3.89826e+07	4.93637e+07	5.83133e+07	3.52396e+07	2.68371e+07	2.45672e+07	2.94741e+07	3.31113e+07	2.88049e+07	2.72074e+07	3.92043e+07	2.95957e+07	3.15645e+07	3.44381e+07	4.26236e+07	3.40907e+07	9.16197e+07	4.41062e+07	4.62624e+07	4.41498e+07	3.55161e+07	4.22186e+07	1.73106e+07	3.58655e+07	3.26661e+07	3.48727e+07
430	3-Methoxycinnamic acid	pos	C10 H10 O3	160.052	9.38	161.06	--	--	--	3.42566e+06	5.22926e+06	3.37955e+06	3.75163e+06	1.12258e+07	1.40847e+07	2.67371e+06	4.76271e+06	3.9853e+06	4.72848e+06	3.82948e+06	3.97492e+06	2.86962e+06	2.35668e+06	2.99314e+06	3.39803e+06	3.61362e+06	3.43949e+06	1.87369e+06	2.96333e+06	2.4864e+06	2.42205e+06	2.53605e+06	2.61727e+06	6.30724e+06	3.20383e+06	3.47513e+06	4.42547e+06	3.88875e+06	4.86289e+06	5.15214e+06	5.07412e+06	4.80813e+06	6.0443e+06	5.21569e+06	4.65027e+06	1.71083e+07	2.28792e+07	1.36578e+07	1.7687e+07
431	Guvacoline	pos	C7 H11 N O2	141.079	1.398	142.086	cpd:C16821	--	--	3.0205e+07	3.30198e+07	4.62167e+07	3.90119e+07	3.13074e+07	2.18289e+07	6.94236e+07	3.42992e+07	2.56011e+07	3.13436e+07	4.57575e+07	3.26106e+07	4.23714e+07	3.54545e+07	5.25876e+07	3.85329e+07	4.04678e+07	4.82466e+07	1.04151e+08	2.26024e+07	8.34318e+07	6.64237e+07	1.15721e+08	8.29071e+07	6.61947e+07	1.04487e+08	7.70422e+07	8.87172e+07	8.48378e+07	8.24644e+07	7.89234e+07	6.86537e+07	9.30832e+07	5.9004e+07	8.92221e+07	8.13855e+07	4.36225e+07	4.56779e+07	5.00116e+07	3.29641e+07
432	1-Methylhistidine	pos	C7 H11 N3 O2	169.085	1.258	170.092	cpd:C01152	HMDB0000001	Carboxylic acids and derivatives	3.28826e+06	3.36947e+06	3.56928e+06	2.49821e+06	3.63267e+06	3.79443e+06	6.5644e+06	4.23026e+06	4.31523e+06	4.89873e+06	5.76907e+06	4.35735e+06	6.30501e+06	6.40312e+06	4.68218e+06	4.81291e+06	4.83542e+06	6.73267e+06	1.68016e+07	7.8189e+06	1.01649e+07	1.23101e+07	9.55623e+06	1.25976e+07	4.68501e+06	1.4726e+07	9.26008e+06	1.07707e+07	8.01372e+06	8.06392e+06	8.49752e+06	8.52898e+06	8.14042e+06	6.68823e+06	7.06328e+06	9.01738e+06	5.83211e+06	5.72122e+06	5.22578e+06	6.5885e+06
433	4-(methylthio)-6-phenyl-2-(3-pyridyl)pyrimidine-5-carbonitrile	pos	C17 H12 N4 S	304.077	1.604	305.085	--	--	--	2.92763e+06	2.61606e+06	2.48962e+06	1.87263e+06	2.93224e+06	2.2953e+06	5.47267e+06	3.4982e+06	3.14959e+06	3.53462e+06	4.67597e+06	4.01299e+06	3.59483e+06	3.44833e+06	3.93727e+06	2.77285e+06	3.65475e+06	2.74991e+06	2.31155e+06	3.0088e+06	4.272e+06	3.82592e+06	3.3456e+06	2.08777e+06	4.06172e+06	4.35341e+06	4.55111e+06	3.53844e+06	4.36133e+06	4.18819e+06	4.45281e+06	3.93994e+06	3.78945e+06	5.57411e+06	4.79001e+06	5.19325e+06	8.87512e+06	1.72776e+07	1.36656e+07	8.96533e+06
434	Harringtonine	pos	C28 H37 N O9	531.247	11.251	532.254	cpd:C10597	--	--	4.00418e+09	3.5421e+09	2.82327e+09	5.74269e+08	3.36022e+09	1.59696e+09	1.66974e+08	1.45399e+09	7.85343e+08	9.63248e+08	5.68413e+08	1.65531e+09	2.2323e+08	3.13089e+08	8.85985e+07	4.35634e+07	3.69938e+08	8.83105e+07	1.36644e+09	1.35196e+09	3.85954e+08	8.36433e+08	1.19169e+09	1.15888e+09	5.28734e+08	8.0163e+08	7.94664e+08	6.01898e+08	3.58562e+08	2.72151e+08	2.73612e+07	1.93344e+07	3.12122e+07	2.70502e+07	2.75889e+07	7.81452e+07	2.60397e+08	4.34318e+08	1.91072e+09	2.37375e+08
435	Sarracenin	pos	C11 H14 O5	226.084	8.038	209.081	--	--	--	4.97251e+07	5.44947e+07	5.33435e+07	3.54071e+07	5.82997e+07	5.21823e+07	3.46218e+07	3.31017e+07	3.27976e+07	2.82597e+07	4.23379e+07	3.63432e+07	3.64374e+07	3.62651e+07	3.49136e+07	3.41607e+07	3.91568e+07	3.05131e+07	7.39341e+07	7.89614e+07	7.34527e+07	7.30014e+07	6.96689e+07	7.87119e+07	4.84627e+07	5.9188e+07	5.96371e+07	5.71435e+07	6.16418e+07	5.51399e+07	5.02286e+07	5.69361e+07	5.18655e+07	4.79183e+07	4.22827e+07	5.2485e+07	3.8759e+07	4.16642e+07	3.85382e+07	3.40597e+07
436	4,6,8-trihydroxy-7-methoxy-3-methyl-3,4-dihydro-1H-2-benzopyran-1-one	pos	C11 H12 O6	240.063	1.353	241.071	--	--	--	1.18418e+08	9.8235e+07	1.05313e+08	9.23411e+07	1.33371e+08	1.13689e+08	2.88271e+08	4.36883e+08	3.89798e+08	5.2253e+08	3.59962e+08	3.75899e+08	4.8215e+08	4.08767e+08	3.65483e+08	3.94143e+08	3.95661e+08	6.01299e+08	4.18553e+07	4.42652e+07	5.56631e+07	5.49769e+07	4.45527e+07	2.91888e+07	3.23003e+08	1.66147e+08	2.54187e+08	2.54371e+08	1.92736e+08	1.99515e+08	3.21872e+08	4.73764e+08	5.06181e+08	6.29783e+08	4.59594e+08	4.93417e+08	1.69655e+08	1.47883e+08	1.07175e+08	2.20556e+08
437	DNH	pos	C14 H20 N6 O7	384.14	7.757	385.147	--	--	--	1.01456e+07	8.74689e+06	8.48367e+06	4.00958e+06	1.20199e+07	1.2456e+07	9.51043e+06	1.12622e+07	1.48117e+07	1.19125e+07	1.24395e+07	1.28717e+07	2.20603e+07	3.49559e+07	2.16833e+07	5.23145e+07	1.5137e+07	2.94048e+07	2.91212e+06	2.00398e+06	6.04918e+06	6.19673e+06	2.38247e+06	941524	4.35631e+06	5.28178e+06	2.42622e+06	2.60305e+06	2.28923e+06	2.16388e+06	4.60679e+06	4.61817e+06	6.12103e+06	9.63786e+06	986807	5.2103e+06	3.79939e+06	6.72157e+06	7.68785e+06	3.80547e+06
438	5,6-dimethyl-4-oxo-4H-pyran-2-carboxylic acid	pos	C8 H8 O4	168.042	8.891	169.05	--	--	--	3.0311e+06	4.28411e+06	2.74744e+06	4.6214e+06	3.56787e+06	3.53386e+06	1.41083e+06	1.76071e+06	1.80498e+06	2.03074e+06	1.93209e+06	2.22516e+06	1.98378e+06	2.3135e+06	1.93571e+06	2.39721e+06	2.36512e+06	2.08098e+06	9.04318e+06	1.85685e+07	9.3769e+06	1.81593e+07	7.5046e+06	1.24957e+07	2.92301e+06	3.44059e+06	5.73308e+06	4.09349e+06	3.52759e+06	4.42511e+06	3.11331e+06	1.77897e+06	3.17537e+06	2.14203e+06	1.85962e+06	2.95915e+06	1.70005e+06	1.9362e+06	1.67261e+06	1.65972e+06
439	Acid Orange 156	pos	C21 H20 N4 O5 S	440.108	11.757	441.116	--	--	--	1.31347e+07	6.95464e+06	6.44267e+06	3.20002e+07	7.29263e+06	1.55157e+07	1.55052e+06	4.69796e+06	1.10354e+06	2.09784e+06	506149	505716	920987	2.26958e+06	754830	1.94065e+06	1.63734e+06	2.57518e+06	148827	890604	1.38278e+06	1.09613e+06	830752	1.08264e+06	346455	127293	213960	344700	183800	194607	198199	139821	134839	129914	137811	147921	144965	177807	208342	152809
440	Arachidonoyl amide	pos	C20 H33 N O	303.254	14.984	304.261	--	--	--	3.77426e+09	3.9573e+09	4.27909e+09	3.86377e+09	2.68308e+09	2.49332e+09	3.43141e+09	4.23781e+09	3.87933e+09	4.7464e+09	4.76695e+09	3.55113e+09	5.14461e+09	3.12091e+09	4.00489e+09	4.79665e+09	5.54851e+09	3.81971e+09	2.65214e+09	2.4327e+09	2.86018e+09	3.12358e+09	2.54327e+09	2.57843e+09	3.90438e+09	3.02387e+09	3.51416e+09	1.25995e+09	4.27385e+09	3.44594e+09	8.95602e+09	4.39439e+09	4.42811e+09	4.14708e+09	3.75353e+09	4.51213e+09	4.08532e+09	3.85688e+09	3.25201e+09	3.70205e+09
441	5-fluoro AB-PINACA N-(4-hydroxypentyl) metabolite	pos	C18 H25 F N4 O3	386.179	1.232	387.187	--	--	--	495519	630173	580875	363609	467287	340949	1.36766e+07	7.40017e+06	8.17583e+06	1.32176e+07	8.24175e+06	7.20205e+06	5.01858e+07	6.82594e+07	3.40146e+07	3.46609e+07	3.73303e+07	3.71612e+07	628605	406198	939745	489326	510696	421775	3.45983e+06	4.01718e+07	1.8714e+07	2.21208e+07	1.49938e+07	1.91654e+07	8.01198e+07	7.90945e+07	9.7883e+07	6.88319e+07	8.41835e+07	9.43776e+07	2.67536e+06	1.2691e+06	685830	2.04641e+06
442	Ligustilide	pos	C12 H14 O2	190.1	9.661	191.107	cpd:C16987	HMDB0034277	Dihydrofurans	3.08742e+06	3.24409e+06	3.12296e+06	3.17449e+06	6.8629e+06	6.09357e+06	1.73708e+08	1.71862e+07	1.7602e+08	1.46639e+07	1.57644e+08	1.59701e+07	2.73045e+08	1.75819e+07	1.4335e+07	1.32796e+07	1.48818e+07	1.4656e+07	2.25065e+06	2.4447e+06	1.55377e+06	1.89825e+06	2.7123e+06	1.65733e+06	8.85979e+06	1.11097e+07	1.02444e+07	7.40788e+06	7.69826e+06	8.38985e+06	1.00887e+07	1.13614e+08	1.01315e+07	9.82268e+07	8.10058e+06	8.29147e+07	6.11941e+06	5.23379e+06	2.30385e+07	6.16688e+06
443	Apocynin	pos	C9 H10 O3	166.063	7.386	167.07	cpd:C11380	--	--	1.13526e+06	1.37928e+06	991814	1.24474e+06	1.13302e+06	1.08936e+06	1.34721e+06	1.19229e+06	1.47045e+06	1.22136e+06	1.55184e+06	1.217e+06	1.47206e+06	1.45689e+06	1.13337e+06	1.79206e+06	1.35783e+06	1.29902e+06	2.00787e+06	1.53736e+06	1.64126e+06	1.7299e+06	1.78095e+06	1.69249e+06	3.54179e+06	3.03249e+06	3.12076e+06	3.05734e+06	3.46697e+06	3.27009e+06	2.99584e+06	2.78752e+06	2.57206e+06	2.4696e+06	2.21922e+06	2.93375e+06	7.17953e+06	7.24306e+06	6.00317e+06	7.27543e+06
444	N-Butylbenzenesulfonamide	pos	C10 H15 N O2 S	213.079	8.301	214.086	--	--	--	2.38148e+06	2.27347e+06	3.17675e+06	1.06665e+06	3.83795e+06	3.36332e+06	2.52893e+07	1.48319e+07	1.22567e+07	1.4824e+07	6.36442e+06	1.36939e+07	5.94045e+07	3.12369e+07	1.6818e+07	3.3118e+07	3.08953e+07	4.17823e+07	730596	618370	222128	260469	692656	358517	701369	1.09015e+06	476614	589325	628440	893751	1.25187e+07	5.51273e+06	1.68497e+07	1.30425e+07	2.20253e+07	1.99641e+07	298395	441858	231139	317160
445	Aloesin	pos	C19 H22 O9	394.126	10.788	395.134	cpd:C08994	--	--	540301	323984	303824	1.42151e+06	1.018e+06	2.28533e+06	202080	191491	254525	174765	209481	269922	144769	230187	118159	181386	165538	296052	5.15947e+06	3.5856e+06	1.52801e+06	9.89778e+06	3.72854e+06	8.91006e+06	1.88539e+06	1.1789e+06	3.02698e+06	2.90438e+06	2.45585e+06	2.62529e+06	1.51911e+06	566528	1.5837e+06	1.16447e+06	765844	1.27073e+06	3.45306e+06	3.43942e+06	1.26941e+07	3.85464e+06
446	4-morpholinobenzoic acid	pos	C11 H13 N O3	207.09	8.511	208.097	--	--	--	1.6211e+07	1.93573e+07	1.79312e+07	3.02916e+07	1.15374e+07	1.20751e+07	1.56105e+07	1.34782e+07	1.29931e+07	1.23122e+07	1.45473e+07	1.20711e+07	1.30471e+07	1.48746e+07	1.44476e+07	2.31151e+07	2.01738e+07	1.48231e+07	1.62872e+08	9.73205e+07	7.50786e+07	7.82431e+07	1.00067e+08	1.298e+08	6.15375e+07	7.93083e+07	6.059e+07	6.8038e+07	6.24843e+07	7.8704e+07	7.32233e+07	6.31448e+07	6.31346e+07	4.732e+07	5.41177e+07	7.40419e+07	4.18874e+07	7.60564e+07	8.38034e+07	3.49859e+07
447	Sitagliptin	pos	C16 H15 F6 N5 O	814.251	8.674	815.258	--	--	--	1.29887e+06	1.16051e+06	1.19922e+06	1.75603e+06	2.88457e+06	2.94433e+06	2.52836e+06	2.0358e+06	1.6834e+06	2.12293e+06	3.50492e+06	2.12004e+06	756807	1.26247e+06	2.46436e+06	1.61359e+06	2.03423e+06	2.35237e+06	121018	113045	3.19193e+07	3.13246e+07	109205	111515	240035	302319	258566	219995	203202	224384	246115	196105	253135	257108	214986	280037	138577	135152	123153	141616
448	6-Pentyl-2H-pyran-2-one	pos	C10 H14 O2	166.099	9.12	167.107	--	HMDB0031085	Pyrans	3.93684e+06	3.92415e+06	3.44788e+06	4.72824e+06	4.46081e+06	4.55658e+06	4.44085e+06	5.33178e+06	4.86828e+06	5.20806e+06	5.60418e+06	4.31775e+06	6.08615e+06	5.47487e+06	6.6098e+06	5.67204e+06	6.33871e+06	6.33282e+06	4.23309e+06	1.91681e+06	2.54987e+06	2.46995e+06	2.02436e+06	2e+06	3.1346e+06	4.56293e+06	3.71361e+06	3.38921e+06	3.46561e+06	3.66517e+06	4.3335e+06	3.97737e+06	4.55522e+06	3.74522e+06	4.10624e+06	4.73947e+06	8.57016e+07	7.73975e+07	6.50308e+07	8.99822e+07
449	Picramnioside F	pos	C33 H34 O15	670.193	1.438	671.201	--	--	--	2.72171e+06	3.81849e+06	4.97631e+06	4.43214e+06	5.38705e+06	4.96005e+06	1.34307e+07	1.62813e+07	1.40436e+07	2.02694e+07	4.68985e+06	1.69988e+07	2.39684e+07	1.04798e+07	1.69564e+07	8.06459e+06	1.52582e+07	2.53058e+07	3.19972e+06	3.55497e+06	2.93648e+06	5.20349e+06	3.26297e+06	3.21912e+06	2.61191e+07	1.30135e+07	1.81264e+07	1.5971e+07	1.96113e+07	1.79952e+07	1.04141e+07	1.17337e+07	1.25882e+07	1.42797e+07	2.90806e+06	1.59071e+07	9.96314e+06	8.03823e+06	4.70482e+06	1.01009e+07
450	Apigenin C-pentoside	pos	C20 H18 O9	402.095	12.31	403.102	--	--	--	6.62174e+07	3.99094e+07	3.44107e+07	1.1188e+08	3.18468e+07	6.23191e+07	1.42624e+06	1.32378e+07	2.83341e+06	1.64061e+07	1.32272e+06	2.64138e+06	3.75951e+06	1.45375e+07	3.42941e+06	8.8665e+06	6.95634e+06	1.55951e+07	2.08601e+06	5.47768e+06	1.72724e+06	1.22399e+06	856043	1.04236e+07	453754	456093	523567	494202	498963	475376	503475	464371	540848	405218	443575	482295	482837	511168	405702	474631
451	Phosphocholine	pos	C5 H14 N O4 P	183.066	1.295	184.073	cpd:C00588	HMDB0001565	Organonitrogen compounds	1.9294e+08	1.48651e+08	2.12289e+08	1.36347e+08	1.35487e+08	1.10241e+08	7.17466e+07	7.99036e+07	1.42048e+08	7.4307e+07	6.93379e+07	7.95216e+07	1.76647e+08	1.81959e+08	1.54427e+08	1.99216e+08	1.43084e+08	1.94777e+08	2.87741e+08	2.88682e+08	4.61512e+08	3.72505e+08	2.76922e+08	2.86115e+08	5.63601e+07	1.85519e+08	1.11565e+08	1.26806e+08	1.30545e+08	1.24397e+08	4.89775e+07	5.73368e+07	5.71945e+07	6.83861e+07	5.15411e+07	5.48071e+07	1.83859e+08	2.39808e+08	2.47485e+08	2.00475e+08
452	N-(1-benzyl-4-piperidinyl)-4-(1H-pyrazol-1-yl)benzamide	pos	C22 H24 N4 O	382.178	10.713	383.185	--	--	--	1.046e+08	1.2618e+08	6.44581e+07	8.44473e+06	6.1784e+07	1.07653e+08	1.06205e+07	3.83654e+07	3.8844e+07	2.18864e+07	1.35826e+07	4.46982e+07	3.24253e+07	5.46539e+07	1.10011e+07	2.90303e+07	1.61104e+07	2.48791e+07	6.7668e+07	6.06482e+07	2.15947e+07	5.60984e+07	5.07603e+07	7.72508e+07	2.45892e+07	6.89702e+07	5.74754e+07	4.11153e+07	2.38899e+07	2.18174e+07	6.47811e+06	4.01075e+06	6.51347e+06	4.43309e+06	4.61946e+06	1.21333e+07	1.49785e+07	1.71411e+07	1.27497e+08	2.10189e+07
453	Lithosprmoside	pos	C14 H19 N O8	329.115	6.583	330.122	--	--	--	801170	609192	625027	304503	392219	305202	680038	523424	482541	494163	646579	579109	874959	687396	684054	703397	645137	667338	413111	483274	879994	768884	474864	510476	649814	1.07102e+06	857429	986168	755218	864421	2.19637e+06	1.72937e+06	1.65604e+06	1.5221e+06	1.62455e+06	1.77144e+06	3.24068e+06	3.43686e+06	2.73562e+06	2.78952e+06
454	1,6-dihydroxy-3-methoxy-8-methyl-9H-xanthen-9-one	pos	C15 H12 O5	272.068	7.954	273.076	--	--	--	2.09561e+08	1.78303e+08	2.02843e+08	1.14422e+08	1.8056e+08	1.53796e+08	8.15768e+07	1.02505e+08	6.3644e+07	9.93134e+07	7.50538e+07	1.24717e+08	9.69999e+07	1.08192e+08	7.33823e+07	9.05664e+07	1.04308e+08	1.28315e+08	1.09391e+08	1.0448e+08	1.36632e+08	1.15694e+08	1.00551e+08	8.3802e+07	4.93787e+07	5.32216e+07	5.06049e+07	4.81869e+07	5.32591e+07	4.87426e+07	5.16707e+07	4.93157e+07	4.837e+07	4.09979e+07	4.53859e+07	4.69768e+07	4.99491e+07	5.0626e+07	3.10619e+07	4.86061e+07
455	3-hydroxy-3,4-bis[(4-hydroxy-3-methoxyphenyl)methyl]oxolan-2-one	pos	C20 H22 O7	396.119	10.793	397.126	--	--	--	589947	567834	304365	1.63688e+06	1.11154e+06	2.62912e+06	130496	184817	277912	190823	190214	294723	158071	210397	120217	156382	180748	263211	6.88431e+06	4.87215e+06	1.31465e+07	9.56178e+06	6.41726e+06	1.25166e+07	2.5405e+06	1.44609e+06	4.07746e+06	4.36703e+06	3.2437e+06	3.33922e+06	2.02803e+06	618584	2.11785e+06	1.49335e+06	1.10701e+06	1.65084e+06	4.62854e+06	4.58775e+06	1.75241e+07	4.96847e+06
456	Rosavin	pos	C20 H28 O10	428.168	10.573	429.175	--	--	--	1.12141e+07	1.0635e+07	1.32052e+07	1.35893e+07	1.97811e+07	1.62002e+07	1.05865e+07	8.89388e+06	1.07383e+07	1.01217e+07	1.35966e+07	8.47152e+06	8.31341e+06	8.06648e+06	5.98665e+06	7.22499e+06	9.46797e+06	7.90034e+06	1.29711e+06	644103	8.91303e+06	1.11055e+07	942733	658754	5.52631e+06	3.41064e+06	4.30685e+06	3.57321e+06	3.27865e+06	3.42618e+06	9.58538e+06	3.87477e+06	5.40855e+06	3.58026e+06	4.07446e+06	8.10353e+06	3.19376e+06	665235	2.72164e+06	1.0079e+06
457	O-Phosphorylethanolamine	pos	C2 H8 N O4 P	141.019	1.283	142.027	cpd:C00346	HMDB0000224	Organic phosphoric acids and derivatives	3.97133e+07	3.20337e+07	4.05727e+07	3.2268e+07	4.28671e+07	3.34104e+07	3.96839e+07	4.61167e+07	8.09115e+07	4.34868e+07	5.40144e+07	4.27771e+07	4.94466e+07	5.26031e+07	4.11297e+07	4.28718e+07	4.46162e+07	5.33854e+07	1.41095e+07	1.4564e+07	3.78287e+07	3.08117e+07	1.90982e+07	1.5564e+07	1.24565e+07	1.69096e+07	1.50631e+07	1.63756e+07	1.73078e+07	1.46193e+07	3.17694e+07	3.85767e+07	2.8054e+07	2.50954e+07	2.23806e+07	2.60021e+07	3.9796e+07	5.70377e+07	3.84202e+07	3.2393e+07
458	L-cysteine	pos	C3 H7 N O2 S	121.02	1.356	122.027	cpd:C00097	HMDB0000574	Carboxylic acids and derivatives	1.07249e+07	1.0119e+07	9.56722e+06	6.74989e+06	8.76081e+06	6.73725e+06	9.52354e+06	8.59246e+06	1.20082e+07	9.01004e+06	1.22509e+07	8.51235e+06	2.04911e+07	2.58968e+07	2.45571e+07	2.17834e+07	2.14366e+07	2.38784e+07	4.28399e+06	3.597e+06	4.43294e+06	3.77899e+06	4.28909e+06	2.68119e+06	1.22706e+07	1.20422e+07	1.22719e+07	9.98761e+06	1.28058e+07	1.19902e+07	2.77363e+07	3.22369e+07	3.61882e+07	2.76376e+07	2.90079e+07	2.99024e+07	8.05984e+06	1.34298e+07	6.82077e+06	6.85524e+06
459	5-O-p-Coumaroyl shikimic acid	pos	C16 H16 O7	320.09	7.476	321.097	--	--	--	4.41852e+06	3.66667e+06	2.62208e+06	4.32685e+06	3.47357e+06	4.71054e+06	290651	552406	484994	431039	331874	469174	405319	290866	429778	315747	552137	464278	4.93682e+06	8.49453e+06	2.69227e+06	3.6889e+06	6.31857e+06	5.41381e+06	3.70326e+06	1.60866e+06	2.9655e+06	2.71942e+06	3.58389e+06	2.69602e+06	2.18929e+06	1.67572e+06	1.75043e+06	964233	1.63562e+06	1.53456e+06	184460	186076	393474	272619
460	Neocnidilide	pos	C12 H18 O2	194.131	9.399	195.138	cpd:C17002	HMDB0034450	Lactones	3.96041e+06	4.0805e+06	3.74602e+06	4.81671e+06	4.12057e+06	4.77245e+06	8.93625e+06	1.09228e+07	2.22122e+07	9.95294e+06	1.23592e+07	1.00117e+07	5.12665e+07	5.49175e+07	3.65812e+07	6.71688e+07	4.79165e+07	5.95147e+07	2.76116e+06	3.56927e+06	2.5481e+06	1.4625e+06	3.03071e+06	3.07947e+06	4.98591e+06	5.10596e+06	4.76468e+06	4.00551e+06	3.91239e+06	4.88276e+06	9.15118e+06	7.36766e+06	8.49196e+06	5.1891e+06	5.92095e+06	8.01554e+06	4.44783e+06	4.5302e+06	4.03192e+06	5.55764e+06
461	Vitamin C	pos	C6 H8 O6	176.032	1.47	177.039	cpd:C00072	HMDB0000044	Dihydrofurans	2.44539e+08	1.98148e+08	2.03223e+08	1.64274e+08	2.79188e+08	2.29901e+08	4.07752e+08	3.27147e+08	2.48603e+08	2.94755e+08	3.47018e+08	3.23886e+08	2.7678e+08	2.57305e+08	2.77634e+08	2.55376e+08	1.77149e+08	2.04628e+08	1.44614e+07	3.24322e+07	2.59459e+08	7.23093e+07	4.20464e+07	1.91729e+07	1.53652e+08	1.0358e+08	1.09215e+08	8.11845e+07	8.48514e+07	9.68542e+07	1.39413e+08	1.22393e+08	1.65346e+08	1.83068e+08	1.47849e+08	1.28634e+08	3.29246e+08	9.07196e+08	4.12998e+08	3.13372e+08
462	Limonin	pos	C26 H30 O8	492.178	9.251	493.185	cpd:C03514	HMDB0035921	Prenol lipids	3.61862e+06	9.62424e+06	1.45154e+06	5.6534e+06	4.48856e+06	1.7165e+06	3.30887e+06	4.97422e+06	4.41785e+06	3.76987e+06	4.533e+06	2.53483e+06	5.80653e+06	1.04229e+07	6.43303e+06	1.02218e+07	5.1151e+06	6.76942e+06	9.23474e+06	5.54557e+06	2.94044e+06	2.347e+06	5.59367e+06	4.84575e+06	3.03821e+06	1.01651e+07	6.45012e+06	8.72768e+06	4.71934e+06	4.30033e+06	5.72721e+06	3.66746e+06	4.8099e+06	3.3837e+06	3.71933e+06	5.20703e+06	4.86598e+06	5.12049e+06	5.26411e+06	4.71182e+06
463	p-Nitroaniline	pos	C6 H6 N2 O2	138.044	10.523	299.076	cpd:C02126	--	--	7.86068e+06	8.91252e+06	6.75131e+06	1.84789e+07	7.5576e+06	7.63847e+06	1.07947e+06	3.54882e+06	4.30618e+06	3.25439e+06	1.18921e+06	3.89931e+06	3.31766e+06	4.14431e+06	1.1166e+06	5.54415e+06	3.53605e+06	6.95575e+06	3.00633e+07	2.65067e+07	1.13797e+07	1.98623e+07	2.01035e+07	2.05874e+07	2.48676e+07	1.9731e+07	2.21855e+07	1.80819e+07	2.00257e+07	1.55745e+07	1.53006e+07	1.60363e+07	2.00639e+07	1.07181e+07	1.08103e+07	1.57809e+07	2.67404e+06	2.56242e+06	3.12199e+06	3.00289e+06
464	(3beta,9xi)-3-(beta-D-Glucopyranosyloxy)-14-hydroxycard-20(22)-enolide	pos	C29 H44 O9	536.297	14.158	537.304	--	--	--	7.66057e+07	5.7845e+07	4.97295e+07	5.16477e+07	5.42555e+07	9.58263e+07	1.81729e+07	2.66837e+07	1.43921e+07	3.48103e+07	3.00453e+07	2.99443e+07	2.67119e+07	1.87837e+07	2.75969e+07	3.50564e+07	3.33412e+07	2.49479e+07	9.25285e+07	4.41002e+07	4.88706e+07	6.56499e+07	3.76583e+07	5.62395e+07	2.73138e+07	4.325e+07	2.98604e+07	4.96801e+07	4.60475e+07	5.04479e+07	7.23291e+07	5.84118e+07	7.50626e+07	1.2299e+08	9.16773e+07	1.59831e+08	1.46892e+07	1.27582e+07	4.01197e+07	2.6318e+07
465	Licoagroside D	pos	C22 H24 O10	448.137	9.532	449.144	--	--	--	3.3222e+09	3.23021e+09	4.07283e+09	5.74488e+09	3.46787e+09	3.52268e+09	3.44806e+09	4.3162e+09	3.88387e+09	4.86897e+09	3.46047e+09	4.58789e+09	4.46951e+09	4.43018e+09	3.38165e+09	4.74875e+09	3.81891e+09	4.52096e+09	4.83848e+09	4.17857e+09	4.61944e+09	3.98397e+09	3.35559e+09	4.46499e+09	6.17379e+09	5.11058e+09	5.13767e+09	4855903494	5.11971e+09	5.20266e+09	5.10377e+09	4.94357e+09	5.07314e+09	4.48822e+09	4.11342e+09	4.32637e+09	3.48734e+09	4.33582e+09	2.40506e+09	3.4315e+09
466	LysoPC 15:0	pos	C23 H48 N O7 P	481.317	14.491	482.324	--	--	--	2.54638e+07	2.49841e+07	2.61614e+07	1.00529e+07	1.33369e+07	1.43885e+07	6.77986e+06	5.28246e+06	4.97313e+06	6.71758e+06	8.5206e+06	5.48014e+06	6.98502e+06	5.26904e+06	5.67288e+06	7.97436e+06	7.49592e+06	3.96286e+06	1.73186e+07	7.21733e+06	8.22168e+06	1.03479e+07	9.03661e+06	1.04077e+07	2.12993e+06	2.32375e+06	2.52063e+06	2.87349e+06	3.1203e+06	3.18422e+06	7.09693e+06	8.17874e+06	6.26643e+06	8.23225e+06	4.04563e+06	8.36195e+06	4.59183e+06	4.62447e+06	6.06276e+06	4.04592e+06
467	1-O-Feruloyl quinic acid	pos	C17 H20 O9	368.11	9.601	369.117	--	--	--	509319	480259	666010	785793	474636	523129	690867	809013	842214	933801	742025	840076	968174	987980	606592	1.36401e+06	2.16411e+06	1.64053e+06	697118	684656	514341	578483	610688	541481	933374	751169	799876	786262	782320	761405	2.49757e+06	739345	923551	716538	698232	911081	533715	580589	528563	662342
468	Robinin	pos	C33 H40 O19	1524.42	8.22	763.215	cpd:C10178	--	--	2.17014e+08	2.14814e+08	1.93686e+08	3.127e+08	2.50066e+08	2.18332e+08	3.30491e+08	3.75993e+08	3.90862e+08	3.62463e+08	3.51122e+08	3.55484e+08	4.1645e+08	3.83045e+08	4.03351e+08	4.08197e+08	4.1928e+08	4.25792e+08	2.36583e+08	2.94045e+08	1.61099e+08	2.02492e+08	2.21322e+08	2.42162e+08	4.23034e+08	3.56906e+08	4.01111e+08	3.8434e+08	4.48223e+08	4.32384e+08	4.75128e+08	4.75678e+08	4.72652e+08	4.46375e+08	3.97038e+08	4.20301e+08	2.49652e+08	2.32066e+08	2.41095e+08	2.64032e+08
469	Coniferin	pos	C16 H22 O8	359.158	7.221	360.165	cpd:C00761	HMDB0013682	Carbohydrates and carbohydrate conjugates	1.03707e+08	1.17815e+08	7.8513e+07	1.85717e+08	1.42041e+08	1.28942e+08	5.86741e+07	1.05065e+08	1.00487e+08	7.65229e+07	4.96159e+07	7.0521e+07	1.23895e+08	1.02042e+08	8.89383e+07	1.34447e+08	1.38166e+08	8.91155e+07	1.9149e+07	1.86652e+07	7.36471e+07	7.85923e+07	8.06365e+06	2.91518e+07	4.07518e+07	3.56471e+07	4.84614e+07	3.89341e+07	3.21226e+07	6.24347e+07	6.85792e+07	2.51452e+07	5.4995e+07	2.48447e+07	3.23892e+07	7.84397e+07	4.68462e+07	1.45587e+06	3.20607e+07	3.03778e+06
470	5-Hydroxymethylfurfural	pos	C6 H6 O3	126.032	1.531	127.039	cpd:C11101	HMDB0034355	Carbonyl compounds	7.35165e+08	6.68605e+08	7.12157e+08	5.94346e+08	7.22768e+08	6.82864e+08	1.80729e+09	1.9013e+09	2.17974e+09	1.96879e+09	2.02235e+09	1.81806e+09	1.98844e+09	1.5793e+09	1.6386e+09	1.02205e+09	1.98878e+09	2.01297e+09	5.14521e+08	4.7121e+08	6.17274e+08	6.08408e+08	6.03734e+08	5.01228e+08	1.87012e+09	1.54391e+09	1.64441e+09	1.62846e+09	1.51322e+09	1.62165e+09	2.03037e+09	2.70114e+09	2.45232e+09	2476343494	2.35656e+09	1.93989e+09	1.53669e+09	1.53227e+09	1.3405e+09	1.89941e+09
471	Cinnamaldehyde	pos	C9 H8 O	132.058	10.527	133.065	cpd:C00903	HMDB0003441	Cinnamaldehydes	1.07439e+07	1.35945e+07	8.6006e+06	2.68859e+07	1.1906e+07	9.65061e+06	2.95885e+06	5.50496e+06	6.51853e+06	5.62032e+06	3.12477e+06	5.61572e+06	7.00572e+06	6.34723e+06	2.97189e+06	7.73389e+06	6.23962e+06	9.45097e+06	4.22202e+07	3.93867e+07	2.3239e+07	2.72539e+07	2.74383e+07	4.63548e+07	3.18773e+07	2.77321e+07	3.0548e+07	2.72172e+07	2.8715e+07	2.99366e+07	2.51498e+07	1.97381e+07	2.49371e+07	2.38292e+07	2.34356e+07	2.5142e+07	8.09977e+06	6.73017e+06	8.8017e+06	5.93275e+06
472	Bruceine D	pos	C20 H26 O9	410.156	9.154	411.163	cpd:C08752	--	--	1.34904e+06	1.46287e+06	1.2163e+06	2.03049e+06	2.92126e+06	2.87276e+06	5.74802e+06	6.63889e+06	9.29729e+06	5.69172e+06	1.33843e+07	9.6416e+06	9.42686e+06	9.90783e+06	1.28901e+07	9.93398e+06	1.1722e+07	9.10416e+06	1.40327e+06	2.11596e+06	5.65102e+06	5.30606e+06	2.04688e+06	1.56658e+06	1.3684e+06	4.38528e+06	2.93921e+06	2.16749e+06	2.1212e+06	1.69433e+06	3.48608e+06	3.22545e+06	3.42996e+06	1.93228e+06	2.42452e+06	2.16157e+06	1.45759e+07	1.71585e+07	1.13332e+07	1.5469e+07
473	Complanatuside	pos	C28 H32 O16	624.169	8.213	625.177	--	--	--	9.86996e+06	9.11791e+06	8.42428e+06	1.94488e+07	1.2427e+07	1.3592e+07	3.98248e+06	6.19339e+06	9.85042e+06	5.62368e+06	4.55183e+06	6.27291e+06	6.86881e+06	1.43622e+07	8.41525e+06	2.84076e+07	2.11243e+07	1.33227e+07	1.01079e+07	1.19035e+07	1.51613e+07	1.85112e+07	7.89845e+06	1.53085e+07	5.6118e+06	4.06109e+06	9.21246e+06	1.03877e+07	8.77126e+06	1.0515e+07	4.31919e+06	2.23169e+06	4.64771e+06	4.2202e+06	2.83913e+06	5.7751e+06	6.35198e+06	7.43118e+06	1.44834e+07	7.2222e+06
474	Auraptene	pos	C19 H22 O3	298.157	10.06	299.164	--	HMDB0034054	Prenol lipids	1.88642e+07	1.73677e+07	8.95213e+06	1.65214e+06	5.60992e+06	1.70523e+07	723836	4.96117e+06	3.77533e+06	2.23959e+06	1.5492e+06	8.30399e+06	1.80131e+06	3.05535e+06	722633	808805	2.2861e+06	993751	2.53172e+07	1.5856e+07	689602	3.25701e+06	1.32591e+07	2.71682e+07	1.78626e+06	1.0606e+07	5.88982e+06	6.25559e+06	2.13818e+06	1.68122e+06	530032	517249	579005	775626	427499	1.27878e+06	350303	388851	1.88357e+06	358084
475	4-Hydroxyisoleucine	pos	C6 H13 N O3	147.09	1.645	130.086	--	--	--	4.78576e+08	4.41915e+08	5.87149e+08	2.59655e+08	3.13226e+08	5.48755e+08	6.38122e+08	5.03849e+08	5.18036e+08	4.47218e+08	7.02156e+08	5.35019e+08	5.0524e+08	4.76836e+08	6.26349e+08	4.05286e+08	4.67899e+08	5.64454e+08	2.92521e+08	3.16402e+08	3.08823e+08	3.34784e+08	3.34096e+08	3.14823e+08	3.82939e+08	5.69126e+08	4.47634e+08	5.15621e+08	4.73788e+08	4.37704e+08	5.27623e+08	5.42298e+08	4.56183e+08	6.00827e+08	5.89304e+08	5.282e+08	5.35659e+08	5.115e+08	4.57419e+08	5.59488e+08
476	Methyl gallate	pos	C8 H8 O5	184.037	9.533	185.044	--	--	--	2.45681e+08	2.27307e+08	2.5794e+08	3.0684e+08	2.60523e+08	2.60703e+08	2.54949e+08	3.13788e+08	2.87837e+08	3.42737e+08	2.45174e+08	3.35489e+08	3.35017e+08	3.18163e+08	2.41599e+08	3.73096e+08	2.90373e+08	3.28923e+08	3.66483e+08	3.23096e+08	3.32078e+08	2.98831e+08	2.81213e+08	3.18466e+08	4.80556e+08	3.69197e+08	3.90933e+08	3.55012e+08	3.69109e+08	3.77112e+08	3.69992e+08	3.66358e+08	3.56771e+08	3.13488e+08	3.07808e+08	3.10729e+08	2.53112e+08	3.06499e+08	1.66556e+08	2.4708e+08
477	Tricin	pos	C17 H14 O7	330.074	7.962	331.081	cpd:C10193	--	--	1.71105e+07	1.40714e+07	8.40288e+06	9.74602e+06	1.21866e+07	1.18413e+07	7.3312e+06	3.11781e+06	2.97148e+06	7.00139e+06	6.48143e+06	8.11023e+06	7.3312e+06	7.39228e+06	7.45855e+06	6.36666e+06	4.9924e+06	6.40673e+06	4.95316e+06	2.65892e+06	3.33176e+07	2.33863e+07	2.29881e+06	3.57342e+06	2.20462e+06	2.14222e+06	3.11125e+06	2.46197e+06	3.42101e+06	2.88203e+06	2.53301e+06	2.42972e+06	2.43904e+06	2.15589e+06	1.91285e+06	2.55336e+06	4.55601e+06	2.5345e+06	2.43661e+06	2.30052e+06
478	trans-Aconitic acid	pos	C6 H6 O6	174.017	2.018	175.024	cpd:C02341	HMDB0000958	Carboxylic acids and derivatives	2.50046e+09	2.31239e+09	4.36046e+08	1.82268e+09	3.26419e+09	2.3812e+09	2.51164e+09	2.26623e+09	1.89486e+09	2.57813e+09	2.94148e+09	2.58661e+09	1.84543e+09	1.80096e+09	1.92403e+09	1.51597e+09	1.59109e+09	1.90694e+09	1.15735e+09	1.63674e+09	2.50331e+09	2252926014	1.8554e+09	1.06745e+09	2.13831e+09	1.10022e+09	1.97326e+09	1.56456e+09	1.84348e+09	1.62795e+09	1.31063e+09	1.58669e+09	1.43214e+09	1.29445e+09	1.27367e+09	1.33566e+09	3.80972e+09	5.08755e+09	3.44278e+09	3775823374
479	O-methylnaringenin C-pentoside	pos	C21 H22 O9	418.126	9.31	419.133	--	--	--	5.65332e+09	5.93565e+09	5.57335e+09	9.50999e+09	6.6049e+09	5.67235e+09	4.66565e+09	2.91555e+09	6.33335e+09	4.96033e+09	3.76622e+09	5.20312e+09	6.05941e+09	5.48993e+09	6.46146e+09	7.66869e+09	6.46508e+09	4.10706e+09	4.91322e+09	5.98638e+09	3.05545e+09	2.9283e+09	5.41366e+09	4.89559e+09	4.36698e+09	2.82738e+09	4.17159e+09	3.81295e+09	4.16279e+09	3.8404e+09	3.01139e+09	3.19941e+09	3.25409e+09	2.64057e+09	2.937e+09	2.38334e+09	1.13361e+09	1.23308e+09	1.48405e+09	1.18223e+09
480	N-Phenylacetylglycine	pos	C10 H11 N O3	193.074	6.366	194.081	--	HMDB0000821	Carboxylic acids and derivatives	2.06432e+06	2.01358e+06	2.33443e+06	1.59934e+06	2.55913e+06	1.96407e+06	1.92806e+06	1.89715e+06	1.65347e+06	2.25574e+06	1.76674e+06	2.27093e+06	4.23876e+06	2.24941e+06	1.98683e+06	4.09857e+06	3.72553e+06	2.50007e+06	5.18977e+06	7.08093e+06	5.18467e+06	6.71309e+06	4.08816e+06	6.6249e+06	6.48854e+06	6.52313e+06	7.55334e+06	6.09916e+06	6.76015e+06	6.06284e+06	1.27428e+07	9.68299e+06	1.23795e+07	1.2737e+07	1.13255e+07	1.21407e+07	6.60767e+06	3.67765e+06	3.54544e+06	5.17526e+06
481	Praeruptorin C	pos	C24 H28 O7	428.184	8.886	429.191	--	--	--	9.16084e+06	9.56025e+06	5.03161e+06	785031	2.73559e+06	6.16552e+06	1.28638e+06	4.51706e+06	4.85449e+06	2.09924e+06	2.24884e+06	5.59771e+06	7.25824e+06	1.10112e+07	2.1041e+06	4.37307e+06	2.83372e+06	3.63943e+06	2.1501e+07	1.00734e+07	2.10932e+06	4.21232e+06	8.22032e+06	1.34622e+07	3.50371e+06	1.2524e+07	8.57061e+06	1.30243e+07	3.24087e+06	4.0699e+06	1.96331e+06	1.69364e+06	2.24402e+06	1.62591e+06	1.81427e+06	3.90589e+06	495534	348390	2.51541e+06	591657
482	Vanillactic acid	pos	C10 H12 O5	212.068	1.225	213.075	--	HMDB0000913	Phenylpropanoic acids	2.01083e+08	2.0477e+08	2.55426e+08	1.16415e+08	1.45429e+08	1.23595e+08	1.32361e+09	8.66246e+08	9.44721e+08	1.06878e+09	1.29463e+09	9.22691e+08	2.16912e+09	2.52986e+09	1.73505e+09	1.71487e+09	1.77592e+09	1.98227e+09	3.65662e+07	1.99792e+07	9.5138e+07	1.11634e+08	2.44409e+07	1.80782e+07	5.78837e+08	1.88343e+09	1.33914e+09	1.49675e+09	1.16651e+09	1.40777e+09	2.92528e+09	2.74547e+09	3.13406e+09	2.82661e+09	3.04102e+09	3.21993e+09	6.2186e+08	4.97764e+08	3.00871e+08	5.59452e+08
483	6-Formyl-isoophiopogonanone A	pos	C19 H16 O7	356.09	8.221	357.097	--	--	--	9.9733e+06	1.01888e+07	8.67431e+06	2.34935e+07	1.27302e+07	9.69952e+06	1.00015e+07	1.11016e+07	1.37198e+07	1.22326e+07	9.46574e+06	1.2415e+07	2.10509e+07	1.98614e+07	2.08169e+07	2.83478e+07	2.06801e+07	2.08659e+07	1.52651e+07	2.25561e+07	9.03091e+06	1.20208e+07	1.23374e+07	1.88197e+07	1.8628e+07	1.61797e+07	2.05039e+07	1.7747e+07	2.04697e+07	2.10766e+07	2.27249e+07	2.26798e+07	2.50493e+07	1.94989e+07	1.9122e+07	1.69331e+07	7.03484e+06	6.19764e+06	3.70247e+06	6.4341e+06
484	Muramic acid	pos	C9 H17 N O7	251.101	1.328	252.108	cpd:C06470	HMDB0003254	Organooxygen compounds	4.91342e+07	4.54009e+07	4.84153e+07	3.37291e+07	4.95948e+07	3.8519e+07	4.7329e+07	3.69824e+07	3.80258e+07	3.38406e+07	3.85075e+07	4.35948e+07	4.67884e+07	4.1739e+07	4.92783e+07	4.21812e+07	4.2477e+07	4.64192e+07	4.80081e+07	4.62336e+07	3.88228e+07	4.02243e+07	4.79863e+07	4.30902e+07	3.94207e+07	5.88081e+07	4.46715e+07	4.43189e+07	4.58835e+07	4.69678e+07	4.42623e+07	4.97273e+07	4.54967e+07	4.59229e+07	4.40537e+07	4.78551e+07	3.95088e+07	4.10981e+07	3.66815e+07	3.44372e+07
485	Androsin	pos	C15 H20 O8	328.116	8.414	329.123	--	--	--	6.87588e+06	8.38259e+06	8.24815e+06	1.20045e+07	1.01402e+07	9.00546e+06	2.75882e+07	2.18742e+07	4.62463e+07	2.32207e+07	3.35414e+07	1.84987e+07	7.74233e+07	7.99401e+07	6.82446e+07	6.56447e+07	7.71687e+07	7.38642e+07	6.88777e+06	1.36709e+07	2.01251e+07	2.37272e+07	1.20918e+07	1.01439e+07	1.52092e+07	2.95582e+07	1.90582e+07	1.47013e+07	1.93034e+07	2.07356e+07	1.03088e+08	1.03541e+08	8.03336e+07	5.93869e+07	8.4484e+07	8.31465e+07	7.61973e+07	6.86444e+07	5.93102e+07	6.59801e+07
486	Butanedioicacid	pos	C28 H36 O10	532.231	10.833	533.239	--	--	--	3.40534e+08	2.91299e+08	1.06636e+08	2.66827e+07	9.83202e+07	2.99225e+08	1.01958e+07	8.32514e+07	6.48106e+07	4.29839e+07	2.55328e+07	1.10023e+08	5.91284e+07	1.28929e+08	2.01542e+07	2.13174e+07	6.24977e+07	3.53769e+07	4.77564e+08	3.2312e+08	1.50804e+07	6.15543e+07	2.1623e+08	5.11779e+08	3.49557e+07	1.71515e+08	8.74667e+07	8.95071e+07	4.1438e+07	4.58595e+07	9.28824e+06	6.21565e+06	1.00778e+07	1.02685e+07	9.55542e+06	2.46401e+07	5.99649e+06	5.47945e+06	4.92029e+07	7.43147e+06
487	Podophyllotoxin	pos	C22 H22 O8	414.131	10.714	415.138	cpd:C10874	HMDB0031452	Lignan lactones	4.47802e+06	6.1655e+06	5.20171e+06	1.34366e+07	4.30004e+06	4.84545e+06	796973	2.2215e+06	2.65273e+06	2.1816e+06	1.20336e+06	2.86231e+06	3.71923e+06	5.29135e+06	1.56683e+06	5.65495e+06	2.87361e+06	6.44741e+06	2.31413e+07	2.08596e+07	1.30212e+07	1.35236e+07	1.66526e+07	3.7062e+07	1.74305e+07	1.23134e+07	1.34098e+07	1.31563e+07	1.42785e+07	1.42792e+07	1.15107e+07	8.85066e+06	1.31715e+07	8.8484e+06	9.74752e+06	1.00979e+07	1.95988e+06	1.36499e+06	2.14239e+06	1.80704e+06
488	iP9G	pos	C16 H23 N5 O5	365.169	10.106	366.176	--	--	--	4.84691e+06	700399	578679	1.61481e+07	685318	1.8226e+06	180493	322138	290378	229391	242543	388465	212284	249006	410538	189195	341385	453559	913529	718337	295268	453811	534421	988841	340295	550294	365322	382889	484119	619340	2.12964e+06	2.06574e+06	1.82739e+06	836889	1.64284e+06	1.37603e+06	3.09547e+06	617645	678896	1.86539e+06
489	DHZROG	pos	C21 H33 N5 O10	515.224	10.344	516.231	--	--	--	3.1362e+07	2.68151e+07	1.1779e+07	3.33796e+06	8.35712e+06	2.5561e+07	6.77627e+07	6.72344e+07	7.58144e+07	8.60566e+07	7.65781e+07	6.78073e+07	9.52038e+07	1.3631e+08	6.81234e+07	1.2014e+08	8.97631e+07	1.03767e+08	5.24449e+07	3.13727e+07	1.34815e+06	5.23481e+06	2.24786e+07	5.73029e+07	2.02938e+07	3.37012e+07	2.07257e+07	1.75893e+07	1.14481e+07	1.15716e+07	2.09415e+07	1.57577e+07	2.57314e+07	2.87333e+07	2.01847e+07	4.10677e+07	1.53266e+06	470111	3.33579e+06	2.64319e+06
490	Linarin	pos	C28 H32 O14	592.18	8.218	593.187	--	--	--	3.48987e+06	3.72699e+06	2.58087e+06	6.05937e+06	3.35906e+06	3.02526e+06	5.11053e+06	5.91057e+06	6.41915e+06	5.50974e+06	6.63386e+06	6.74023e+06	1.24775e+07	1.08004e+07	1.76294e+07	1.43532e+07	1.46612e+07	1.07203e+07	6.2686e+06	8.27008e+06	3.44919e+06	5.15146e+06	4.44715e+06	5.80263e+06	4.82574e+06	4.09776e+06	4.58863e+06	4.24782e+06	5.17988e+06	5.099e+06	5.90565e+06	5.42497e+06	6.17763e+06	5.26775e+06	4.63046e+06	5.76316e+06	2.72046e+06	4.23508e+06	3.60043e+06	3.37574e+06
491	4-Hydroxyphenylpyruvic acid	pos	C9 H8 O4	180.042	1.358	181.05	--	HMDB0000707	Benzene and substituted derivatives	3.33211e+07	3.07738e+07	3.3171e+07	2.79284e+07	3.59871e+07	3.56259e+07	8.17211e+07	9.52583e+07	1.01273e+08	1.14888e+08	6.8051e+07	8.39147e+07	9.10608e+07	9.70044e+07	7.68969e+07	9.44008e+07	8.23155e+07	9.88762e+07	1.20709e+07	1.07238e+07	1.57803e+07	1.58519e+07	1.48683e+07	9.34571e+06	6.81256e+07	4.02269e+07	3.61595e+07	3.4821e+07	3.98776e+07	5.67801e+07	7.07017e+07	1.03209e+08	1.12617e+08	8.79284e+07	9.49235e+07	9.19012e+07	5.3062e+07	4.31248e+07	2.80294e+07	6.8271e+07
492	Dehydrodiisoeugenol	pos	C20 H22 O4	326.152	8.689	327.159	--	--	--	2.6623e+06	2.42313e+06	1.14121e+06	1.0434e+07	2.76727e+06	5.14478e+06	9.82233e+06	480813	1.80639e+07	5.23433e+06	3.60691e+06	7.3589e+06	1.70479e+07	2.98112e+07	6.41231e+07	3.42022e+07	6.22936e+07	2.4132e+07	4.86873e+06	6.13311e+06	1.93554e+06	4.68066e+06	3.73505e+06	5.12876e+06	9.02037e+06	1.19057e+07	1.32076e+07	1.15391e+07	8.97561e+06	1.81544e+06	2.41733e+07	5.16308e+06	2.51314e+07	1.24152e+07	1.06218e+07	4.77484e+07	911511	488842	927617	797128
493	Kaempferol-3-gentiobioside	pos	C27 H30 O16	610.154	7.71	611.161	--	--	--	4.22349e+07	4.52645e+07	4.45142e+07	3.01876e+07	6.46018e+07	5.77618e+07	3.06352e+07	2.67392e+07	3.14588e+07	2.80963e+07	3.39748e+07	3.63828e+07	3.01328e+07	4.20103e+07	2.76316e+07	4.07378e+07	3.047e+07	3.01158e+07	2.28911e+07	2.35792e+07	6.75813e+07	5.97851e+07	2.31658e+07	2.35175e+07	9.2364e+06	8.40033e+06	1.01228e+07	9.90003e+06	1.07379e+07	9.75852e+06	7.47741e+06	8.95591e+06	8.95609e+06	6.98645e+06	6.13589e+06	7.40234e+06	5.54957e+07	9.01175e+07	7.90123e+07	6.0751e+07
494	Irigenin	pos	C18 H16 O8	360.085	7.951	361.092	cpd:C17957	--	--	1.16655e+08	9.98638e+07	1.22036e+08	6.25466e+07	1.06851e+08	8.66396e+07	4.61452e+07	5.06539e+07	3.18222e+07	5.5007e+07	3.98863e+07	6.56141e+07	5.3684e+07	5.82817e+07	3.62286e+07	4.55654e+07	5.38698e+07	7.40579e+07	5.82185e+07	5.47009e+07	7.34305e+07	6.41437e+07	5.81329e+07	4.35227e+07	2.30614e+07	2.64011e+07	2.55383e+07	2.46592e+07	2.4926e+07	2.08052e+07	2.25873e+07	2.08927e+07	2.22741e+07	1.59728e+07	2.0847e+07	2.08599e+07	2.28622e+07	2.42155e+07	1.49906e+07	2.30038e+07
495	3'-Methoxy Puerarin	pos	C22 H22 O10	446.121	9.529	447.129	--	--	--	9.14441e+07	9.04455e+07	1.15116e+08	3.62265e+08	1.09054e+08	1.11448e+08	1.09323e+08	1.29557e+08	1.26095e+08	1.34853e+08	1.11809e+08	1.44965e+08	1.40537e+08	1.3815e+08	1.09554e+08	1.37193e+08	1.21324e+08	1.42517e+08	1.5218e+08	5.49749e+08	1.32654e+08	1.27175e+08	1.18236e+08	1.29616e+08	2.33771e+08	1.79332e+08	1.6667e+08	1.50546e+08	1.54328e+08	1.6716e+08	1.68079e+08	1.60971e+08	1.56229e+08	1.37249e+08	1.23752e+08	1.41133e+08	1.05825e+08	1.28512e+08	8.50972e+07	1.08458e+08
496	N7-Methylguanosine	pos	C11 H17 N5 O5	299.122	1.327	300.129	cpd:C20674	--	--	3.03863e+07	2.67278e+07	2.8148e+07	2.70902e+07	2.43823e+07	2.03468e+07	2.62604e+07	1.93418e+07	2.22782e+07	2.47747e+07	2.67424e+07	2.42445e+07	2.76209e+07	2.91068e+07	2.69594e+07	2.71878e+07	2.28951e+07	2.80385e+07	1.5784e+07	1.62597e+07	1.73058e+07	1.95925e+07	1.66787e+07	1.31996e+07	2.19464e+07	3.57262e+07	3.25537e+07	2.94903e+07	2.96766e+07	2.77033e+07	3.94303e+07	4.74831e+07	4.39639e+07	3.12482e+07	4.31394e+07	4.95644e+07	2.59622e+07	2.50292e+07	2.41645e+07	2.68834e+07
497	3-Methylcrotonylglycine	pos	C7 H11 N O3	157.074	1.451	158.081	cpd:C20828	HMDB0000459	Carboxylic acids and derivatives	1.37168e+08	1.46842e+08	1.70688e+08	1.05599e+08	1.44615e+08	1.07141e+08	2.6868e+08	1.7443e+08	1.72947e+08	1.92081e+08	1.76577e+08	1.80302e+08	2.05897e+08	2.16201e+08	2.33248e+08	1.9005e+08	1.8947e+08	2.32274e+08	1.58113e+08	9.97069e+07	1.3113e+08	1.43743e+08	1.30729e+08	1.43823e+08	1.44455e+08	3.03084e+08	2.14511e+08	2.38523e+08	2.19913e+08	2.16274e+08	2.09337e+08	2.19258e+08	2.25273e+08	2.29505e+08	2.20759e+08	2.65496e+08	1.91663e+08	1.39764e+08	1.29942e+08	1.88642e+08
498	Poncirin	pos	C28 H34 O14	616.176	10.537	617.184	cpd:C09830	HMDB0037487	Flavonoids	9.96286e+08	1.14832e+09	9.79536e+08	1.70107e+09	1.11795e+09	1.00122e+09	3.12377e+08	7.48684e+08	8.30612e+08	7.38648e+08	3.51835e+08	8.78391e+08	8.35734e+08	8.11684e+08	2.63081e+08	1.02545e+09	7.94612e+08	1.29317e+09	2.39654e+09	2.169e+09	1.92718e+09	2.15681e+09	1.86031e+09	2.30446e+09	2.93616e+09	2.53229e+09	2.69927e+09	2.49117e+09	2.6593e+09	2.71455e+09	2.73796e+09	2.37477e+09	2.49186e+09	1.99287e+09	2.30853e+09	2.23659e+09	7.54443e+08	6.73593e+08	7.17287e+08	7.81068e+08
499	3',4',5'-Tricetin 5-O-hexoside	pos	C24 H26 O12	506.143	9.532	507.15	--	--	--	8.36215e+07	8.36505e+07	1.11271e+08	1.61177e+08	1.01653e+08	9.3517e+07	8.5406e+07	1.13885e+08	1.11176e+08	1.24308e+08	8.84706e+07	1.22641e+08	1.12053e+08	1.18128e+08	9.43368e+07	1.31933e+08	9.79308e+07	1.22842e+08	1.46106e+08	1.21667e+08	1.31013e+08	1.15632e+08	1.10747e+08	1.26494e+08	1.8799e+08	1.5153e+08	1.59756e+08	1.38708e+08	1.43897e+08	1.51552e+08	1.48736e+08	1.37268e+08	1.4544e+08	1.27361e+08	1.1378e+08	1.21624e+08	9.20553e+07	1.13856e+08	5.01677e+07	9.48746e+07
500	LPC 18:3	pos	C26 H48 N O7 P	517.317	14.118	518.324	--	--	--	2.21512e+08	2.53666e+08	1.5809e+08	2.80164e+08	2.066e+08	2.74129e+08	7.06492e+07	1.08244e+08	6.15847e+07	9.54321e+07	1.02878e+08	1.04785e+08	1.45063e+08	8.38169e+07	7.7327e+07	1.17776e+08	1.26617e+08	6.28942e+07	1.67293e+08	2.47859e+08	2.35708e+08	2.62998e+08	1.88967e+08	2.4781e+08	5.57984e+07	5.18692e+07	5.17687e+07	6.32119e+07	5.64989e+07	7.6211e+07	1.52169e+08	1.61963e+08	1.43027e+08	9.89393e+07	6.9801e+07	1.54318e+08	4.30838e+07	5.26982e+07	1.0759e+08	4.84057e+07
501	Oleamide	pos	C18 H35 N O	281.272	15.012	282.279	cpd:C19670	HMDB0002117	Fatty Acyls	1.88661e+10	1.91274e+10	2.07744e+10	1.86807e+10	1.28047e+10	1.15779e+10	1.58141e+10	1.9728e+10	1.81612e+10	2.19468e+10	2.11237e+10	1.59075e+10	2.30346e+10	1.40877e+10	1.76264e+10	2.14336e+10	2.48857e+10	1.65949e+10	1.12962e+10	1.05589e+10	1.22802e+10	1.35038e+10	11711561871	1.12089e+10	1.63283e+10	1.27892e+10	1.47041e+10	1.35119e+10	1.8262e+10	1.4801e+10	3.99398e+10	1.86586e+10	1.92411e+10	1.7855e+10	16265013257	1.9344e+10	1.71376e+10	1.63842e+10	1.38211e+10	1.51951e+10
502	Phellodensin F	pos	C26 H30 O10	502.183	10.564	503.19	--	--	--	378869	368244	278867	561093	368815	357240	430244	1.26011e+06	1.81345e+06	1.06059e+06	1.08268e+06	1.50305e+06	1.41025e+07	4.22872e+06	1.29989e+06	1.68083e+07	2.14634e+07	866545	744789	704297	485578	648636	528133	778250	754513	657303	609753	548535	653363	635783	596873	522868	600838	497508	553924	590397	589474	203176	228098	218981
503	Tuberonic acid hexoside	pos	C18 H28 O9	388.173	8.292	389.179	--	--	--	1.73002e+06	2.43681e+06	2.41947e+06	2.59193e+06	2.20731e+06	1.68413e+06	1.42749e+06	1.65413e+06	2.24668e+06	1.41583e+06	1.52023e+06	1.97543e+06	2.69093e+06	3.21834e+06	1.86532e+06	3.62554e+06	2.53776e+06	2.91817e+06	4.14905e+07	2.73817e+06	1.68016e+06	2.09764e+06	2.72108e+07	1.07854e+07	2.44952e+06	2.18252e+06	3.3322e+06	2.09544e+06	3.0189e+06	2.57141e+06	2.79822e+06	2.31916e+06	2.24615e+06	2.19429e+06	2.31138e+06	4.98306e+06	3.98885e+06	3.29027e+06	2.24055e+06	4.20865e+06
504	Indole	pos	C8 H7 N	117.058	6.777	118.065	cpd:C00463	HMDB0035924	Heteroaromatic compounds	7.94035e+07	7.47331e+07	8.48225e+07	4.88682e+07	9.57869e+07	6.54342e+07	5.55733e+07	4.1553e+07	3.60104e+06	4.72441e+07	4.71588e+07	4.04645e+07	4.08088e+07	3.76022e+07	5.9584e+07	3.91819e+07	5.73368e+07	3.85848e+07	6.26192e+07	4.26866e+07	2.58663e+07	2.23452e+07	5.227e+07	4.15196e+07	2.9418e+07	3.05578e+07	4.03801e+07	3.87584e+07	3.73781e+07	3.45286e+07	4.69434e+07	3.42703e+07	3.12208e+07	2.94579e+07	3.21999e+07	4.61565e+07	9.64969e+06	8.46669e+06	6.90954e+06	9.1875e+06
505	Syringaldehyde	pos	C9 H10 O4	182.058	1.391	183.065	--	--	--	1.96364e+07	1.80081e+07	2.2839e+07	835101	2.17988e+07	1.47163e+07	4.39377e+07	4.63007e+07	5.40803e+07	7.46134e+07	3.83639e+07	4.03548e+07	5.92542e+07	5.12765e+07	4.58327e+07	4.81303e+07	4.98689e+07	5.98856e+07	790807	9.45453e+06	1.18478e+07	1.14711e+06	8.87506e+06	7.23312e+06	4.32905e+07	2.02634e+07	2.38453e+07	2.66727e+07	2.79098e+07	2.9247e+07	4.75254e+07	4.26016e+07	3.97856e+07	5.31492e+07	5.63448e+07	4.10731e+07	2.05074e+07	1.90895e+07	1.33869e+07	3.08984e+07
506	Trigonelline	pos	C7 H7 N O2	120.021	1.368	121.028	cpd:C01004	HMDB0000875	_	2.21646e+09	2.12858e+09	2.55525e+09	2.1163e+09	2.27858e+09	1.59654e+09	3.8118e+09	2.6437e+09	2.32968e+09	2.23071e+09	2.70226e+09	2.88169e+09	2.86678e+09	2.54059e+09	3.88193e+09	2.71967e+09	2.59838e+09	2.71747e+09	2.23245e+09	1.85273e+09	2.99312e+09	3.08761e+09	2.41729e+09	1.94555e+09	1.41328e+09	1.72695e+09	1.45688e+09	1.58529e+09	1.49092e+09	1.50962e+09	1.54012e+09	1.42336e+09	1.56724e+09	1.50544e+09	1.5387e+09	1.59772e+09	2.80544e+09	3.39924e+09	2.61742e+09	2.69448e+09
507	Fragransin A2	pos	C20 H24 O5	344.162	8.681	345.17	--	--	--	3.09569e+06	2.82096e+06	1.41789e+06	1.17859e+07	3.32547e+06	5.9543e+06	1.37351e+07	8.64774e+06	2.37418e+07	7.25037e+06	7.35061e+06	9.57731e+06	2.15609e+07	4.47644e+07	7.69737e+07	4.2495e+07	7.62613e+07	3.11389e+07	5.64057e+06	7.27735e+06	2.33494e+06	5.55509e+06	4.27712e+06	6.03752e+06	1.10879e+07	1.48509e+07	1.68255e+07	1.46904e+07	1.08084e+07	2.58964e+07	2.93589e+07	5.97033e+06	3.15241e+07	1.58792e+07	1.33211e+07	5.81062e+07	1.06936e+06	636235	1.14684e+06	956737
508	L-Leucyl-L-alanine Hydrate	pos	C9 H18 N2 O3	202.132	6.132	203.139	--	--	--	4.86296e+07	6.77518e+07	5.45575e+07	1.85693e+07	1.10614e+07	7.15149e+06	7.58246e+06	4.44562e+06	6.91914e+06	3.9524e+06	6.8944e+06	5.52607e+06	7.13224e+06	7.84849e+06	6.01222e+06	9.04889e+06	6.69728e+06	8.61066e+06	7.23419e+07	3.76497e+07	1.08145e+08	1.07229e+08	5.05624e+07	5.48335e+07	1.84043e+06	8.32315e+06	4.59869e+06	6.12671e+06	4.938e+06	5.01439e+06	6.44575e+06	3.59184e+06	3.66735e+06	2.28496e+06	3.44285e+06	5.53863e+06	1.93974e+07	2.46691e+07	3.06055e+07	2.63551e+07
509	Isosakuranin	pos	C22 H24 O10	448.137	10.527	449.144	--	HMDB0029481	Flavonoids	3.18344e+08	5.602e+08	4.33104e+08	9.80909e+08	5.57032e+08	5.03883e+08	2.08619e+08	2.81234e+08	2.00588e+08	2.93432e+08	6.14221e+07	1.83975e+08	3.00389e+08	1.8143e+08	4.65068e+07	2.42177e+08	3.2568e+08	2.85033e+08	1395226459	1.16491e+09	8.5769e+08	9.38778e+08	9.61941e+08	1.44828e+09	1.09148e+09	8.5527e+08	9.70726e+08	8.68413e+08	9.12603e+08	9.24139e+08	8.89687e+08	7.04892e+08	8.46174e+08	6.7087e+08	6.76798e+08	8.48136e+08	1.41675e+08	1.13585e+08	1.42175e+08	1.35642e+08
510	Caffeic acid O-glucoside	pos	C15 H18 O9	342.095	6.966	343.103	--	--	--	5.41413e+07	4.02434e+07	3.31707e+07	9.9521e+06	4.21039e+07	5.35308e+07	4.13579e+06	7.24343e+06	3.10101e+06	6.71692e+06	4.11227e+06	6.93737e+06	4.02326e+06	1.73751e+06	3.76434e+06	4.08945e+06	5.10336e+06	2.0701e+06	1.34273e+08	1.99348e+08	9.95481e+07	1.36427e+08	1.62079e+08	1.40922e+08	8.26495e+07	3.55892e+07	7.0069e+07	5.95288e+07	7.46347e+07	6.34736e+07	5.14682e+07	3.02282e+07	4.81082e+07	1.86913e+07	5.47499e+07	3.03265e+07	2.15782e+07	1.84668e+07	1.64733e+07	2.11325e+07
511	Bilobalide	pos	C15 H18 O8	326.1	8.087	349.09	cpd:C07605	HMDB0036735	Prenol lipids	2.02982e+07	2.06359e+07	2.09434e+07	1.53024e+07	2.85385e+07	1.61993e+07	1.20302e+07	1.20376e+07	1.29146e+07	1.25597e+07	1.21234e+07	1.40074e+07	1.38339e+07	1.59549e+07	1.21238e+07	1.74e+07	1.29903e+07	1.34568e+07	1.06916e+07	1.51948e+07	2.99779e+07	2.1403e+07	1.44002e+07	3.67698e+06	5.98849e+06	4.26022e+06	1.12132e+06	5.34683e+06	6.41381e+06	6.03844e+06	4.93083e+06	4.47287e+06	673189	4.54018e+06	4.52765e+06	4.76071e+06	1.79418e+07	1.95791e+07	1.54989e+07	1.98464e+07
512	Methyl jasmonate	pos	C13 H20 O3	224.141	9.345	225.149	cpd:C11512	HMDB0036583	Fatty Acyls	1.07591e+07	8.89745e+06	8.69817e+06	1.05285e+07	1.0501e+07	1.05216e+07	1.79119e+07	1.98274e+07	2.10939e+07	1.94728e+07	2.37685e+07	2.17473e+07	3.38724e+07	2.88626e+07	3.90654e+07	2.50751e+07	3.9956e+07	2.35291e+07	4.44069e+06	5.86898e+06	7.02253e+06	6.09936e+06	5.52774e+06	5.69733e+06	1.62416e+07	2.60781e+07	2.20237e+07	1.87441e+07	2.00351e+07	1.78769e+07	2.14874e+07	2.46452e+07	2.41398e+07	1.62145e+07	2.06965e+07	1.97544e+07	1.35182e+07	1.18522e+07	1.0906e+07	1.29605e+07
513	di-C,C-pentosyl-luteolin	pos	C25 H26 O14	550.133	8.97	551.14	--	--	--	1.37712e+06	1.92707e+06	1.2116e+06	1.37781e+06	1.48366e+06	1.54574e+06	838266	3.60864e+06	999159	1.44254e+06	1.06336e+06	2.80646e+06	2.1358e+06	1.17608e+06	1.49569e+06	3.18519e+06	2.54389e+06	1.93564e+06	4.12252e+06	4.6226e+06	1.11198e+06	2.31898e+06	2.89424e+06	4.4621e+06	1.07e+07	2.31161e+07	1.37971e+07	1.87658e+07	1.97253e+07	2.5541e+07	3.90709e+07	1.49163e+07	2.95774e+07	3.26189e+07	1.63075e+07	5.40105e+07	964136	698623	968262	817587
514	Paeonol	pos	C9 H10 O3	166.063	9.011	167.07	cpd:C10712	--	--	2.8566e+07	3.10048e+07	3.11325e+07	6.57517e+07	2.39924e+07	2.2348e+07	1.48631e+07	1.21557e+07	1.13462e+07	1.08841e+07	1.18726e+07	1.22804e+07	1.46315e+07	1.57658e+07	1.82885e+07	1.78183e+07	1.72125e+07	1.16299e+07	1.39752e+08	1.70214e+08	9.59898e+07	1.78962e+08	1.94582e+08	1.22085e+08	2.94306e+07	3.70003e+07	5.84316e+07	3.82934e+07	3.858e+07	3.79216e+07	3.21267e+07	2.89453e+07	2.99306e+07	2.50893e+07	2.23944e+07	3.33503e+07	1.42957e+07	1.16803e+07	1.15457e+07	1.06476e+07
515	O-p-coumaroyl-O-salicyloyl quinic acid	pos	C23 H22 O10	458.121	9.531	459.127	--	--	--	4.21076e+06	5.08337e+06	6.14165e+06	5.94456e+06	5.23213e+06	4.65282e+06	4.81291e+06	6.7111e+06	3.60915e+06	6.75845e+06	2.66657e+06	6.51763e+06	6.57706e+06	6.44064e+06	5.36384e+06	5.28292e+06	4.73531e+06	5.54692e+06	8.01218e+06	1.12131e+07	9.26893e+06	6.03551e+06	1.06511e+07	1.05985e+07	1.00964e+07	7.95457e+06	9.93224e+06	7.38861e+06	8.63274e+06	8.43862e+06	1.0217e+07	8.19046e+06	9.67334e+06	7.52431e+06	9.13983e+06	1.03624e+07	4.04236e+06	3.82186e+06	3.45658e+06	6.37939e+06
516	Isorhamnetin-3-glucoside	pos	C22 H22 O12	478.112	8.838	479.119	--	--	--	2.86909e+07	4.03521e+07	2.16814e+07	1.25277e+07	1.47216e+06	2.44786e+07	8.17343e+06	6.68541e+06	1.86598e+07	9.1036e+06	5.33084e+06	7.59399e+06	1.08117e+07	1.39727e+07	3.18837e+07	2.44769e+07	1.1463e+07	1.49955e+07	1.00634e+07	1.50282e+07	1.26169e+07	2.31186e+07	9.20232e+06	9.99455e+06	3.13355e+06	4.02759e+06	3.59041e+06	3.44238e+06	3.50347e+06	3.92001e+06	2.86098e+06	1.80984e+06	2.44465e+06	2.37628e+06	1.80313e+06	2.23634e+06	1.77738e+06	1.96972e+06	1.4973e+06	1.61256e+06
517	Syringenone	pos	C17 H24 O9	372.142	7.574	373.149	--	--	--	6.56887e+07	5.0075e+07	3.80888e+07	8.23471e+07	6.86949e+07	5.24245e+07	4.87681e+07	4.57924e+07	5.17249e+07	5.51431e+07	6.15046e+07	5.12467e+07	7.09744e+07	5.4831e+07	5.07957e+07	7.22097e+07	6.34648e+07	6.10119e+07	9.97845e+07	1.16558e+08	6.69967e+07	8.75831e+07	1.22634e+08	1.51863e+08	4.07474e+08	6.4957e+08	4.9022e+08	4.74677e+08	4.7119e+08	4.33362e+08	5.19061e+08	5.58843e+08	4.66467e+08	4.33185e+08	4.01227e+08	4.5187e+08	2.5854e+08	9.65515e+07	1.89208e+08	1.52946e+08
518	Troxerutin	pos	C33 H42 O19	780.181	15.613	781.188	--	HMDB0006083	Flavonoids	1.00287e+07	1.02703e+07	1.13062e+07	9.67165e+06	1.19817e+07	9.68165e+06	2.44351e+07	2.10483e+07	2.22045e+07	1.86408e+07	2.48782e+07	1.88498e+07	1.93226e+07	2.08754e+07	2.18665e+07	1.93705e+07	2.11861e+07	1.43228e+07	9.85664e+06	9.45179e+06	1.15917e+07	1.45112e+07	1.51124e+07	1.05777e+07	1.92512e+07	1.77283e+07	2.37692e+07	1.60371e+07	1.73399e+07	1.84175e+07	2.11965e+07	1.78164e+07	1.97294e+07	2.02806e+07	1.88207e+07	2.37405e+07	2.77524e+07	2.50912e+07	1.78714e+07	2.22435e+07
519	Polydatin	pos	C20 H22 O8	390.132	11.88	391.139	cpd:C10275	HMDB0030564	Stilbenes	7.16201e+06	2.38998e+06	3.47824e+06	1.57937e+07	7.12542e+06	1.99657e+07	341646	2.35534e+06	355730	2.01127e+06	353085	389243	473011	1.48187e+06	397809	1.04534e+06	774398	1.88369e+06	1.0363e+07	1.10681e+07	5.14939e+07	3.04614e+07	1.16068e+07	2.23639e+07	2.76908e+06	1.93838e+06	7.31384e+06	8.02533e+06	5.97867e+06	5.46953e+06	3.21233e+06	215281	3.38013e+06	2.25917e+06	1.43711e+06	2.99673e+06	1.04737e+07	8.76295e+06	2.2622e+07	1.98009e+07
520	p-Mulegone	pos	C10 H18 O	154.136	12.639	137.132	--	--	--	6.05927e+07	3.52675e+07	3.44199e+07	3.43155e+07	3.58599e+07	9.26747e+07	5.03251e+06	1.08831e+07	6.7561e+06	1.53458e+07	7.39042e+06	6.53554e+06	4.90567e+06	5.28528e+06	4.94405e+06	5.81303e+06	6.39883e+06	7.84683e+06	1.74685e+07	2.04956e+07	2.3916e+07	2.20713e+07	1.96502e+07	2.70851e+07	4.93158e+06	4.22823e+06	6.27404e+06	7.28671e+06	9.16528e+06	5.1505e+06	6.46146e+06	4.57673e+06	5.81555e+06	4.7116e+06	4.8839e+06	8.34009e+06	3.03215e+07	4.32432e+07	5.25287e+07	4.14061e+07
521	Sibirioside A	pos	C21 H28 O12	472.156	9.403	473.163	--	--	--	1.27125e+06	1.67665e+06	1.6557e+06	2.82806e+06	1.47803e+06	1.9713e+06	1.6592e+06	781227	1.33001e+06	1.59191e+06	1.55748e+06	1.53495e+06	1.9886e+06	2.25179e+06	2.28731e+06	2.46136e+06	1.72072e+06	2.29406e+06	2.48882e+06	2.08602e+06	9.9898e+06	8.00562e+06	2.6578e+06	2.05207e+06	7.8254e+06	9.58541e+06	6.11005e+06	6.22936e+06	7.5584e+06	7.14172e+06	1.02836e+07	1.14343e+07	9.55671e+06	9.76595e+06	8.76348e+06	7.98193e+06	4.31331e+06	4.48577e+06	4.57276e+06	5.34302e+06
522	Leucosceptoside A	pos	C30 H38 O15	638.219	9.508	639.226	--	--	--	2.15861e+07	3.45957e+07	2.92975e+07	1.42064e+07	4.3973e+07	2.1668e+07	7.69452e+07	6.93245e+07	4.77078e+07	7.46104e+07	9.94924e+07	5.20713e+07	5.67021e+07	4.09779e+07	7.17281e+07	2.47865e+07	5.02691e+07	4.44106e+07	6.70922e+06	6.20748e+06	1.30233e+07	2.16687e+07	5.71808e+06	6.12983e+06	1.23419e+07	8.54673e+06	8.32812e+06	7.16251e+06	9.10206e+06	1.01703e+07	9.83002e+06	8.03625e+06	1.30748e+07	6.99241e+06	6.8266e+06	9.92377e+06	6.51432e+06	7.94135e+06	6.63654e+06	6.42736e+06
523	Threonyl carbamoyl adenosine	pos	C15 H20 N6 O8	412.134	7.483	413.142	--	--	--	1.31037e+07	1.40146e+07	1.2582e+07	1.444e+07	1.29719e+07	1.18051e+07	9.24477e+06	8.83983e+06	9.6222e+06	8.15143e+06	9.35285e+06	1.0926e+07	1.30741e+07	1.45649e+07	1.46087e+07	1.69955e+07	1.28302e+07	1.41261e+07	2.10061e+07	1.69783e+07	1.61319e+07	1.57885e+07	1.69581e+07	2.09601e+07	9.63145e+06	1.43292e+07	1.16536e+07	1.19551e+07	1.12675e+07	1.17718e+07	1.47989e+07	1.5024e+07	1.32558e+07	1.29573e+07	1.12601e+07	1.47771e+07	8.71005e+06	7.4061e+06	8.50856e+06	7.55968e+06
524	Chrysin 7-O-beta-gentiobioside	pos	C27 H30 O14	578.164	8.994	579.171	--	--	--	1.20097e+08	2.36903e+08	7.3333e+07	2.27841e+08	1.59449e+08	8.36913e+07	6.42273e+07	1.10562e+08	2.60146e+08	6.76066e+07	6.30593e+07	6.87233e+07	2.46755e+08	5.71343e+08	1.25538e+08	1.75551e+08	2.33135e+08	3.72711e+08	5.46272e+07	7.98846e+07	5.84171e+08	5.17015e+08	5.83114e+07	4.78999e+07	4.42787e+07	3.76073e+07	5.11618e+07	4.85352e+07	5.51485e+07	5.23235e+07	4.52749e+07	4.20267e+07	4.86776e+07	3.97734e+07	4.01692e+07	3.02636e+07	4.45301e+07	5.66631e+07	1.39069e+08	6.41846e+07
525	Salvianolic acid D	pos	C20 H18 O10	418.09	10.619	419.097	--	HMDB0041773	Benzoxepines	1.41844e+08	1.50557e+08	1.11873e+08	2.45848e+08	1.76605e+08	1.97046e+08	5.50288e+07	5.89573e+07	7.26029e+07	5.4456e+07	4.64422e+07	5.86363e+07	6.38451e+07	3.07131e+07	6.20361e+07	1.18742e+08	1.16037e+08	6.92953e+07	4.68203e+07	1.14167e+08	3.97553e+07	1.43965e+08	4.55622e+07	5.83424e+07	1.96959e+07	3.6072e+07	4.02603e+07	3.89292e+07	3.61492e+07	4.44078e+07	4.32245e+07	1.60035e+07	3.40106e+07	1.92626e+07	2.14034e+07	5.04562e+07	3.65822e+06	3.33971e+06	5.81441e+06	3.79783e+06
526	Heptamethoxyflavone	pos	C22 H24 O9	432.142	10.525	433.149	--	--	--	6.41449e+08	8.20176e+08	5.66402e+08	1.78484e+09	6.72451e+08	6.58762e+08	1.07341e+08	3.0634e+08	3.55106e+08	3.0349e+08	1.17851e+08	3.52035e+08	3.39912e+08	3.59186e+08	8.83517e+07	4.88764e+08	3.13357e+08	5.8245e+08	2.7213e+09	2.45669e+09	1.3976e+09	1.75819e+09	1.72765e+09	3.09852e+09	2.03249e+09	1.67362e+09	1.8548e+09	1.67405e+09	1.73347e+09	1.85138e+09	1.51138e+09	1.29032e+09	1.64498e+09	1.33773e+09	1.2595e+09	1.41413e+09	2.7836e+08	2.27407e+08	2.84855e+08	2.59579e+08
527	5-O-Methylvisammioside	pos	C22 H28 O10	452.167	9.379	435.164	--	--	--	2.68083e+06	2.97426e+06	2.43821e+06	3.15891e+06	2.2088e+06	2.65089e+06	1.80963e+06	1.96303e+06	2.05754e+06	2.31683e+06	1.81871e+06	2.12689e+06	2.78579e+06	1.85889e+06	3.23237e+06	3.83644e+06	2.14386e+06	1.96483e+06	1.96779e+07	2.50547e+07	2.1821e+07	2.59422e+07	1.8389e+07	1.06712e+07	1.03174e+07	8.1576e+06	9.61956e+06	9.62558e+06	1.04893e+07	1.01719e+07	1.18654e+07	1.29488e+07	1.07244e+07	1.0426e+07	9.71942e+06	1.58858e+07	4.50307e+06	5.07866e+06	6.14688e+06	4.45622e+06
528	Abscisic acid glucose ester	pos	C21 H30 O9	426.189	9.246	427.197	cpd:C15970	--	--	9.82621e+07	1.01931e+08	7.4737e+07	1.64241e+08	1.60024e+08	1.18856e+08	2.87534e+08	2.87171e+08	3.64155e+08	3.0174e+08	2.75479e+08	2.65195e+08	3.70725e+08	3.57613e+08	6.014e+08	4.69167e+08	3.70224e+08	3.72335e+08	5.19564e+07	7.31407e+07	6.15405e+07	4.06556e+07	5.22478e+07	5.51338e+07	2.20724e+08	4.19889e+08	2.55236e+08	3.09332e+08	2.36186e+08	2.92743e+08	3.45345e+08	2.65215e+08	3.23208e+08	2.59397e+08	2.91717e+08	3.05303e+08	3.29536e+08	2.68705e+08	3.05945e+08	3.19466e+08
529	Gomisin G	pos	C30 H32 O9	536.206	10.369	537.214	cpd:C17819	--	--	220405	205578	189391	229071	201280	966636	1.30308e+06	1.33257e+06	4.80449e+06	2.48571e+06	1.96098e+06	1.58015e+06	3.11478e+06	1.98417e+06	2.52517e+06	2.40017e+06	1.62209e+06	2.93438e+06	196757	195391	336623	522957	177933	204689	2.22938e+07	5.53014e+07	2.9726e+07	3.61407e+07	2.85204e+07	3.4776e+07	3.27357e+07	2.11449e+07	3.01623e+07	3.33217e+07	2.83913e+07	3.06419e+07	318124	261211	437260	278458
530	(S)-Glutamic acid	pos	C5 H9 N O4	147.053	2.134	148.06	--	HMDB0000148	Carboxylic acids and derivatives	1.72834e+08	1.92336e+08	2.00129e+08	1.03103e+08	1.37527e+08	9.54077e+07	1.972e+08	1.38828e+08	2.12751e+08	1.54247e+08	1.82805e+08	1.61263e+08	2.68353e+08	4.73923e+08	3.64252e+08	3.07069e+08	3.05211e+08	3.71139e+08	8.80758e+08	1.6865e+08	5.30249e+08	2.807e+08	4.03081e+08	6.38704e+08	1.51704e+08	1.82281e+08	1.78437e+08	2.10373e+08	1.83679e+08	2.08429e+08	2.00369e+08	1.60509e+08	1.87455e+08	1.85553e+08	1.67895e+08	2.03515e+08	6.09953e+08	4.03576e+08	4.70171e+08	4.92259e+08
531	Polygalaxanthone Ⅴ	pos	C26 H30 O15	582.159	7.974	583.166	--	--	--	3.95304e+07	9.25657e+07	3.08373e+07	6.12008e+07	9.60928e+07	3.42385e+07	4.86231e+06	9.45804e+06	2.14047e+07	9.48616e+06	4.36299e+06	1.13594e+07	1.70904e+07	4.88026e+07	5.83943e+06	2.83633e+07	1.74828e+07	3.09948e+07	1.24903e+06	1.63986e+06	3.23569e+08	2.4109e+08	1.41007e+06	1.61105e+06	735306	703504	693896	689669	771521	759722	973604	704569	1.82648e+06	674186	739206	871891	9.79531e+06	8.68827e+06	2.49724e+07	8.54114e+06
532	Polygalaxanthone Ⅳ	pos	C27 H32 O15	596.172	9.736	597.179	--	--	--	757681	195461	457544	226707	177673	932182	319778	201613	687930	302620	3.17083e+06	1.33627e+06	2.46755e+06	383209	1.13716e+06	2.3618e+06	2.03495e+06	1.82168e+06	7.09868e+06	4.98604e+06	984136	1.97309e+06	2.10688e+06	3.15233e+06	2.67463e+06	3.5473e+06	1.04036e+06	1.43475e+06	2.58165e+06	4.02269e+06	1.14121e+06	1.71156e+06	3.39355e+06	2.00198e+06	1.2805e+06	1.21863e+06	155282	1.7568e+07	2.84251e+06	246848
533	LPC(1-acyl 18:3)	pos	C26 H48 N O7 P	517.317	14.738	518.324	--	--	--	6.91671e+07	5.67204e+07	4.12078e+07	2.74731e+07	3.58551e+07	4.58003e+07	2.76493e+07	3.65382e+07	1.90096e+07	3.37986e+07	3.82766e+07	3.95961e+07	4.64574e+07	1.95017e+07	2.37767e+07	4.31868e+07	4.78593e+07	2.04219e+07	3.65635e+07	2.29828e+07	1.78412e+07	2.60747e+07	2.23899e+07	3.48406e+07	1.50642e+07	1.20321e+07	1.33578e+07	1.76222e+07	1.56854e+07	1.26028e+07	5.3744e+07	5.63744e+07	1.87528e+07	5.09879e+07	2.72558e+07	5.37267e+07	7.6115e+06	8.80008e+06	2.12457e+07	1.02069e+07
534	Propylparaben	pos	C10 H12 O3	180.079	8.65	163.075	--	HMDB0032574	Benzene and substituted derivatives	2.7771e+07	2.85325e+07	2.38654e+07	4.67677e+07	2.58119e+07	2.67646e+07	5.42877e+07	4.28449e+07	5.90487e+07	4.44795e+07	4.41252e+07	3.9835e+07	7.35875e+07	7.64118e+07	1.65816e+08	1.29806e+08	1.00313e+08	6.92658e+07	9.21681e+06	8.33695e+06	7.20928e+07	8.71867e+07	5.49986e+06	1.49742e+07	1.63526e+07	1.94662e+07	2.5392e+07	1.77128e+07	1.71771e+07	2.12649e+07	2.34674e+07	1.32579e+07	2.16404e+07	1.0876e+07	1.45456e+07	2.46493e+07	6.06975e+06	2.66276e+06	5.71835e+06	3.23385e+06
535	IAA-Asp	pos	C14 H14 N2 O5	290.091	8.806	581.19	--	--	--	1.3551e+06	2.02255e+06	1.51633e+06	5.69509e+06	2.60862e+06	2.07561e+06	1.22554e+06	2.7735e+06	3.45608e+06	228424	2.58761e+06	2.98913e+06	3.63211e+06	9.0311e+06	9.24557e+06	3.37723e+06	8.64859e+06	7.67394e+06	594131	975149	901802	837598	665580	1.25602e+06	551174	747970	635570	465080	537850	673161	168179	266405	483865	279563	266888	302331	65556	775725	1.45202e+06	176796
536	Sweroside	pos	C16 H22 O9	358.127	7.562	359.134	cpd:C17071	--	--	1.28478e+07	9.13288e+06	8.26516e+06	3.26956e+07	9.5207e+06	1.81246e+07	1.12873e+07	7.67059e+06	6.28049e+06	1.08897e+07	2.7642e+06	8.77953e+06	1.52139e+07	4.61743e+07	7.03393e+06	5.046e+07	4.83937e+07	5.95184e+07	3.93143e+06	9.67573e+06	4.48376e+06	8.86407e+06	1.27955e+07	7.99798e+06	3.23369e+06	4.41072e+06	4.75472e+06	7.27224e+06	2.81511e+06	1.28779e+07	1.45756e+07	2.09441e+07	8.60392e+06	5.3604e+06	3.0063e+06	1.69401e+07	2.72839e+06	6.88119e+06	2.2263e+06	7.55256e+06
537	Catechol	pos	C6 H6 O2	110.037	1.427	111.044	cpd:C00090	HMDB0000957	Phenols	3.31979e+08	2.82668e+08	3.13141e+08	3.73086e+08	3.05996e+08	2.50257e+08	1.91662e+08	2.23725e+08	2.17154e+08	2.0221e+08	2.39371e+08	2.50574e+08	9.92324e+07	3.11964e+08	1.68941e+08	1.88714e+08	1.03522e+08	2.28084e+08	1.98021e+08	2.30549e+08	2.32366e+08	2.20109e+08	2.47831e+08	1.70382e+08	1.73454e+08	1.52999e+08	1.52549e+08	1.63731e+08	1.98585e+08	1.79469e+08	1.08404e+08	2.20234e+08	2.28258e+08	2.00615e+08	2.38718e+08	2.16825e+08	2.06371e+08	2.63815e+08	1.92251e+08	3.09433e+08
538	Ala-gly	pos	C5 H10 N2 O3	146.069	1.502	147.076	--	HMDB0006899	Carboxylic acids and derivatives	3.48669e+07	3.70831e+07	2.24679e+09	3.36385e+07	3.09744e+07	1.41986e+09	3.50906e+07	2.75092e+07	3.76446e+07	2.63771e+07	3.40907e+07	2.68953e+07	3.44559e+07	4.74401e+07	5.52837e+07	3.9776e+07	3.91499e+07	3.66543e+07	1.16722e+08	8.15527e+07	7.15985e+07	7.28904e+07	9.31308e+07	1.18802e+08	4.82009e+07	7.01526e+07	5.79126e+07	5.90224e+07	5.89539e+07	5.97848e+07	4.77035e+07	4.92053e+07	4.62894e+07	3.95351e+07	5.09163e+07	6.58092e+07	3.96876e+09	3.61307e+07	3.81496e+09	4.00763e+09
539	Cnidioside A	pos	C17 H20 O9	390.096	9.315	391.103	--	--	--	5.14652e+06	3.97833e+06	4.19232e+06	7.53993e+06	6.32196e+06	6.5998e+06	1.25812e+07	1.15474e+07	8.7806e+06	1.10576e+07	1.34902e+07	1.01764e+07	1.42635e+07	1.01663e+07	1.24715e+07	1.1166e+07	1.19921e+07	9.9525e+06	1.78522e+06	2.17714e+06	8.06331e+07	7.16465e+07	1.66198e+06	2.26913e+06	1.64099e+06	1.4723e+06	1.65056e+06	1.53073e+06	1.62484e+06	1.48489e+06	1.32826e+06	1.38137e+06	1.96824e+06	1.14643e+06	1.33665e+06	1.21214e+06	1.83572e+06	840363	1.85018e+06	1.34112e+06
540	4-Demethylepipodophyllotoxin	pos	C21 H20 O8	400.116	8.221	401.123	--	--	--	3.93971e+07	4.90469e+07	3.16079e+07	8.91082e+07	4.35584e+07	4.00227e+07	3.7568e+07	4.45026e+07	5.1266e+07	4.37049e+07	3.44044e+07	4.88256e+07	8.36396e+07	7.84388e+07	7.80159e+07	1.09697e+08	7.52363e+07	7.5807e+07	5.26818e+07	8.00648e+07	3.28057e+07	4.47164e+07	4.93956e+07	6.32018e+07	6.28087e+07	6.37113e+07	6.87942e+07	6.62329e+07	7.58401e+07	7.922e+07	8.13593e+07	8.43397e+07	9.82457e+07	6.94504e+07	7.2353e+07	7.50912e+07	2.63133e+07	2.17739e+07	2.8203e+07	2.12337e+07
541	Pterosin B	pos	C14 H18 O2	218.131	8.556	219.138	--	HMDB0030759	Indanes	1.01842e+06	1.10803e+06	1.38696e+06	702699	814707	698305	1.2033e+07	8.45052e+06	1.39677e+07	8.32126e+06	1.17072e+07	8.20467e+06	1.08355e+07	1.17598e+07	1.30907e+07	9.22854e+06	1.1244e+07	1.03681e+07	9.01365e+06	5.97049e+06	8.58266e+06	8.70816e+06	6.96293e+06	7.67644e+06	1.92296e+07	2.76314e+07	2.38954e+07	2.506e+07	2.20878e+07	2.28659e+07	2.35176e+07	1.92924e+07	2.01332e+07	2.07694e+07	1.85336e+07	2.04466e+07	1.28899e+06	1.75918e+06	1.40553e+06	1.01267e+06
542	Wogonoside	pos	C22 H20 O11	460.101	9.207	461.108	--	--	--	1.05946e+08	1.07988e+08	1.03256e+08	3.71252e+07	1.03217e+08	8.20815e+07	4.37816e+07	3.96964e+07	2.64496e+07	3.07605e+07	3.21516e+07	4.55783e+07	3.23357e+07	3.36508e+07	4.34769e+07	3.24119e+07	3.49992e+07	2.83765e+07	3.23559e+07	4.42469e+06	5.13455e+07	3.73068e+07	4.07475e+07	2.83598e+07	1.23291e+07	1.50528e+07	1.6948e+07	1.61326e+07	1.63319e+07	1.4105e+07	1.15515e+07	1.32838e+07	1.21815e+07	1.25309e+07	1.08156e+07	1.18228e+07	2.54628e+07	3.05211e+07	2.03956e+07	2.81858e+07
543	Pterosin G	pos	C14 H18 O3	234.126	8.556	235.133	--	--	--	1.18162e+06	1.16999e+06	1.33111e+06	847577	708268	873736	1.18505e+07	7.87281e+06	1.28671e+07	8.52541e+06	1.26531e+07	9.45822e+06	1.1088e+07	1.16353e+07	1.24356e+07	8.66694e+06	9.74934e+06	1.12161e+07	9.10518e+06	6.23902e+06	8.46492e+06	7.48687e+06	6.70671e+06	7.51705e+06	1.65385e+07	2.71244e+07	2.17018e+07	2.14385e+07	2.09996e+07	2.15875e+07	2.20784e+07	1.81192e+07	2.04654e+07	1.83195e+07	1.65482e+07	1.91223e+07	1.07051e+06	1.64281e+06	1.73674e+06	1.45507e+06
544	Integrifoside A	pos	C21 H36 O8	416.243	10.003	417.25	--	--	--	1.20212e+07	1.4492e+07	1.46541e+07	4.27501e+06	1.76427e+07	2.19738e+07	4.56976e+06	5.06437e+06	3.62829e+06	6.10932e+06	9.49249e+06	1.13791e+07	3.81153e+06	3.76177e+06	3.62367e+06	4.05384e+06	4.09766e+06	3.89119e+06	1.21467e+06	1.09933e+06	2.60766e+06	2.64295e+06	1.11877e+06	1.34804e+06	634771	469243	348359	380235	379587	322788	605377	400283	480262	464514	512750	452853	6.90038e+06	7.52979e+06	4.69042e+06	6.15111e+06
545	Smyrindioloside	pos	C20 H24 O10	424.135	9.155	425.142	--	HMDB0039037	Coumarins and derivatives	253353	236005	180048	437580	251758	376539	227177	158502	236148	239046	446635	289062	357186	208573	447915	298057	398791	370763	1.85443e+06	561452	1.4747e+06	1.49319e+06	787412	1.01125e+06	2.98181e+06	3.74263e+06	3.53062e+06	4.25956e+06	3.34852e+06	3.29122e+06	9.96523e+06	7.00269e+06	4.20857e+06	3.17856e+06	3.54138e+06	4.7195e+06	349968	329322	327274	207207
546	Bergenin	pos	C14 H16 O9	328.08	8.672	329.087	cpd:C09919	--	--	5.21197e+07	5.62766e+07	6.09707e+07	2.96925e+07	9.29451e+07	6.44902e+07	3.44041e+07	3.75205e+07	2.41486e+07	3.65107e+07	3.23782e+07	3.36288e+07	2.66043e+07	2.05857e+07	2.5362e+07	2.11996e+07	2.6643e+07	2.58202e+07	4.69509e+06	5.72687e+06	1.00801e+07	1.01798e+07	4.55605e+06	4.14627e+06	7.9278e+06	6.84642e+06	6.59684e+06	7.1673e+06	6.62748e+06	7.68883e+06	8.54882e+06	1.10886e+07	9.45048e+06	8.0063e+06	8.62045e+06	1.05322e+07	2.19356e+06	2.33378e+06	2.78697e+06	2.15406e+06
547	(+/-)12(13)-DiHOME	pos	C18 H34 O4	296.235	14.572	297.241	--	--	--	2.63339e+07	1.7898e+07	2.2177e+07	1.04318e+07	2.14479e+07	1.33126e+07	1.93512e+07	2.94399e+07	2.89223e+07	2.25228e+07	3.21967e+07	2.78828e+07	2.47564e+07	2.30232e+07	2.29949e+07	1.69767e+07	4.54926e+07	1.97324e+07	1.24497e+07	1.05739e+07	1.16181e+07	1.53804e+07	9.06345e+06	1.02878e+07	2.08543e+07	1.98569e+07	1.98414e+07	2.65412e+07	1.98968e+07	1.86518e+07	3.16586e+07	3.39489e+07	2.21996e+07	2.05612e+07	2.42851e+07	3.01425e+07	2.80115e+07	2.43025e+07	2.10106e+07	2.53874e+07
548	Methyl hesperidin	pos	C29 H36 O15	624.205	9.948	625.212	cpd:C17393	--	--	1.5979e+08	2.32104e+08	1.38196e+08	3.3836e+08	1.94886e+08	2.19417e+08	6.02723e+07	9.41597e+07	1.78169e+08	1.04734e+08	5.57992e+07	1.13877e+08	1.4075e+08	1.60737e+08	1.40511e+08	2.60062e+08	1.75449e+08	1.91658e+08	1.97206e+08	2.86306e+08	2.06186e+08	2.79705e+08	1.66841e+08	1.92491e+08	1.42458e+08	1.33893e+08	1.48034e+08	1.18157e+08	8.63458e+07	1.72682e+08	1.32395e+08	8.832e+07	1.32155e+08	9.32573e+07	7.78761e+07	1.32026e+08	2.25925e+07	2.79148e+07	2.93455e+07	2.3888e+07
549	LPE 18:3	pos	C23 H42 N O7 P	475.27	14.11	476.277	--	--	--	4.33071e+07	4.2569e+07	3.26724e+07	8.72928e+07	4.57326e+07	6.45306e+07	4.6909e+07	4.71349e+07	2.75528e+07	4.39414e+07	4.95404e+07	4.95199e+07	5.87994e+07	4.33747e+07	2.74196e+07	5.36405e+07	5.62865e+07	3.10259e+07	3.96077e+07	5.69765e+07	4.97829e+07	6.20696e+07	3.91468e+07	5.99675e+07	2.19012e+07	1.53603e+07	1.6758e+07	2.28629e+07	2.00846e+07	2.78143e+07	5.35689e+07	5.62113e+07	4.72859e+07	3.29702e+07	2.61974e+07	4.96783e+07	9.65912e+06	1.30288e+07	3.67221e+07	9.95975e+06
550	Neocryptotanshinone	pos	C19 H22 O4	314.152	9.615	315.159	--	--	--	1.64065e+06	1.57901e+06	1.86449e+06	2.73019e+06	1.54922e+06	1.74513e+06	1.00623e+07	6.59899e+06	1.36146e+07	1.00466e+07	7.04045e+06	6.26077e+06	1.78075e+07	3.59264e+07	6.12747e+06	2.63245e+07	1.54351e+07	2.40352e+07	2.43457e+06	2.15507e+06	1.90239e+06	1.91538e+06	1.80176e+06	2.01705e+06	5.65941e+06	6.12653e+06	5.12976e+06	3.24898e+06	2.33627e+06	2.55902e+06	3.55313e+06	2.98818e+06	4.02844e+06	2.911e+06	3.07477e+06	5.00209e+06	1.71549e+06	1.95798e+06	1.16775e+06	1.8623e+06
551	2-Ethyl-3-hydroxy-4H-pyran-4-one	pos	C7 H8 O3	140.047	9.053	141.055	--	--	--	8.22265e+06	8.27302e+06	7.68872e+06	1.14983e+07	8.31475e+06	7.44965e+06	7.62797e+06	8.20936e+06	1.01005e+07	9.40236e+06	1.03525e+07	9.26461e+06	1.04677e+07	8.91165e+06	1.0999e+07	1.14488e+07	1.13528e+07	1.08957e+07	5.77311e+06	7.92635e+06	7.38782e+06	8.08105e+06	6.96722e+06	6.18283e+06	8.7564e+06	8.23739e+06	8.89763e+06	8.24297e+06	8.0336e+06	9.30443e+06	1.02349e+07	9.26501e+06	1.0135e+07	8.88364e+06	9.90392e+06	1.14412e+07	9.19928e+06	1.02507e+07	8.96992e+06	1.05219e+07
552	Prunin	pos	C21 H22 O10	434.122	9.722	435.129	cpd:C09099	--	--	3.1048e+07	3.52242e+07	2.69725e+07	5.77679e+07	3.73782e+07	3.18586e+07	1.35291e+07	1.64618e+07	2.16265e+07	1.64081e+07	1.01396e+07	1.76991e+07	2.43964e+07	1.77084e+07	2.17278e+07	3.02392e+07	2.36713e+07	2.10026e+07	1.70576e+07	3.68741e+07	1.67037e+07	1.25274e+07	1.39075e+07	3.16661e+07	1.32784e+07	9.9957e+06	1.55831e+07	1.33482e+07	1.2153e+07	1.00763e+07	9.22694e+06	9.10042e+06	9.66713e+06	8.64109e+06	8.33786e+06	5.18212e+06	6.22887e+06	5.44453e+06	7.29072e+06	5.39287e+06
553	N-(2-Hydroxyethyl)iminodiacetic acid	pos	C6 H11 N O5	177.064	1.362	161.044	--	--	--	2.57824e+07	2.07838e+07	2.54621e+07	1.71878e+07	2.21675e+07	1.75015e+07	3.12039e+07	3.65935e+07	3.55989e+07	3.63992e+07	4.64897e+07	3.29984e+07	4.03486e+07	2.72156e+07	3.4953e+07	3.27889e+07	2.85087e+07	3.49936e+07	2.43606e+07	1.86692e+07	1.90138e+07	1.91354e+07	2.0341e+07	1.79249e+07	3.54016e+07	2.88824e+07	2.79771e+07	2.81302e+07	2.81345e+07	3.06525e+07	4.08922e+07	3.56801e+07	3.80711e+07	3.74664e+07	3.44935e+07	3.91908e+07	3.72181e+07	3.13248e+07	2.4271e+07	3.92195e+07
554	Coumarin	pos	C9 H6 O2	146.037	8.144	147.044	cpd:C05851	HMDB0001218	Coumarins and derivatives	4.06847e+07	4.01582e+07	3.06101e+07	4.22998e+07	6.08062e+07	7.6847e+07	4.14475e+06	5.52066e+06	5.23044e+06	5.25394e+06	4.49507e+06	5.43028e+06	5.48278e+06	8.95779e+06	4.02345e+06	6.61977e+06	6.63655e+06	7.02009e+06	4.42186e+07	4.09433e+07	2.96178e+07	2.90991e+07	3.50426e+07	5.57084e+07	1.01601e+07	8.1505e+06	9.45887e+06	8.50793e+06	8.84495e+06	8.09022e+06	8.20081e+06	5.38511e+06	6.63861e+06	5.12886e+06	5.65517e+06	7.71991e+06	1.11771e+07	1.23593e+07	2.25525e+07	1.01069e+07
555	Forsythoside B	pos	C34 H44 O19	756.247	9.532	757.254	--	--	--	4.14543e+08	4.00537e+08	5.59051e+08	1.00885e+09	4.59474e+08	5.1352e+08	3.42071e+08	5.13616e+08	4.52748e+08	6.1935e+08	2.86173e+08	6.41291e+08	5.31668e+08	5.27728e+08	4.21185e+08	4.7641e+08	4.82838e+08	5.85878e+08	9.97281e+08	8.69859e+08	7.8033e+08	6.71016e+08	6.53452e+08	8.44762e+08	1.14539e+09	8.82863e+08	9.3544e+08	8.39412e+08	8.45837e+08	9.4529e+08	8.12559e+08	8.3082e+08	8.26919e+08	7.1093e+08	6.24202e+08	6.89297e+08	4.50287e+08	5.58965e+08	2.66801e+08	4.23007e+08
556	N-Feruloyl putrescine	pos	C14 H20 N2 O3	264.147	7.134	265.155	--	--	--	8.99149e+06	7.43872e+06	7.95482e+06	1.50146e+07	1.44197e+07	2.46286e+07	4.4201e+06	1.08106e+07	1.07567e+07	7.10229e+06	5.31388e+06	1.20523e+07	1.03701e+07	7.86272e+06	1.32547e+07	1.01845e+07	2.4224e+07	7.00591e+06	1.45381e+06	7.69706e+06	1.32097e+10	1.11731e+10	5.38378e+06	2.5817e+06	1.57992e+06	4.5342e+06	5.48149e+06	1.7594e+06	4.05605e+06	3.04191e+06	5.30047e+06	598501	597602	7.89382e+06	538656	2.53565e+06	563079	542527	736546	686048
557	Tricin 5-O-hexoside derivative	pos	C24 H22 O14	534.101	7.445	535.109	--	--	--	1.77309e+07	2.11223e+07	1.68792e+07	5.27342e+06	1.11194e+07	1.21841e+07	4.58782e+06	5.07763e+06	3.86515e+06	4.88582e+06	5.92656e+06	4.25145e+06	6.50875e+06	3.91491e+06	3.67756e+06	5.29319e+06	6.45659e+06	4.53261e+06	1.30314e+08	1.36176e+08	6.81055e+07	4.96608e+07	1.66886e+08	1.49774e+08	3.05748e+07	3.31189e+07	3.31426e+07	3.66906e+07	3.46277e+07	3.01296e+07	2.74078e+07	1.96625e+07	2.51055e+07	1.74364e+07	2.05095e+07	2.08151e+07	1.79657e+07	1.58934e+07	1.47296e+07	1.5454e+07
558	Tricin 5-O-hexosyl-O-hexoside	pos	C29 H34 O17	654.179	9.779	655.187	--	--	--	529606	542092	659758	1.00919e+06	776171	977139	576956	940623	908153	894885	718675	913459	858007	843982	698407	788215	564124	951040	2.72587e+07	3.58997e+07	2.37027e+06	2.60888e+06	3.98643e+07	1.40534e+07	4.47754e+06	6.88923e+06	2.56355e+06	3.18505e+06	1.96777e+06	3.21492e+06	5.32999e+06	1.58779e+07	7.1467e+06	6.47379e+06	5.42972e+06	1.22731e+07	7.65748e+06	9.63236e+06	5.10462e+06	1.00045e+07
559	Riboflavin-5'-monophosphate	pos	C17 H21 N4 O9 P	456.106	8.179	457.113	--	--	--	6.23796e+06	5.6068e+06	5.57692e+06	5.43888e+06	8.75697e+06	7.1319e+06	3.50184e+06	5.24581e+06	6.85858e+06	6.22915e+06	4.7645e+06	6.78181e+06	6.03962e+06	6.93684e+06	3.82506e+06	4.54603e+06	5.54249e+06	5.37536e+06	1.39297e+07	1.81698e+07	6.60496e+07	5.10061e+07	1.21408e+07	1.42975e+07	8.07624e+06	1.23489e+07	1.2561e+07	1.06722e+07	1.11046e+07	1.19764e+07	1.01735e+07	7.85579e+06	9.09432e+06	7.6351e+06	6.94824e+06	9.07902e+06	3.65834e+06	3.70354e+06	4.20112e+06	4.55403e+06
560	Carnosol	pos	C20 H26 O4	330.183	11.23	331.19	cpd:C09069	HMDB0002121	Prenol lipids	5.68256e+07	4.95784e+07	5.09244e+07	9.86629e+06	6.91837e+07	5.72582e+07	3.52204e+06	2.62583e+07	1.39041e+07	1.19102e+07	9.04949e+06	2.28135e+07	4.93231e+06	3.88168e+06	1.59842e+06	1.51159e+06	6.70799e+06	2.19244e+06	1.73072e+07	2.48824e+07	4.56526e+06	1.33205e+07	1.81078e+07	3.54107e+07	1.03722e+07	1.63897e+07	1.95929e+07	1.2249e+07	5.17474e+06	6.81375e+06	1.17167e+06	768187	1.38178e+06	770306	988851	2.1619e+06	4.90451e+06	5.2275e+06	2.57032e+07	3.40952e+06
561	Ferulic acid O-hexoside	pos	C16 H20 O9	356.11	9.301	379.1	--	--	--	2.93142e+07	2.92237e+07	2.75356e+07	4.7894e+07	3.24448e+07	2.95347e+07	2.67023e+07	2.16444e+07	3.16016e+07	2.5768e+07	2.35661e+07	2.96687e+07	3.14522e+07	2.94199e+07	3.28219e+07	3.43047e+07	3.35776e+07	2.83031e+07	3.26562e+07	3.02836e+07	1.73024e+07	1.57727e+07	1.04584e+07	1.41959e+07	2.00402e+07	1.84295e+07	2.37948e+07	1.7287e+07	2.30614e+07	2.1768e+07	1.93407e+07	1.5667e+07	1.59857e+07	1.38733e+07	1.56006e+07	1.47793e+07	6.6741e+06	7.1881e+06	9.5576e+06	7.31985e+06
562	m-Cresol	pos	C7 H8 O	108.058	1.476	109.065	cpd:C01467	HMDB0001858	Phenols	8.13304e+06	1.03206e+07	9.39906e+06	8.49986e+06	1.26858e+07	1.17564e+07	7.57579e+06	5.80328e+06	4.9508e+06	7.10039e+06	8.6016e+06	5.70244e+06	4.34856e+06	3.5266e+06	6.6482e+06	6.98027e+06	6.57084e+06	5.78918e+06	2.89789e+07	3.37094e+07	2.93729e+07	2.63187e+07	3.53641e+07	3.4843e+07	2.11944e+07	2.12578e+07	2.53229e+07	2.3149e+07	2.38749e+07	1.9631e+07	1.52242e+07	1.76191e+07	1.60537e+07	1.29076e+07	1.76271e+07	1.77674e+07	1.15349e+07	1.12602e+07	1.08877e+07	1.07711e+07
563	2-(1H-benzimidazol-2-yl)-N-[4-(benzyloxy)phenyl]benzamide	pos	C27 H22 N4 O2	434.173	8.632	435.18	--	--	--	454185	384849	407791	444288	338751	382842	1.91943e+07	1.10837e+07	1.51464e+07	1.41265e+07	1.75012e+07	1.07471e+07	1.45342e+07	2.22477e+07	1.13104e+07	1.5866e+07	1.21778e+07	1.59341e+07	525234	428803	339536	313997	242222	669038	8.21214e+06	1.4596e+07	1.19641e+07	9.20247e+06	6.86794e+06	7.76015e+06	7.97897e+06	5.80098e+06	8.07176e+06	9.43397e+06	6.58025e+06	9.75545e+06	1.79585e+06	256379	1.24634e+06	922340
564	Methyl Eugenol	pos	C11 H14 O2	178.1	0.802	179.107	--	HMDB0031864	Benzene and substituted derivatives	6.76542e+06	6.4023e+06	9.1308e+06	5.51736e+06	5.93753e+06	5.75873e+06	8.52641e+06	1.0672e+07	1.00556e+07	9.52311e+06	1.09367e+07	9.41553e+06	9.04324e+06	8.70557e+06	8.88793e+06	9.56221e+06	1.03646e+07	1.0044e+07	6.04009e+06	4.72253e+06	5.82746e+06	5.43229e+06	4.85561e+06	3.97995e+06	7.5409e+06	7.26259e+06	8.37469e+06	7.40843e+06	8.42456e+06	7.90891e+06	1.07958e+07	9.99202e+06	1.11214e+07	9.67728e+06	1.04178e+07	1.12433e+07	1.1517e+07	1.04812e+07	7.2723e+06	8.30488e+06
565	Caffeic aldehyde	pos	C9 H8 O3	164.047	6.031	165.055	cpd:C10945	HMDB0141767	Cinnamaldehydes	1.40378e+08	1.44415e+08	5.97079e+07	1.07049e+08	1.51422e+08	1.87057e+08	1.83136e+07	2.80612e+07	4.73609e+07	2.53482e+07	2.18707e+07	2.79247e+07	2.60779e+07	6.11369e+07	2.56289e+07	4.00726e+07	3.9354e+07	4.08604e+07	2.71405e+08	2.50001e+08	3.7641e+08	3.54183e+08	3.91039e+08	4.31461e+08	1.39724e+08	1.24455e+08	1.43028e+08	9.97831e+07	1.00982e+08	1.32757e+08	1.00748e+08	9.80199e+07	7.29152e+07	7.94716e+07	8.43572e+07	8.94811e+07	5.05442e+07	5.08688e+07	1.18498e+08	4.81991e+07
566	Asperulosid	pos	C18 H22 O11	414.114	8.217	415.121	--	--	--	1.43778e+07	1.25487e+07	1.08532e+07	2.6072e+07	1.43122e+07	1.34526e+07	1.33786e+07	1.52275e+07	1.78915e+07	1.48043e+07	1.20327e+07	1.44882e+07	2.64298e+07	2.54866e+07	2.9295e+07	3.46083e+07	2.68482e+07	2.66762e+07	1.84592e+07	2.97025e+07	1.98846e+07	2.31132e+07	1.63976e+07	940167	2.10594e+07	2.098e+07	2.0903e+07	2.1763e+07	2.29386e+07	2.41595e+07	2.75758e+07	2.4985e+07	2.7882e+07	2.26398e+07	2.4099e+07	2.63504e+07	9.21898e+06	7.53323e+06	1.0238e+07	7.95654e+06
567	Lawsone	pos	C10 H6 O3	174.032	7.733	175.039	cpd:C10368	HMDB0030773	Naphthalenes	1.35734e+06	940163	1.04176e+06	2.29272e+06	985119	1.11668e+06	1.21932e+06	2.03716e+06	1.81342e+06	1.80498e+06	1.72099e+06	1.99384e+06	4.15246e+06	3.11928e+06	2.47995e+06	5.14915e+06	5.04421e+06	3.22409e+06	5.92905e+06	5.8822e+06	3.9796e+06	2.8645e+06	6.15298e+06	5.14637e+06	1.88305e+07	2.57355e+07	1.89575e+07	2.20571e+07	2.10786e+07	1.98313e+07	4.08762e+07	4.29963e+07	4.5954e+07	2.8869e+07	3.69454e+07	3.70851e+07	1.99498e+06	3.99625e+06	4.40731e+06	2.39527e+06
568	Dl-3-Hydroxynorvaline	pos	C5 H11 N O3	133.074	1.441	134.081	--	--	--	9.25533e+09	9.00886e+09	1.04275e+10	6.94645e+09	1.9427e+10	1.58474e+10	19957965883	1.9141e+10	19173885777	1.92314e+10	1.55188e+10	1.73053e+10	27034631051	2.76601e+10	2.45754e+10	2.79741e+10	2.59055e+10	3.03813e+10	3.82577e+09	3.2998e+09	2.38073e+09	2.47481e+09	2.7552e+09	3.98049e+09	1.58558e+10	2.27853e+10	1.7276e+10	1.81807e+10	1.71607e+10	3.20224e+09	2.80898e+10	37550042913	3.4564e+10	3.30487e+10	3.21217e+10	3.24831e+10	3.09312e+09	2.42865e+09	2.08941e+09	3.07228e+09
569	Dihydrothymine	pos	C5 H8 N2 O2	128.059	1.369	129.066	cpd:C00906	HMDB0000079	Diazines	7.17129e+07	7.29979e+07	8.50513e+07	5.25322e+07	1.08773e+08	8.35915e+07	1.26991e+08	8.98068e+07	1.05864e+08	9.66333e+07	1.20616e+08	9.47086e+07	1.66704e+08	1.42057e+08	1.20102e+08	1.31063e+08	1.28294e+08	1.59515e+08	1.0356e+08	4.30303e+07	5.54112e+07	5.65993e+07	6.06185e+07	7.28903e+07	3.80807e+07	8.8372e+07	6.3562e+07	7.05201e+07	6.07489e+07	6.74798e+07	6.08855e+07	5.37125e+07	5.83075e+07	4.80857e+07	5.86625e+07	5.71472e+07	1.13428e+08	1.19142e+08	8.87555e+07	1.33334e+08
570	Curculigoside	pos	C22 H26 O11	466.145	9.404	467.152	--	--	--	1.13693e+07	1.59637e+07	7.90077e+06	2.65204e+07	9.22716e+06	1.28705e+07	5.79494e+06	6.8169e+06	8.8956e+06	7.62125e+06	4.07161e+06	6.01288e+06	1.13328e+07	1.13081e+07	3.36284e+07	1.97344e+07	3.44636e+06	9.5368e+06	7.82863e+06	1.0962e+07	7.61403e+06	1.08923e+07	7.10424e+06	8.88701e+06	2.96137e+06	5.60457e+06	5.10597e+06	3.8868e+06	3.89929e+06	6.44426e+06	3.88455e+06	2.53867e+06	4.07801e+06	2.88736e+06	2.95339e+06	5.28214e+06	608179	727114	1.38421e+06	1.32594e+06
571	Quercetin-3,4'-O-di-beta-glucopyranoside	pos	C27 H30 O17	626.149	7.514	627.156	--	--	--	1.584e+07	1.47933e+07	2.11127e+07	7.23944e+06	2.35005e+07	1.30188e+07	7.73105e+06	1.15812e+07	8.51714e+06	1.16352e+07	1.31521e+07	1.6567e+07	9.00862e+06	1.30253e+07	1.63359e+07	1.28279e+07	1.0828e+07	1.08961e+07	1.20934e+06	1.86617e+06	2.51469e+06	2.60201e+06	1.06012e+06	920282	780938	884283	1.14066e+06	1.1383e+06	1.1947e+06	813956	888925	1.08111e+06	885692	660320	706495	807946	9.42786e+06	8.31184e+06	5.25974e+06	1.01948e+07
572	1,2,3,7-Tetramethoxyxanthone	pos	C17 H16 O6	316.094	9.758	317.102	--	--	--	1.43214e+08	2.02328e+08	1.13803e+08	3.1635e+08	1.71262e+08	2.23065e+06	4.39149e+07	7.14067e+07	1.34072e+08	7.92825e+07	4.28585e+07	8.148e+07	1.05538e+08	702416	1.03792e+08	1.98967e+08	1.29754e+08	987207	1.92759e+06	2.5226e+08	765503	1.33526e+06	1.23089e+08	2.20107e+08	9.86722e+07	9.61483e+07	1.0017e+08	9.04662e+07	8.5041e+07	1.22283e+08	9.38194e+07	6.15484e+07	9.29979e+07	6.18727e+07	5.36741e+07	9.56611e+07	1.53724e+07	1.73134e+07	2.0744e+07	1.57833e+07
573	Verbenalin	pos	C17 H24 O10	388.137	7.627	389.144	cpd:C09802	--	--	1.99779e+07	1.98176e+07	2.3074e+07	1.42064e+07	2.81792e+06	1.45078e+07	1.36148e+07	9.59438e+06	7.3423e+06	1.09091e+07	8.81726e+06	1.27675e+07	1.1309e+07	9.89368e+06	1.20249e+07	9.45312e+06	1.21122e+07	1.20676e+07	1.20427e+07	2.80848e+06	6.25204e+06	5.05834e+06	1.15961e+07	1.81323e+06	2.54349e+06	2.3173e+06	2.57066e+06	2.35541e+06	2.76568e+06	2.12716e+06	3.30283e+06	2.43197e+06	641964	1.68659e+06	2.8098e+06	5.75927e+06	1.67121e+06	6.04624e+06	2.92654e+06	7.02221e+06
574	Ophiopogonanone E	pos	C19 H20 O7	360.12	8.007	361.127	--	--	--	1.30659e+07	1.4066e+07	1.2096e+07	3.06061e+07	1.54496e+07	1.69036e+07	3.1743e+07	3.05034e+07	4.58663e+07	3.28457e+07	3.08644e+07	2.79516e+07	5.20425e+07	5.58921e+07	7.82854e+07	1.00432e+08	6.73135e+07	6.1254e+07	1.07039e+07	1.95735e+07	4.33258e+07	4.19929e+07	1.82712e+07	1.3558e+07	1.5598e+07	1.07075e+07	1.50116e+07	1.42179e+07	1.30747e+07	1.76782e+07	3.25625e+06	1.15007e+07	1.88231e+07	1.00292e+07	1.36924e+07	3.14465e+06	2.82326e+06	3.61123e+06	3.18868e+06	1.96958e+06
575	4'-Hydroxypropiophenone	pos	C9 H10 O2	150.068	9.533	151.075	--	--	--	2.24569e+07	2.27872e+07	2.73164e+07	4.34831e+07	3.11825e+07	2.47439e+07	2.80533e+07	3.52061e+07	3.28835e+07	3.53887e+07	3.29899e+07	3.69669e+07	3.53085e+07	3.22309e+07	2.90225e+07	3.74807e+07	3.36885e+07	3.12295e+07	3.40876e+07	2.86928e+06	2.93589e+07	2.69812e+07	2.55661e+07	2.94702e+07	4.63494e+07	3.511e+07	3.40297e+07	3.58862e+07	3.80475e+07	3.62969e+07	3.68526e+07	3.78403e+07	3.66663e+07	2.98574e+07	3.4181e+07	3.29787e+07	3.01775e+07	3.2465e+07	2.10391e+07	2.94642e+07
576	Irisflorentin	pos	C20 H18 O8	386.1	9.532	387.107	cpd:C17958	--	--	2.95961e+08	2.82442e+08	3.76753e+08	5.87962e+08	3.32454e+08	3.34706e+08	3.27183e+08	3.88681e+08	3.73549e+08	4.31221e+08	3.12974e+08	4.19891e+08	4.17845e+08	4.06127e+08	3.0994e+08	4.38531e+08	3.56837e+08	4.24207e+08	4.89472e+08	4.23859e+08	4.31234e+08	3.97654e+08	3.59899e+08	4.40301e+08	6.16497e+08	4.6426e+08	4.80803e+08	4.72436e+08	4.80606e+08	5.12797e+08	5.19759e+08	4.984e+08	4.99735e+08	4.27138e+08	4.00806e+08	4.28496e+08	3.49738e+08	4.13166e+08	2.152e+08	3.2261e+08
577	Selgin C-hexoside	pos	C22 H22 O12	478.111	8.759	479.119	--	--	--	683190	608515	757417	1.18465e+07	600949	943451	408975	394630	338041	378969	416767	384107	395065	425695	561485	567905	462180	423934	753321	1.6263e+06	3.09155e+06	3.14809e+06	1.62006e+06	542235	544790	281081	675980	444033	568758	436354	446094	606436	356134	580445	441772	373484	510323	541587	273644	526493
578	Parishin E	pos	C19 H24 O13	460.122	9.551	461.129	--	--	--	2.8186e+06	3.47854e+06	5.43998e+06	4.57522e+06	4.24803e+06	3.76241e+06	4.67252e+06	4.69608e+06	3.77101e+06	2.59872e+06	3.93358e+06	6.73279e+06	5.65237e+06	3.70751e+06	3.1897e+06	5.12255e+06	2.98814e+06	5.55564e+06	1.216e+07	1.29961e+07	9.07758e+06	7.75442e+06	1.20443e+07	1.21594e+07	1.33377e+07	1.18197e+07	9.47151e+06	9.9937e+06	9.17621e+06	9.1165e+06	1.09086e+07	1.5136e+07	1.21211e+07	1.02782e+07	9.67776e+06	1.04549e+07	5.95573e+06	1.0539e+07	3.8256e+06	1.28388e+07
579	methylChrysoeriol C-hexoside	pos	C23 H24 O11	476.132	8.818	477.139	--	--	--	3.2422e+06	4.41838e+06	3.02829e+06	1.2017e+07	5.44402e+06	4.34432e+06	7.86099e+06	5.84462e+06	9.45428e+06	4.68251e+06	7.52545e+06	7.09335e+06	1.21902e+07	1.25484e+07	1.67756e+07	1.89005e+07	1.11534e+07	1.07686e+07	745753	1.18015e+06	2.42458e+06	1.63777e+06	1.0705e+06	1.03959e+06	620101	767231	773943	747013	639366	1.02721e+06	1.26502e+06	1.00697e+06	767340	1.17708e+06	655359	731236	1.24405e+06	1.1271e+06	1.18419e+06	847264
580	Hesperetin 5-O-glucoside	pos	C22 H24 O11	464.132	9.532	465.139	--	HMDB0037535	Flavonoids	2.05248e+09	1.89493e+09	2.45409e+09	3.55213e+09	2.12015e+09	2.10357e+09	2.21893e+09	2.63912e+09	2.48949e+09	3.10401e+09	2.08929e+09	2.86534e+09	2.77104e+09	2.82786e+09	2.09327e+09	2.99711e+09	2.3638e+09	2.78495e+09	2.5221e+09	2.22343e+09	2.90801e+09	2.06769e+09	1.98949e+09	2.71862e+09	4.04034e+09	3.27139e+09	3.26151e+09	3.09389e+09	3.0965e+09	3.17781e+09	3.26732e+09	3.07124e+09	3.20562e+09	2.83168e+09	2.61706e+09	2.66451e+09	2.18143e+09	2.7369e+09	1.46881e+09	2.18831e+09
581	6''-o-acetylgenistin	pos	C23 H22 O11	474.116	7.426	475.124	--	HMDB0029528	Isoflavonoids	1.32163e+07	2.89537e+07	1.56573e+07	1.56372e+07	4.60764e+07	2.47346e+07	493177	671575	915712	775128	768482	694739	804289	1.33499e+06	407222	895448	941914	1.11165e+06	1.60782e+07	2.89778e+07	6.54082e+07	5.24509e+07	2.41495e+07	1.49115e+07	1.43191e+06	323842	1.27465e+06	1.19222e+06	934039	1.04121e+06	476758	539422	486754	409987	586657	527357	3.65379e+06	4.89087e+06	6.03249e+06	4.03549e+06
582	Vaccarin	pos	C32 H38 O19	726.201	8.624	727.208	--	--	--	6.06236e+06	7.32297e+06	5.52439e+06	4.22159e+06	9.78221e+06	5.30587e+06	2.71642e+06	3.02962e+06	5.47236e+06	3.61996e+06	4.11451e+06	2.74433e+06	3.72226e+06	7.70256e+06	3.60545e+06	1.0273e+07	3.34799e+06	7.42609e+06	818555	938673	6.79619e+07	6.02862e+07	900155	746841	1.39905e+06	1.59084e+06	1.43022e+06	1.08933e+06	1.24099e+06	1.14706e+06	1.31821e+06	998527	1.44132e+06	1.32975e+06	931088	1.17352e+06	1.71835e+06	1.73229e+06	1.95228e+06	1.66247e+06
583	Sinapyl Alcohol	pos	C11 H14 O4	210.09	8.669	443.169	cpd:C02325	HMDB0013070	Phenols	3.26347e+07	3.14026e+07	2.43143e+07	5.48118e+07	2.20573e+07	3.21859e+07	3.97463e+07	3.37006e+07	4.74287e+07	3.11425e+07	3.05999e+07	3.24913e+07	4.68382e+07	4.47704e+07	9.55454e+07	7.32039e+07	5.95976e+07	3.72955e+07	7.66876e+06	8.01629e+06	3.22462e+07	3.2862e+07	5.94883e+06	1.05105e+07	1.05736e+07	1.0386e+06	892363	1.19195e+06	1.00798e+07	1.33544e+07	1.11283e+07	6.66867e+06	9.40201e+06	5.83667e+06	7.76288e+06	1.27516e+07	2.61849e+06	1.21416e+06	2.20829e+06	1.26869e+06
584	Salidroside	pos	C14 H20 O7	300.121	7.032	301.128	cpd:C06046	--	--	2.14204e+06	2.48868e+06	1.78841e+06	2.96584e+06	3.27282e+06	2.88713e+06	1.28437e+06	1.60452e+06	1.74038e+06	1.28601e+06	1.26958e+06	1.46758e+06	2.05068e+06	1.89945e+06	1.81611e+06	1.62762e+07	3.08588e+06	2.54656e+06	7.08989e+07	8.52307e+07	3.87729e+07	3.9718e+07	9.049e+07	6.4978e+07	2.67883e+07	2.90724e+07	2.9566e+07	3.03978e+07	3.10713e+07	3.03461e+07	2.90175e+07	2.83809e+07	2.64242e+07	2.03662e+07	2.32793e+07	2.86973e+07	1.10807e+07	6.49221e+06	1.68184e+07	7.19313e+06
585	2-(Dimethylamino)Guanosine	pos	C12 H17 N5 O5	311.122	6.06	312.129	--	--	--	7.62559e+07	5.27253e+07	4.87469e+07	2.07092e+07	9.29239e+07	1.54102e+08	1.0479e+08	1.07448e+08	6.70278e+07	1.34904e+08	4.02928e+07	7.84651e+07	2.79114e+08	1.7549e+08	7.07319e+07	3.00688e+08	1.39654e+08	1.98662e+08	662889	687858	768842	907576	601989	586494	548025	5.73496e+06	1.93182e+06	872244	721830	1.36013e+06	6.11824e+07	2.95018e+07	1.07407e+08	1.15592e+08	8.49617e+07	7.71116e+07	6.97698e+06	1.54872e+06	8.53181e+06	732610
586	Apigenin 7-O-(2G-rhamnosyl)gentiobioside	pos	C33 H40 O19	740.216	8.441	741.223	--	--	--	1.94833e+07	2.37106e+07	2.4357e+07	2.10406e+07	2.49444e+07	1.98114e+07	2.02666e+07	1.91862e+07	1.99789e+07	1.63118e+07	1.53359e+07	2.58522e+07	1.64883e+07	2.10073e+07	2.65918e+07	3.08554e+07	1.97326e+07	2.41773e+07	2.80195e+08	2.31785e+08	6.48191e+07	9.46814e+07	1.76155e+08	2.6466e+08	3.11617e+08	3.16611e+07	2.86091e+08	2.54082e+08	3.00513e+08	2.10638e+08	2.51954e+08	3.80608e+08	3.26212e+08	2.41562e+08	2.30734e+08	2.65161e+08	2.52635e+07	2.71849e+07	2.0298e+07	2.63153e+07
587	(1E)-1,7-bis(4-hydroxyphenyl)hept-1-en-3-one	pos	C19 H20 O3	296.141	11.232	297.148	--	--	--	3.95299e+07	4.17421e+07	2.54249e+07	7.62071e+06	3.8338e+07	7.30937e+07	5.25474e+06	2.01345e+07	1.09789e+07	1.25481e+07	1.03222e+07	2.21887e+07	2.4104e+06	4.68306e+06	4.53082e+06	1.84037e+06	9.92452e+06	1.8306e+06	2.26537e+07	2.1866e+07	6.95989e+06	1.66343e+07	1.63157e+07	2.34891e+07	8.22452e+06	1.04756e+07	1.48509e+07	1.00403e+07	3.57046e+06	8.14837e+06	5.09987e+06	4.90148e+06	5.12344e+06	661784	6.01194e+06	4.36609e+06	7.61e+06	8.75923e+06	4.30708e+07	2.13977e+06
588	ADBICA N-pentanoic acid metabolite	pos	C20 H27 N3 O4	411.153	6.412	412.16	--	--	--	53217.1	174280	51904.3	187711	338822	234137	60731.1	65868.9	228898	64573.4	80791.4	164239	318809	1.84945e+06	57939.6	1.3284e+06	215544	1.305e+06	1.89173e+06	1.13892e+07	2.177e+06	1.10608e+07	3.75725e+06	4.8086e+06	305651	1.19567e+06	1.05252e+06	1.04676e+06	715988	1.03941e+06	655812	402721	1.63185e+06	362401	534880	1.62169e+06	62964.9	69749.9	77189.6	65729.8
589	Eriodictyol-7-O-glucoside	pos	C21 H22 O11	450.117	7.983	451.123	--	HMDB0029544	Flavonoids	3.48017e+07	5.36092e+07	3.03961e+07	2.60933e+07	4.25346e+07	2.00794e+07	1.37039e+07	1.44639e+07	1.63341e+07	1.32012e+07	1.23627e+07	1.78394e+07	1.90001e+07	2.91657e+07	1.50906e+07	1.92206e+07	1.86992e+07	2.2278e+07	5.84763e+07	2.6736e+07	1.21538e+08	9.70629e+07	4.40325e+07	2.12878e+07	1.51513e+07	1.04124e+07	1.16031e+07	1.07534e+07	1.25935e+07	8.58576e+06	1.45072e+07	1.16445e+07	1.26905e+07	7.69806e+06	1.41246e+07	1.65219e+07	2.68652e+07	2.58776e+07	2.34559e+07	3.04792e+07
590	Indole-3-Carboxaldehyde	pos	C9 H7 N O	145.053	8.919	146.06	cpd:C08493	HMDB0000195	Purine nucleosides	5.51766e+06	6.55946e+06	5.26219e+06	8.93546e+06	5.87628e+06	4.32591e+06	4.40144e+06	3.64975e+06	4.79746e+06	3.97671e+06	5.39588e+06	3.92952e+06	5.61717e+06	4.91399e+06	5.37903e+06	5.98623e+06	6.30593e+06	5.41403e+06	1.09711e+07	1.55759e+07	1.70075e+07	1.82807e+07	1.00475e+07	1.3521e+07	1.13652e+07	8.34208e+06	7.81828e+06	6.93517e+06	6.91934e+06	9.50944e+06	1.05358e+07	7.45849e+06	8.02014e+06	9.87816e+06	8.97376e+06	1.28612e+07	3.61921e+06	4.50941e+06	3.62914e+06	4.0288e+06
591	Sinapaldehyde glucoside	pos	C17 H22 O9	370.127	9.531	393.116	--	--	--	7.0082e+07	5.61653e+07	7.67636e+07	9.80551e+07	8.10716e+07	7.03235e+07	7.53932e+07	8.77609e+07	8.7105e+07	9.32232e+07	7.00018e+07	1.03398e+08	9.21142e+07	9.23138e+07	7.44664e+07	8.96249e+07	8.40199e+07	8.36092e+07	9.04695e+07	9.24787e+07	9.06578e+07	1.00028e+08	7.65606e+07	8.56118e+07	1.44205e+08	1.33862e+08	1.07843e+08	9.61868e+07	9.59102e+07	1.24656e+08	1.22984e+08	1.17866e+08	1.07506e+08	1.08369e+08	8.87563e+07	9.67773e+07	8.70722e+07	9.33803e+07	5.82251e+07	8.28513e+07
592	D-Panthotenate	pos	C9 H17 N O5	219.111	1.37	220.118	--	--	--	6.14875e+06	9.39332e+06	1.01418e+07	4.25157e+06	9.19407e+06	3.15323e+06	2.6945e+07	1.45718e+07	1.62261e+07	1.38869e+07	1.52877e+07	1.40045e+07	1.43304e+07	1.60571e+07	1.39146e+07	8.525e+06	1.60544e+07	1.64237e+07	4.63564e+06	3.67259e+06	4.07911e+06	5.59923e+06	4.74402e+06	7.41108e+06	5.53148e+06	5.52093e+06	5.14832e+06	5.74017e+06	5.36866e+06	5.66937e+06	1.09722e+07	9.64333e+06	8.67687e+06	5.74165e+06	7.14156e+06	6.79113e+06	1.07656e+07	1.10549e+07	7.83236e+06	9.58932e+06
593	Flavin mononucleotide (FMN)	pos	C17 H21 N4 O9 P	456.106	8.092	457.113	--	--	--	6.10379e+07	6.08332e+07	5.33532e+07	4.42189e+07	6.98139e+07	4.63163e+07	3.47834e+07	3.19067e+07	2.69315e+07	3.45281e+07	3.2257e+07	3.7599e+07	3.451e+07	4.40271e+07	3.54807e+07	4.61277e+07	3.53565e+07	3.73786e+07	2.75484e+07	3.17104e+07	6.55535e+07	6.0135e+07	2.99915e+07	2.91047e+07	1.58122e+07	1.2747e+07	1.56996e+07	1.40613e+07	1.63097e+07	1.46578e+07	8.8084e+06	1.17367e+07	6.44726e+06	1.19785e+07	1.05469e+07	1.10692e+07	5.39741e+07	5.02634e+07	4.13569e+07	5.37191e+07
594	Acetyl-trans-resveratrol	pos	C20 H18 O6	354.11	9.322	355.117	--	--	--	1.74768e+07	1.78508e+07	1.07538e+07	4.10316e+07	1.76876e+07	1.55269e+07	7.67149e+06	1.69279e+07	1.84502e+07	1.59288e+07	2.79456e+06	2.43286e+07	1.8787e+07	4.42725e+07	1.18807e+07	4.41961e+07	5.84964e+07	4.25386e+07	1.71711e+07	1.86126e+07	5.83919e+06	1.49832e+07	1.11588e+07	1.89678e+07	1.42185e+07	1.13811e+07	1.75176e+07	1.51158e+07	1.06764e+07	4.45317e+07	3.86179e+07	791923	2.59969e+07	1.55342e+07	7.08656e+06	4.49451e+07	1.2031e+06	1.99954e+06	6.1561e+06	2.33176e+06
595	Eupatilin	pos	C18 H16 O7	344.09	9.532	345.097	cpd:C10040	HMDB0029469	Flavonoids	1.00483e+09	9.91553e+08	1307305602	1.92555e+09	1.15508e+09	1.13238e+09	1.142e+09	1.41382e+09	1.28416e+09	1.56308e+09	1.12036e+09	1.4971e+09	1.44195e+09	1.33254e+09	1.09201e+09	1.5943e+09	1.22763e+09	1.43873e+09	1.64322e+09	1.40881e+09	1.51466e+09	1.30115e+09	1.19923e+09	1.45289e+09	2.07162e+09	1.73901e+09	1.63506e+09	1.61112e+09	1.69832e+09	1.69626e+09	1.72968e+09	1.64999e+09	1.6749e+09	1.46887e+09	1.38084e+09	1.44788e+09	1.20533e+09	1.47333e+09	7.98254e+08	1.15682e+09
596	2-Aminoadipic acid	pos	C6 H11 N O4	161.069	1.942	162.076	--	HMDB0000510	Carboxylic acids and derivatives	8.64777e+06	8.7401e+06	1.02586e+07	7.93579e+06	8.98686e+06	6.70511e+06	1.10341e+07	7.33756e+06	8.35716e+06	9.02752e+06	1.10075e+07	1.04819e+07	1.4321e+07	1.29465e+07	1.22068e+07	1.34517e+07	1.40979e+07	1.50818e+07	1.15861e+07	1.11228e+07	1.30761e+07	1.46564e+07	1.06576e+07	1.71323e+07	1.04407e+07	1.54195e+07	1.34967e+07	1.09259e+07	1.15897e+07	1.09657e+07	2.07894e+07	1.74292e+07	2.27714e+07	1.35572e+07	1.49368e+07	1.53119e+07	1.02264e+07	1.2428e+07	9.22497e+06	1.0429e+07
597	S-Adenosyl-methionine	pos	C22 H30 N6 O8 S2	570.156	8.09	571.164	--	HMDB0001185	5'-deoxyribonucleosides	5.21272e+07	5.33195e+07	5.04625e+07	3.81213e+07	7.09078e+07	3.70132e+07	2.88566e+07	2.72639e+07	2.75459e+07	2.8361e+07	2.55383e+07	2.90134e+07	3.13223e+07	3.8392e+07	2.62042e+07	4.22711e+07	2.84026e+07	3.21874e+07	2.30455e+07	3.01263e+07	6.81783e+07	5.1499e+07	2.48115e+07	2.44568e+07	1.30027e+07	8.42286e+06	1.18153e+07	1.22773e+07	1.26007e+07	1.24878e+07	9.68582e+06	9.77515e+06	1.14725e+07	9.29581e+06	8.90498e+06	9.30129e+06	4.75253e+07	4.45996e+07	3.45287e+07	4.2193e+07
598	Uracil	pos	C4 H4 N2 O2	112.027	2.104	113.035	cpd:C00106	HMDB0000300	Diazines	1.66739e+08	1.77749e+08	1.00922e+08	1.47766e+08	1.71198e+08	1.67948e+08	6.18861e+07	1.5584e+08	1.03776e+08	1.04783e+08	1.24776e+08	1.53161e+08	1.17219e+08	1.21699e+08	1.29255e+08	1.39056e+08	1.04958e+08	1.04482e+08	3.23257e+08	1.16441e+08	1.58721e+08	1.7455e+08	1.80379e+08	1.40501e+08	1.21651e+08	1.51927e+08	1.18169e+08	1.36982e+08	1.60335e+08	1.5422e+08	1.73492e+08	2.01546e+07	2.1534e+08	1.08929e+08	1.91767e+08	1.87643e+08	6.48501e+07	7.23581e+07	9.22942e+07	5.71781e+07
599	Yuheinoside	pos	C16 H24 O9	360.142	9.346	361.149	--	--	--	4.43452e+06	4.33353e+06	4.46759e+06	6.46961e+06	5.19526e+06	4.81426e+06	4.86547e+06	4.73909e+06	5.9587e+06	5.26621e+06	4.47206e+06	4.84817e+06	5.02993e+06	5.12209e+06	5.25465e+06	7.45175e+06	6.27103e+06	5.52539e+06	3.78219e+06	4.49221e+06	2.51963e+06	3.16907e+06	3.4333e+06	3.74136e+06	4.13331e+06	2.71719e+06	3.10394e+06	3.73049e+06	4.02872e+06	3.57124e+06	3.525e+06	3.99784e+06	3.44203e+06	2.92163e+06	3.38941e+06	5.26372e+06	2.75626e+07	3.9648e+07	3.15404e+07	2.72423e+07
600	Griffonilide	pos	C8 H8 O4	168.042	1.357	169.05	--	--	--	4.42044e+07	3.81179e+07	3.93527e+07	3.1473e+07	4.96157e+07	4.14088e+07	8.86558e+07	1.04977e+08	1.12335e+08	1.13024e+08	9.67414e+07	1.06409e+08	1.21581e+08	1.06267e+08	1.16585e+08	1.12645e+08	1.09029e+08	1.10025e+08	2.55473e+07	3.60351e+07	2.77335e+07	2.94826e+07	3.42898e+07	2.32342e+07	1.00384e+08	6.90636e+07	6.78207e+07	6.02883e+07	6.50426e+07	6.56238e+07	1.05737e+08	1.33505e+08	1.31489e+08	1.23981e+08	1.30283e+08	1.44614e+08	5.56391e+07	5.28083e+07	2.93371e+07	8.22559e+07
601	3-O-p-coumaroyl shikimic acid O-hexoside	pos	C22 H26 O12	482.143	8.245	465.139	--	--	--	2.33977e+07	2.00262e+07	2.85691e+07	1.48389e+07	1.94974e+07	1.70229e+07	9.98924e+06	1.47609e+07	6.02005e+06	1.26224e+07	9.40187e+06	1.24206e+07	1.32086e+07	1.09292e+07	8.42593e+06	8.51893e+06	1.27989e+07	1.26853e+07	1.48393e+07	9.32763e+06	1.36242e+07	1.03368e+07	1.37387e+07	7.86193e+06	5.56414e+06	5.45818e+06	5.06337e+06	5.99763e+06	5.03187e+06	4.69322e+06	5.4529e+06	4.31786e+06	4.59908e+06	3.7466e+06	3.88937e+06	4.46986e+06	5.49964e+06	5.98677e+06	4.02868e+06	5.16281e+06
602	Berberrubine	pos	C19 H15 N O4	321.1	3.336	322.107	--	HMDB0030266	Protoberberine alkaloids and derivatives	1.05555e+07	1.69542e+07	1.48893e+07	1.64287e+06	2.5274e+07	1.22533e+07	4.54796e+06	1.51904e+07	7.81871e+06	1.13084e+07	2.17591e+07	8.0346e+06	3.14023e+06	2.61335e+06	3.96552e+06	2.37161e+06	2.86695e+06	5.18784e+06	1.20311e+06	844369	6.74035e+06	6.87785e+06	3.45745e+06	718708	2.61382e+06	4.66946e+06	3.16412e+06	4.26078e+06	6.15576e+06	6.41386e+06	2.29812e+06	5.99568e+06	2.13181e+06	2.30329e+06	1.44911e+06	2.2989e+06	3.30328e+07	2.6751e+07	2.68513e+07	2.92285e+07
603	3-O-p-coumaroyl quinic acid O-hexoside	pos	C22 H28 O13	500.153	7.748	501.16	--	--	--	724821	665290	712774	1.27099e+06	3.09143e+06	753374	294563	395599	447457	368366	337410	438226	356189	357445	395948	538758	595864	585643	2.05661e+06	8.13691e+06	5.02448e+06	1.02158e+07	3.951e+06	3.42031e+06	718957	1.1201e+06	848120	868021	998687	1.37359e+06	898032	796976	874995	538718	518737	1.33438e+06	135908	142667	124177	141358
604	Pectolinarin	pos	C29 H34 O15	622.19	10.427	623.198	--	--	--	1.11432e+07	1.04699e+07	6.32616e+06	1.8591e+07	1.17378e+07	1.2556e+07	1.84412e+06	3.43761e+06	4.35325e+06	3.15782e+06	1.60889e+06	4.59892e+06	6.32574e+06	6.77302e+06	6.57838e+06	1.2516e+07	1.08302e+07	5.98314e+06	4.91363e+07	5.048e+07	1.90075e+07	3.87008e+07	3.55086e+07	6.99002e+07	1.34592e+07	1.14988e+07	1.62535e+07	1.04784e+07	1.65036e+07	1.36965e+07	1.23325e+07	6.93921e+06	1.13001e+07	1.08068e+07	8.44698e+06	9.34359e+06	1.03915e+06	628639	1.5728e+06	935168
605	Kaempferol-3-Galactoside-6''-Rhamnoside-3'''-Rhamnoside	pos	C33 H40 O19	780.209	8.8	781.216	--	--	--	669712	629891	951895	848462	851410	481616	743587	661641	850902	503993	813448	729048	1.87908e+07	900170	2.9468e+06	1.76279e+07	1.332e+06	1.70225e+07	5.0213e+07	876668	5.13045e+07	4.87546e+07	5.63763e+07	3.65449e+07	1.50918e+06	1.34005e+06	1.83035e+06	1.44785e+06	1.89982e+06	1.73201e+06	1.77663e+06	1.84267e+06	1.78444e+06	1.95176e+06	1.32248e+06	4.23227e+07	2.53454e+06	2.30711e+06	2.68142e+06	2.46577e+06
606	Arabidopyl shikimic acid	pos	C16 H16 O9	352.08	8.824	353.087	--	--	--	4.20246e+06	6.30216e+06	5.05274e+06	1.17708e+07	8.93039e+06	6.39867e+06	1.22474e+07	8.20632e+06	1.11165e+07	1.03798e+07	1.15341e+07	9.09038e+06	1.3673e+07	1.31417e+07	1.97368e+07	1.92501e+07	1.29091e+07	1.36625e+07	1.2946e+06	1.96392e+06	1.02512e+06	962989	1.33281e+06	1.40942e+06	922183	848174	828308	836761	971390	637982	725097	737065	712046	588821	857903	724214	767521	1.32156e+06	1.01727e+06	1.05073e+06
607	α,α-Trehalose	neg	C12 H22 O11	342.116	1.445	341.109	cpd:C01083	--	--	6.77134e+10	5.2881e+10	5.26989e+10	7.60166e+10	3.35405e+10	4.69519e+10	178693920134	184164604776	197464801630	201600531452	196631355300	162710251840	165600848163	174953763077	145317814925	139765107289	168483620786	160836051414	5.24936e+10	5.49321e+10	2.93138e+10	3.85303e+10	4.60019e+10	5.38476e+10	175462529072	168775257314	160569264964	160465354624	155121610462	168826820315	207357265817	219949609856	220222804574	205452671315	206608027311	204289958254	5.42501e+10	3.01551e+10	3.2799e+10	7.62409e+10
608	3-Coumaric acid	neg	C9 H8 O3	164.048	6.188	163.04	--	HMDB0001713	Cinnamic acids and derivatives	1.69508e+06	1.64613e+06	1.47954e+06	1.6733e+06	1.23762e+06	1.86649e+06	2.3314e+06	2.06785e+06	3.3273e+06	2.30158e+06	2.06468e+06	1.93757e+06	1.83868e+06	1.80303e+06	1.85787e+06	3.26477e+06	2.99019e+06	2.89219e+06	5.39153e+07	2.13174e+06	9.13976e+06	9.9079e+06	1.48053e+07	1.39288e+07	2.82037e+06	3.20795e+06	2.57728e+06	2.60872e+06	3.11872e+06	2.68821e+06	3.1795e+06	2.435e+06	2.39341e+06	2.5834e+06	2.50657e+06	7.21145e+06	1.09068e+07	1.46549e+07	1.89335e+07	1.6662e+07
609	2-Furoic acid	neg	C5 H4 O3	112.016	1.448	111.009	cpd:C01546	HMDB0000617	Furans	8.7469e+08	1.19798e+09	1.52102e+09	2.41599e+08	5.14033e+08	1.41737e+09	2.07386e+08	1.19053e+08	1.28633e+08	1.17846e+08	3.22256e+08	2.32846e+08	1.1292e+08	9.23432e+07	1.13696e+08	1.12944e+08	1.26602e+08	1.10035e+08	4.00863e+08	3.5403e+08	2.41426e+09	1.53992e+09	6.99562e+08	5.44661e+08	1.12872e+08	9.70939e+07	7.57474e+07	7.31732e+07	9.24724e+07	8.32396e+07	7.75252e+07	7.5667e+07	7.46598e+07	8.30196e+07	7.43193e+07	8.05309e+07	2.13327e+09	2.66704e+09	2.38782e+09	2.49699e+09
610	N-Acetyl-L-phenylalanine	neg	C11 H13 N O3	207.09	2.815	206.082	cpd:C03519	HMDB0000512	Carboxylic acids and derivatives	3.7599e+07	3.67098e+07	3.45741e+07	5.22877e+07	3.33674e+07	3.50773e+07	2.08683e+07	1.96521e+07	2.70705e+07	2.31939e+07	2.7003e+07	2.68954e+07	3.38914e+07	3.38393e+07	3.48159e+07	2.40514e+07	4.51853e+07	4.63535e+07	1.33828e+08	1.53149e+08	1.19648e+08	1.89047e+08	9.92326e+07	1.82956e+08	7.71507e+07	7.66913e+07	6.96412e+07	7.05294e+07	6.75548e+07	8.41385e+07	9.3363e+07	6.67722e+07	8.16484e+07	9.16091e+07	8.01462e+07	1.22434e+08	2.01658e+07	2.54744e+07	2.74607e+07	2.27726e+07
611	Geniposidic acid	neg	C16 H22 O10	374.121	2.428	373.114	cpd:C11673	HMDB0034942	Prenol lipids	2.44469e+06	2.1549e+06	2.2944e+06	1.90154e+06	1.8473e+06	2.08269e+06	1.12467e+06	1.05048e+06	676218	1.38254e+06	911667	1.00961e+06	995982	1.1332e+06	1.259e+06	1.17103e+06	1.11123e+06	993054	3.9699e+06	2.52275e+06	3.24391e+06	4.13631e+06	3.10848e+06	2.29996e+06	1.14903e+06	1.703e+06	1.29679e+06	1.23571e+06	1.09419e+06	1.12833e+06	1.58723e+06	1.81438e+06	1.34113e+06	1.73366e+06	1.47685e+06	2.06114e+06	1.18732e+06	813459	702571	1.03817e+06
612	Piceatannol	neg	C14 H12 O4	244.074	10.533	243.066	cpd:C05901	HMDB0004215	Stilbenes	3.83485e+06	3.30622e+06	2.4112e+06	9.95188e+06	2.85153e+06	3.03467e+06	752351	1.28353e+06	1.55023e+06	1.52483e+06	767907	1.67543e+06	1.48595e+06	1.35383e+06	460037	2.7862e+06	1.78718e+06	2.98546e+06	1.80074e+07	1.14406e+07	5.03727e+06	8.76575e+06	1.01805e+07	1.88601e+07	9.14911e+06	1.08286e+07	9.9619e+06	1.05215e+07	8.95303e+06	1.05547e+07	8.81956e+06	8.79907e+06	8.69007e+06	8.57817e+06	6.57291e+06	8.94713e+06	1.49253e+06	1.31894e+06	1.46028e+06	1.23886e+06
613	cis,cis-Muconic acid	neg	C6 H6 O4	142.027	2.139	141.02	--	HMDB0006331	Fatty Acyls	160787	126240	183596	161831	132862	142936	141559	153599	174036	153343	170133	140436	163122	153544	1.56166e+06	167392	190481	1.58355e+06	7.25862e+06	6.91595e+06	7.28551e+06	7.52327e+06	6.5892e+06	5.70568e+06	180573	227162	169176	196045	184590	198158	242496	6.7077e+06	7.773e+06	8.98851e+06	1.12532e+07	1.04025e+07	148620	169697	140209	1.82798e+06
614	Porphobilinogen	neg	C10 H14 N2 O4	226.095	2.155	225.088	cpd:C00931	HMDB0000245	Organonitrogen compounds	2.23427e+06	2.44395e+06	1.19281e+06	1.65192e+06	3.54531e+06	3.50013e+06	2.59893e+06	1.41165e+06	1.50888e+06	1.90549e+06	3.23569e+06	2.01897e+06	1.93466e+06	2.55416e+06	2.21215e+06	2.00885e+06	1.81147e+06	2.31703e+06	2.65256e+06	2.82968e+06	3.14806e+06	2.39741e+06	2.57841e+06	2.86098e+06	1.77563e+06	2.21431e+06	1.90032e+06	1.75815e+06	1.66323e+06	1.76956e+06	2.4006e+06	2.87241e+06	2.53838e+06	3.05006e+06	2.42121e+06	2.65872e+06	1.87216e+06	2.11862e+06	2.22705e+06	2.83956e+06
615	Phloroglucinol	neg	C6 H6 O3	126.032	1.778	125.025	cpd:C02183	HMDB0002215	Pteridines and derivatives	4.72208e+07	9.34298e+07	5.537e+07	2.08156e+08	1.1653e+08	9.68034e+07	7.14995e+07	8.06521e+07	1.44642e+08	9.64208e+07	7.61214e+07	9.29217e+07	1.0997e+08	9.75927e+07	1.23338e+08	1.25727e+08	1.42167e+08	9.97094e+07	5.23869e+08	1.61926e+09	1.23305e+09	1851018159	5.32196e+08	8.2836e+08	1.37205e+08	2.65193e+08	3.21323e+08	3.03255e+08	1.90487e+08	3.4748e+08	3.0502e+08	1.14917e+08	3.1681e+08	2.02695e+08	2.31424e+08	4.28455e+08	6.2904e+07	6.48575e+07	5.79154e+07	7.31553e+07
616	Galacturonic acid	neg	C6 H10 O7	194.042	8.227	193.035	cpd:C08348	HMDB0002545	Organooxygen compounds	879916	555871	558465	715575	670232	524340	708537	738924	602917	670662	590145	855819	1.19258e+06	875511	1.38625e+06	946979	1.13092e+06	1.11221e+06	707481	821480	1.00367e+06	684307	470930	374512	448872	456146	498266	848400	1.33434e+06	972746	2.01583e+06	1.15699e+06	1.35478e+06	1.3796e+06	1.7139e+06	1.50897e+06	556418	290775	569405	224018
617	5,7-Dihydroxy-2-(3-hydroxy-4-methoxyphenyl)chroman-4-one	neg	C16 H14 O6	302.079	9.701	301.072	--	--	--	2.00779e+08	1.74218e+08	1.73782e+08	6.6859e+08	2.10352e+08	2.21384e+08	1.67618e+08	2.81629e+08	1.89695e+08	3.17213e+08	1.28186e+08	3.19571e+08	1.87248e+08	2.34202e+08	2.4126e+08	1.9445e+08	1.87281e+08	3.39846e+08	3.61239e+08	3.13114e+08	3.13195e+08	4.45729e+08	4.77105e+08	3.36744e+08	6.12276e+08	4.88707e+08	5.31475e+08	5.06898e+08	4.84002e+08	4.86184e+08	5.32508e+08	4.96272e+08	3.0716e+08	5.00052e+08	4.75775e+08	5.01298e+08	2.4463e+08	1.55469e+08	1.03685e+08	2.62516e+08
618	Uridine 5'-diphosphogalactose	neg	C15 H24 N2 O17 P2	566.055	1.3	565.048	--	HMDB0000302	Pyrimidine nucleotides	2.04996e+08	2.01698e+08	2.03697e+08	1.51551e+08	1.78961e+08	1.66831e+08	1.13138e+08	9.69921e+07	9.81962e+07	1.01251e+08	1.26488e+08	7.95933e+07	6.47856e+07	5.75065e+07	6.01037e+07	5.14354e+07	7.11787e+07	5.20343e+07	1.28886e+08	1.86524e+08	2.2091e+08	2.00705e+08	1.83889e+08	1.57001e+08	9.4564e+07	1.7213e+08	1.43389e+08	1.54687e+08	1.53525e+08	1.46541e+08	1.29021e+08	1.36231e+08	1.24572e+08	1.33958e+08	1.37114e+08	1.24551e+08	1.93446e+08	1.90966e+08	1.74547e+08	2.33919e+08
619	3,4,5-trihydroxycyclohex-1-ene-1-carboxylic acid	neg	C7 H10 O5	174.053	1.305	173.046	--	HMDB0130150	_	3.94351e+07	3.15809e+07	3.61516e+07	6.4825e+07	2.92346e+07	2.93312e+07	7.67812e+08	4.75482e+08	5.91171e+08	4.45654e+08	7.57694e+08	5.7867e+08	3.31993e+08	2.90326e+08	3.66634e+08	3.26973e+08	2.97898e+08	3.02953e+08	5.69563e+07	5.01672e+07	7.63886e+07	9.36489e+07	4.09814e+07	5.7724e+07	5.87763e+08	6.46631e+08	6.15979e+08	5.88549e+08	5.90866e+08	6.2527e+08	2.22424e+08	1.45278e+08	1.77227e+08	2.17516e+08	1.93005e+08	1.97151e+08	1.12055e+08	5.89914e+07	2.26974e+07	1.29791e+08
620	DL-Malic acid	neg	C4 H6 O5	134.022	1.503	133.014	--	HMDB0000744	Hydroxy acids and derivatives	1.16931e+09	1.13149e+09	4.36752e+09	7.23328e+08	1.84211e+09	9.07005e+08	1.76923e+09	1.04407e+09	2.54289e+09	1.14921e+09	1.27654e+09	9.45365e+08	6.16968e+08	6.67567e+08	5.25521e+08	3.78566e+09	5.59803e+08	1.21057e+09	1.54626e+09	1.78892e+09	2.93552e+09	2.56386e+09	2.7941e+09	1.06135e+09	1.69441e+09	1.58684e+09	1.03483e+10	1.00462e+09	9.87364e+09	1.14479e+09	6.80914e+08	5.68375e+08	8.10185e+08	2.38127e+09	7.69042e+08	8.34966e+08	1.84798e+08	2.06706e+09	2.99992e+09	6.8024e+09
621	D-α-Hydroxyglutaric acid	neg	C5 H8 O5	148.037	1.577	147.03	--	--	--	4.44764e+08	4.72037e+08	5.43296e+08	4.06851e+08	5.65669e+08	3.99866e+08	3.26393e+08	3.93525e+08	5.84026e+08	1.92072e+08	3.03025e+08	4.28365e+08	4.89907e+08	2.07761e+08	2.5996e+08	3.40743e+08	6.76608e+08	4.25741e+08	7.64593e+08	7.71583e+08	5.41442e+08	2.48196e+08	6.09964e+08	8.20925e+08	2.75489e+08	5.04568e+08	2.66736e+08	3.26942e+08	2.52136e+08	3.82547e+08	3.07389e+08	3.64132e+08	2.91529e+08	2.92336e+08	3.01791e+08	3.96942e+08	4.76556e+08	6.57034e+08	4.76421e+08	5.11803e+08
622	(R)-3-Hydroxy myristic acid	neg	C14 H28 O3	244.204	13.402	243.197	--	--	--	2.82784e+06	2.39052e+06	2.81757e+06	2.36435e+06	2.19529e+06	2.36024e+06	4.26325e+06	3.80717e+06	4.16472e+06	3.67764e+06	3.86427e+06	3.57125e+06	3.16697e+06	2.94153e+06	3.30211e+06	2.57988e+06	4.0409e+06	3.58434e+06	2.54511e+06	2.25381e+06	2.0606e+06	2.54892e+06	2.4118e+06	2.41801e+06	3.18476e+06	3.42994e+06	3.08527e+06	3.64712e+06	3.77123e+06	3.32176e+06	3.85777e+06	4.0966e+06	3.73024e+06	3.61545e+06	4.24455e+06	4.04358e+06	2.93929e+06	3.43467e+06	2.72306e+06	3.65386e+06
623	Cyclic ADP-ribose	neg	C15 H21 N5 O13 P2	541.061	1.983	540.055	cpd:C13050	--	--	1.6173e+07	1.74034e+07	1.81781e+07	1.41262e+07	1.30517e+07	1.12785e+07	2.05519e+07	1.56991e+07	1.54309e+07	1.66724e+07	1.8989e+07	1.62381e+07	1.40257e+07	1.60746e+07	1.53721e+07	1.23158e+07	1.33603e+07	2.91589e+06	2.12468e+07	2.00707e+07	1.79026e+07	1.41332e+07	1.95192e+07	2.19782e+07	1.62033e+07	2.59746e+07	1.93135e+07	2.19579e+07	1.85622e+07	2.09262e+07	2.16773e+07	2.44005e+07	1.99224e+07	2.31583e+07	2.12868e+07	2.24582e+07	1.16756e+07	1.20952e+07	1.17751e+07	1.28587e+07
624	D-(+)-Malic acid	neg	C4 H6 O5	134.022	1.259	133.014	--	HMDB0031518	Fatty Acyls	7.71762e+09	1.13279e+10	8.35235e+09	11829599532	1.51884e+10	9.08455e+09	2.59112e+10	3.85651e+10	4.85806e+10	33001239771	35265112012	2.48552e+10	2.70572e+10	3.11081e+10	2.30267e+10	2.76798e+10	2.65811e+10	2.51128e+10	3.21306e+10	33980899698	2.89989e+10	2.44814e+10	40237948616	2.74944e+10	5.57865e+10	5.04446e+10	4.16656e+10	4.99943e+10	4.49389e+10	5.12652e+10	3.86952e+10	3.00696e+10	3.5281e+10	3.97035e+10	4.57164e+10	3.96275e+10	1.50857e+10	2.87325e+10	2.24422e+10	8.21611e+09
625	4-Acetyl-3-hydroxy-5-methylphenyl β-D-glucopyranoside	neg	C15 H20 O8	328.116	3.028	327.109	--	--	--	1.68241e+07	1.55589e+07	1.29829e+07	2.38125e+07	1.12373e+07	1.48481e+07	2.60809e+06	3.9546e+06	2.54906e+06	3.56302e+06	2.05383e+06	3.5076e+06	3.57517e+06	5.07209e+06	2.97884e+06	4.98926e+06	5.72176e+06	5.09951e+06	7.99391e+07	1.33763e+07	4.31816e+06	9.83897e+06	2.75548e+07	2.80667e+07	2.32161e+06	2.52687e+06	2.66254e+06	2.3436e+06	2.61405e+06	3.09416e+06	7.5034e+06	3.82433e+06	1.02428e+07	3.03502e+06	5.74261e+06	5.04473e+06	752451	723017	1.06143e+06	868480
626	Mesaconic acid	neg	C5 H6 O4	130.027	1.229	129.019	cpd:C01732	HMDB0000634	Fatty Acyls	4.57859e+09	1.04074e+09	1.35899e+10	6.68906e+09	1.36171e+10	9.67142e+09	6.22858e+09	5.67259e+09	4.03632e+09	5.59857e+09	6.31631e+09	5.4486e+09	4.87652e+09	4.42475e+09	4.886e+09	4.04998e+09	4.1523e+09	4.50347e+09	3.57678e+09	3.6002e+09	4.49841e+09	1.08075e+10	4.63287e+09	3.6779e+09	5.54697e+09	3.4728e+09	5.2753e+09	4.49857e+09	4.84914e+09	4.33376e+09	4.45126e+09	3.78668e+09	4.17642e+09	4.20429e+09	4.20037e+09	4.3007e+09	4.18882e+09	5.45172e+09	4.03307e+09	6.92661e+09
627	Trehalose	neg	C12 H22 O11	402.138	9.439	401.13	cpd:C01083	HMDB0000975	Organooxygen compounds	741431	821555	956311	2.16804e+06	868587	812567	1.35692e+06	1.39564e+06	1.85628e+06	2.40328e+06	1.73262e+06	1.73965e+06	1.73182e+06	2.46451e+06	1.46365e+06	1.61575e+06	1.58139e+06	2.0133e+06	1.43725e+06	1.17832e+06	590901	683703	1.17198e+06	1.29046e+06	1.74173e+06	1.7208e+06	1.51258e+06	1.48124e+06	1.56068e+06	1.34576e+06	2.4872e+06	2.74097e+06	2.7908e+06	2.77573e+06	2.95846e+06	2.73348e+06	1.16585e+06	749358	632248	861170
628	Ethylmalonic acid	neg	C5 H8 O4	132.042	1.594	131.035	--	HMDB0000622	Fatty Acyls	7.104e+07	7.49584e+07	1.0292e+08	6.32967e+07	5.87629e+07	5.29271e+07	6.70924e+07	6.02597e+07	6.19928e+07	6.67575e+07	6.04997e+07	6.51528e+07	6.39962e+07	6.43339e+07	7.00968e+07	8.54111e+07	6.79626e+07	6.85678e+07	3.93301e+07	8.10869e+07	1.1353e+08	9.71753e+07	8.02013e+07	2.95692e+07	4.88538e+07	5.19064e+07	4.37538e+07	5.53774e+07	4.67137e+07	5.48115e+07	8.3412e+07	8.07302e+07	9.01597e+07	1.10362e+08	1.00345e+08	1.02326e+08	1.01158e+08	5.31159e+07	7.23457e+07	1.01604e+08
629	Eriocitrin	neg	C27 H32 O15	596.174	8.821	595.166	cpd:C09732	HMDB0005811	Naphthalenes	4.92581e+09	6.10314e+09	5.68709e+09	2.05102e+10	8.21648e+09	5.22197e+09	1.45591e+10	1.05896e+10	1.50734e+10	1.19994e+10	1.05217e+10	1.25259e+10	1.84888e+10	1.84874e+10	2.37826e+10	2.98298e+10	1.41894e+10	1.81846e+10	1.13555e+09	1.87251e+09	5.24386e+08	6.08666e+08	1.5389e+09	1.24297e+09	4.86158e+08	4.20989e+08	5.29846e+08	5.16526e+08	5.39343e+08	4.74293e+08	3.59625e+08	3.91457e+08	3.98048e+08	3.51219e+08	3.49797e+08	3.11152e+08	3.50394e+08	6.54879e+08	4.71846e+08	4.60662e+08
630	D-(+)-Mannose	neg	C6 H12 O6	180.064	1.36	179.056	--	--	--	8.39522e+09	5.69907e+09	6.7169e+09	7.86584e+09	4.99049e+09	5.9904e+09	1.50115e+10	1.96446e+10	1.87831e+10	1.88828e+10	1.59984e+10	1.54317e+10	1.9312e+10	1.79412e+10	1.70705e+10	19110092905	19944639560	1.97455e+10	12348238515	8.81707e+09	4.47762e+09	5.38603e+09	8.1461e+09	1.2316e+10	14055775033	1.35176e+10	1.26565e+10	1.21143e+10	1.34736e+10	1.35119e+10	2.53983e+10	23418762203	2.36879e+10	2.48623e+10	2.50882e+10	24750158487	6.82009e+09	4.63058e+09	4.01832e+09	8.68029e+09
631	Gluconic acid	neg	C6 H12 O7	196.058	1.314	195.051	--	HMDB0000625	Organooxygen compounds	2.36343e+08	1.7288e+08	1.89048e+08	3.53786e+08	6.85302e+07	7.03842e+07	8.0966e+07	1.28643e+08	1.14316e+08	1.03839e+08	1.17405e+08	1.43929e+08	2.01978e+08	1.60357e+08	2.3019e+08	2.23219e+08	2.31953e+08	1.577e+08	8.32815e+08	4.70651e+08	1.60138e+08	2.3716e+08	4.12472e+08	9.66906e+08	2.56841e+08	3.46478e+08	4.10234e+08	3.03232e+08	3.4256e+08	3.37115e+08	5.22089e+08	3.2488e+08	4.37331e+08	4.05991e+08	4.33331e+08	4.25451e+08	4.67104e+07	4.56046e+07	5.94493e+07	5.11836e+07
632	L-Threonic acid	neg	C4 H8 O5	136.037	1.319	135.03	--	--	--	8.20956e+08	5.03254e+08	5.93803e+08	3.18692e+08	1.38286e+08	1.4061e+08	3.20754e+08	2.50469e+08	3.34401e+08	2.90196e+08	3.76057e+08	2.80643e+08	3.51129e+08	4.46658e+08	1.43614e+08	3.6552e+08	3.58217e+08	4.10655e+08	4.27539e+09	2.34435e+09	1.1432e+09	1.12788e+09	2.31317e+09	3.42536e+09	5.47168e+08	6.62002e+08	5.46352e+08	5.99748e+08	6.10614e+08	5.19373e+08	6.46434e+08	6.15619e+08	5.78631e+08	6.31685e+08	2.92364e+08	7.27881e+08	1.69268e+08	1.61979e+08	1.90867e+08	1.98775e+08
633	Oleoyl-L-α-lysophosphatidic acid	neg	C21 H41 O7 P	436.259	14.858	435.252	--	--	--	1.12588e+07	8.16142e+06	8.75252e+06	7.48836e+06	6.94181e+06	1.08424e+07	1.38052e+07	1.50361e+07	7.4955e+06	1.31819e+07	1.31324e+07	1.47878e+07	1.88153e+07	8.84104e+06	1.71312e+07	2.16234e+07	2.15103e+07	9.20426e+06	6.38043e+06	4.66452e+06	2.75399e+06	3.69674e+06	2.90928e+06	4.23512e+06	4.83962e+06	3.49404e+06	4.59299e+06	4.89803e+06	4.90635e+06	5.09956e+06	2.12911e+07	2.21461e+07	1.74424e+07	1.92214e+07	1.3184e+07	2.15947e+07	1.90922e+06	1.70024e+06	2.36465e+06	2.45062e+06
634	4-Oxoproline	neg	C5 H7 N O3	129.043	1.323	128.035	cpd:C01877	--	--	2.54274e+07	2.05557e+07	3.03924e+07	2.90589e+07	1.85753e+07	2.19505e+07	7.05553e+07	6.33132e+07	6.62537e+07	6.17524e+07	7.47e+07	6.54689e+07	7.91758e+07	8.34979e+07	1.01332e+08	8.08573e+07	9.34252e+07	1.10451e+08	8.72015e+07	5.08512e+07	3.38495e+07	3.70103e+07	4.78745e+07	5.66354e+07	7.73173e+07	8.04547e+07	7.53951e+07	7.25125e+07	9.8023e+07	7.33025e+07	6.2876e+07	7.86319e+07	7.63218e+07	4.4694e+07	6.95279e+07	8.45127e+07	3.04127e+07	3.0049e+07	2.93272e+07	4.72272e+07
635	Trehalose 6-phosphate	neg	C12 H23 O14 P	422.083	4.732	421.075	cpd:C00689	HMDB0001124	Organooxygen compounds	307941	344476	459593	337917	486722	520744	554567	334176	183829	303861	289281	507045	283814	192236	266579	274610	239229	188590	163454	252939	749206	585527	355334	285702	295400	262350	516108	445047	384444	317391	307714	344250	252401	315818	286180	298466	733823	424736	487191	562448
636	Citraconic acid	neg	C5 H6 O4	130.027	1.349	129.019	cpd:C02226	HMDB0000634	Fatty Acyls	5.55638e+09	5.15789e+09	5.78156e+09	4.69971e+09	1.59031e+10	1.17042e+10	10793552104	9.87638e+09	7.59553e+09	1.00858e+10	9.73745e+09	8.92414e+09	6.57045e+09	6.91423e+09	7.29812e+09	6.20529e+09	4.29463e+09	5.81405e+09	5.11432e+08	2.47803e+09	3.80147e+09	9.37105e+09	3.5093e+09	5.46748e+08	5.34537e+09	2.85825e+09	4.1445e+09	2.73416e+09	3.22099e+09	2.99009e+09	3.97447e+09	3.78905e+09	4.32483e+09	4.75981e+09	3.89491e+09	2.78841e+09	1.01033e+10	1.04799e+10	1.821e+10	1.34758e+10
637	Agnuside	neg	C22 H26 O11	466.148	6.887	465.14	cpd:C09765	HMDB0036561	Prenol lipids	9.17536e+06	1.178e+07	9.09582e+06	2.84257e+07	8.63194e+06	1.22043e+07	9.97649e+06	1.33247e+07	1.54153e+07	1.25518e+07	7.00168e+06	1.61444e+07	1.79108e+07	1.50492e+07	2.09185e+07	2.27091e+07	2.29026e+07	1.65082e+07	1.45719e+07	2.07551e+07	1.28542e+07	1.78806e+07	9.63745e+06	1.20334e+07	5.01439e+06	1.24856e+07	1.04269e+07	9.85368e+06	8.56558e+06	1.44762e+07	1.83694e+07	4.20994e+06	1.8642e+07	1.12764e+07	7.41944e+06	2.64568e+07	5.66489e+06	5.21401e+06	5.99503e+06	7.47726e+06
638	Resveratrol	neg	C14 H12 O3	228.079	8.585	227.072	cpd:C03582	HMDB0003747	Stilbenes	967247	1.19692e+06	841795	2.02142e+06	1.04567e+06	1.01813e+06	559786	556491	564817	530464	381212	767242	801019	928065	741582	967394	939332	632403	3.88955e+06	3.94019e+06	1.88594e+06	2.44639e+06	3.48994e+06	3.66243e+06	1.20279e+06	984178	1.48804e+06	1.35095e+06	1.19312e+06	1.23276e+06	1.01484e+06	734248	1.00383e+06	1.15046e+06	997209	1.2203e+06	422095	498398	617201	555431
639	Flavin adenine dinucleotide (FAD)	neg	C27 H33 N9 O15 P2	785.158	6.938	784.152	--	--	--	3.52435e+06	3.98051e+06	3.93982e+06	3.62221e+06	3.65496e+06	2.89488e+06	4.48568e+06	3.87809e+06	3.79082e+06	3.37489e+06	4.617e+06	4.2928e+06	4.90914e+06	4.68186e+06	5.4628e+06	4.65838e+06	4.32379e+06	4.24834e+06	4.38613e+06	4.95423e+06	3.74852e+06	5.54574e+06	4.82026e+06	5.56592e+06	3.25574e+06	7.34244e+06	4.15998e+06	5.74541e+06	5.29077e+06	5.82088e+06	6.28142e+06	7.76504e+06	5.47596e+06	5.80558e+06	6.22705e+06	6.43693e+06	3.11748e+06	2.45155e+06	3.0017e+06	3.95123e+06
640	1-(1,8-dihydroxy-3,6-dimethyl-2-naphthyl)ethan-1-one	neg	C14 H14 O3	230.095	11.783	229.087	--	--	--	88346	77953.1	85896.5	148534	355187	1.52338e+06	133251	148331	126512	127093	139695	121563	130241	111276	124506	114264	130946	116041	105660	103227	1.59361e+06	2.31785e+06	127968	101679	126850	127911	117746	123751	128986	129584	157610	137825	141614	153323	153730	158014	102959	112654	103355	316653
641	Tyrosol	neg	C8 H10 O2	138.068	6.261	137.061	cpd:C06044	HMDB0004284	Phenols	4.2602e+06	3.54478e+06	3.73463e+06	7.47567e+06	3.78251e+06	4.67941e+06	1.69844e+06	2.07398e+06	1.50382e+06	1.57134e+06	1.42333e+06	1.68636e+06	1.84724e+06	1.60979e+06	1.78936e+06	4.66788e+06	2.16379e+06	1.81218e+06	2.6301e+07	6.07674e+06	1.56221e+07	2.43893e+07	2.57881e+07	4.48014e+06	1.14258e+07	1.54704e+07	1.28794e+07	1.32761e+07	1.26465e+07	9.81355e+06	8.1792e+06	6.45145e+06	7.89277e+06	5.85552e+06	7.36404e+06	1.28215e+07	8.7204e+06	5.17883e+06	1.50561e+07	6.72027e+06
642	Luteolin	neg	C15 H10 O6	286.048	9.454	285.04	cpd:C01514	HMDB0005800	Flavonoids	1.04249e+07	8.73788e+06	1.44189e+07	7.30735e+06	8.14877e+06	6.61233e+06	1.00524e+07	7.89954e+06	4.36929e+06	6.4753e+06	5.48587e+06	8.13663e+06	5.10832e+06	4.83763e+06	8.29998e+06	5.56037e+06	4.34501e+06	5.09038e+06	3.3495e+06	2.16412e+06	1.76099e+06	2.03421e+06	3.21298e+06	1.59644e+06	1.76157e+06	2.20536e+06	1.97283e+06	1.8746e+06	2.10761e+06	1.87035e+06	2.87439e+06	2.08764e+06	2.23971e+06	2.45013e+06	3.0321e+06	2.46825e+06	3.63117e+06	3.19577e+06	2.64006e+06	4.83928e+06
643	D-(-)-Glutamine	neg	C5 H10 N2 O3	146.069	1.337	145.062	--	--	--	2.36081e+08	3.08128e+08	3.86595e+08	3.98945e+08	2.24109e+08	2.52383e+08	9.19797e+08	1.14303e+09	1.7138e+09	9.51055e+08	8.95948e+08	9.55065e+08	1.81906e+09	2.58536e+09	2.49647e+09	2.03432e+09	2.50984e+09	2.04786e+09	2.80852e+09	3.18298e+08	5.12121e+08	3.74342e+08	5.2184e+08	1.38736e+09	9.07263e+08	2.18495e+09	1.63813e+09	1.60594e+09	1.66972e+09	1.54998e+09	2.07261e+09	2.18987e+09	1.87588e+09	1.51788e+09	1.93479e+09	2.27621e+09	3.04207e+08	2.74641e+08	3.86084e+08	3.83311e+08
644	Uridine monophosphate (UMP)	neg	C9 H13 N2 O9 P	324.036	1.374	323.029	--	--	--	3.02717e+06	3.0865e+06	3.54453e+06	2.91891e+06	3.96764e+06	3.08586e+06	1.51275e+07	6.33992e+06	4.66743e+06	1.79165e+07	4.0658e+06	6.4365e+06	2.35878e+06	4.91573e+06	2.00839e+06	1.45669e+06	1.28294e+06	1.88397e+06	1.54479e+06	2.74706e+06	2.78744e+06	3.1745e+06	3.17828e+06	1.41721e+06	3.34255e+07	1.73496e+06	7.65506e+06	2.47162e+06	2.21394e+06	4.08463e+06	1.19625e+07	3.49372e+06	6.34954e+06	1.02808e+07	1.97706e+06	1.6316e+06	3.76426e+06	5.18271e+06	3.85437e+06	4.46132e+06
645	Vanillic acid	neg	C8 H8 O4	168.042	6.551	167.035	cpd:C06672	HMDB0000484	Benzene and substituted derivatives	4.63111e+06	4.34109e+06	5.74981e+06	7.23038e+06	6.03945e+06	5.15222e+06	7.42648e+06	6.13448e+06	6.87215e+06	6.71868e+06	5.38741e+06	6.31787e+06	7.46868e+06	8.70556e+06	7.72146e+06	7.95686e+06	7.24697e+06	7.01352e+06	6.00531e+06	9.66923e+06	1.60742e+07	1.4597e+07	9.13687e+06	6.44447e+06	8.84131e+06	9.73862e+06	1.01526e+07	1.02304e+07	1.01435e+07	9.99723e+06	1.01668e+07	1.04456e+07	1.05289e+07	1.09757e+07	9.70266e+06	1.0724e+07	1.19591e+07	1.42674e+07	1.34067e+07	1.60201e+07
646	Neohesperidin	neg	C28 H34 O15	610.189	9.541	609.182	cpd:C09806	HMDB0030748	Flavonoids	4.70831e+10	4.079e+10	5.48696e+10	9.63095e+10	4.24077e+10	50099014115	5.02774e+10	6.06346e+10	5.60749e+10	6.31059e+10	3.70898e+10	6.63056e+10	6.27591e+10	5.7969e+10	4.93773e+10	6.77908e+10	5.41447e+10	6.01108e+10	9.96828e+10	6.09721e+10	4.12909e+10	6.95166e+10	6.29142e+10	7.21507e+10	9.31269e+10	9.22726e+10	83908246508	8.67556e+10	8.50146e+10	9.05986e+10	8.80798e+10	82970004851	8.27016e+10	8.57048e+10	8.25571e+10	81247429954	4.07312e+10	4.86353e+10	30316081688	4.82023e+10
647	4-oxo-4,5,6,7-tetrahydrobenzo[b]furan-3-carboxylic acid	neg	C9 H8 O4	180.043	2.114	179.035	--	--	--	2.68104e+06	4.57867e+06	5.74396e+06	1.98193e+06	1.64247e+06	1.7379e+06	2.24978e+06	2.07964e+06	1.8218e+06	1.84976e+06	2.34424e+06	2.04559e+06	1.66919e+06	2.04139e+06	2.18046e+06	2.15581e+06	1.58327e+06	1.58488e+06	5.04543e+07	7.83629e+07	4.3411e+07	2.48267e+07	1.01134e+08	5.5892e+07	4.46915e+06	4.09765e+06	3.66528e+06	3.69458e+06	3.91938e+06	3.25235e+06	3.51137e+06	2.84613e+06	2.93228e+06	2.85911e+06	3.37562e+06	2.93717e+06	2.51332e+06	3.20294e+06	2.06113e+06	3.28931e+06
648	D-(-)-Fructose	neg	C6 H12 O6	180.064	1.499	179.056	--	--	--	8.876e+08	1.09438e+09	8.09722e+08	1.03563e+09	6.76024e+08	6.47582e+08	1.28904e+09	1.61329e+09	2.02733e+09	1.6842e+09	1.33178e+09	1.20306e+09	1.55798e+09	1.32881e+09	1.58386e+09	1.78675e+09	1.57279e+09	1.71541e+09	1.12227e+09	1.24473e+09	5.4956e+08	6.90656e+08	1.0812e+09	1.17112e+09	1.08361e+09	1.3482e+09	9.05006e+08	1.60344e+09	1.31632e+09	6.18311e+08	1.99012e+09	1.65788e+09	2.17696e+09	1.78709e+09	2.04298e+09	1.94928e+09	8.20757e+08	5.77523e+08	4.27404e+08	9.76197e+08
649	4-Pyridoxic acid	neg	C8 H9 N O4	183.053	6.036	182.046	cpd:C00847	HMDB0000017	Pyridines and derivatives	3.11163e+06	2.69996e+06	2.17675e+06	4.93696e+06	2.87835e+06	2.79869e+06	3.43579e+06	4.03951e+06	4.10673e+06	3.90957e+06	3.04444e+06	3.80391e+06	4.59101e+06	5.20879e+06	4.1886e+06	4.78536e+06	5.33752e+06	4.59489e+06	9.19405e+06	6.15992e+06	3.89336e+06	4.31202e+06	4.6895e+06	9.34329e+06	4.74115e+06	7.25376e+06	5.6936e+06	6.15135e+06	5.71925e+06	6.22142e+06	9.14571e+06	8.38731e+06	8.25406e+06	9.65361e+06	8.66289e+06	9.35413e+06	2.77343e+06	2.92689e+06	2.76901e+06	3.58866e+06
650	Raffinose	neg	C18 H32 O16	564.19	1.468	563.183	cpd:C00492	HMDB0003213	Organooxygen compounds	2.37802e+07	1.64209e+07	2.10255e+07	1.63843e+07	1.37082e+07	1.72165e+07	4.72465e+06	3.41104e+07	5.40142e+07	3.43832e+07	2.2384e+07	3.00805e+07	1.01961e+08	1.51194e+08	1.96917e+08	1.66131e+08	1.79758e+08	1.28957e+08	2.52287e+07	8.75105e+06	5.81209e+06	1.00138e+07	9.52447e+06	8.86809e+06	3.37466e+07	5.95282e+07	3.54811e+07	5.95361e+07	5.26807e+07	6.65024e+07	2.99621e+08	3.04102e+08	3.12742e+08	2.53382e+08	2.43761e+08	3.20851e+08	1.57369e+07	1.33827e+07	1.3019e+07	1.7329e+07
651	2-(acetylamino)-3-(1H-indol-3-yl)propanoic acid	neg	C13 H14 N2 O3	246.101	3.824	245.093	--	--	--	2.667e+06	2.77991e+06	3.69473e+06	2.78012e+06	2.81244e+06	2.09052e+06	3.18343e+06	1.32376e+06	1.68432e+06	1.85286e+06	3.53315e+06	3.2441e+06	2.6247e+06	4.21106e+06	3.96154e+06	1.63602e+06	2.36262e+06	1.57487e+06	2.83035e+06	2.78417e+06	6.2767e+06	7.30503e+06	2.89024e+06	2.01859e+06	2.19761e+06	2.57959e+06	2.91196e+06	2.66302e+06	2.92802e+06	2.34455e+06	3.00686e+06	2.73421e+06	2.62136e+06	2.77633e+06	3.11337e+06	2.87413e+06	3.34905e+06	5.12385e+06	2.85907e+06	3.39329e+06
652	L-Tyrosine	neg	C9 H11 N O3	181.074	1.945	180.067	cpd:C00082	HMDB0000158	Carboxylic acids and derivatives	8.03273e+07	1.09525e+08	1.26463e+08	6.89187e+07	2.37501e+07	1.1985e+08	9.66616e+07	6.3891e+07	9.00223e+07	6.54345e+07	8.26449e+07	6.29955e+07	1.47468e+08	1.85501e+08	1.64151e+08	1.46732e+08	1.61623e+08	1.62306e+08	4.99307e+08	1.19388e+08	1.14652e+08	1.18506e+08	1.4481e+08	2.56165e+08	1.30517e+08	1.19679e+08	1.80829e+08	1.50745e+08	1.06849e+08	1.14027e+08	2.30198e+08	2.09014e+08	2.89691e+08	2.17437e+08	2.01894e+08	2.39876e+08	9.43322e+07	9.59569e+07	6.71531e+07	7.22742e+07
653	D-Saccharic acid	neg	C6 H10 O8	210.038	1.226	191.02	cpd:C00818	HMDB0000663	Organooxygen compounds	106313294666	9.55818e+10	7.74877e+10	105560720785	6.45287e+10	110994636082	125541345449	111319249422	9.06576e+10	112882396336	126343110542	107441277327	9.25921e+10	88075902375	94929560255	8.27793e+10	8.25288e+10	8.75028e+10	7.10607e+10	8.03813e+10	5.54384e+10	111618812299	9.20078e+10	6.75273e+10	113217831282	7.45577e+10	9.95492e+10	8.93489e+10	9.53389e+10	8.51685e+10	8.85042e+10	80330197664	8.49484e+10	8.61689e+10	85268575667	8.71902e+10	5.01027e+10	108639191598	1.87049e+10	58808405608
654	β-D-Glucopyranuronic acid	neg	C6 H10 O7	194.042	1.677	193.035	cpd:C08350	--	--	1.42969e+06	1.1021e+06	1.04664e+06	1.24909e+06	815348	978159	1.78783e+06	1.84783e+06	2.22765e+06	1.76991e+06	1.50944e+06	1.63922e+06	1.76675e+06	1.32436e+06	1.52633e+06	1.43395e+06	1.75957e+06	1.49081e+06	1.23866e+06	1.17746e+06	859296	659697	893484	1.22145e+06	1.35161e+06	873856	1.13223e+06	1.20112e+06	981283	1.05891e+06	1.82464e+06	1.5506e+06	1.65066e+06	2.29934e+06	2.71585e+06	1.85805e+06	963459	946419	613257	1.23096e+06
655	α-D-Glucose-1,6-bisphosphate	neg	C6 H14 O12 P2	339.996	1.192	338.989	--	--	--	4.5455e+07	4.37923e+07	7.06611e+07	5.91711e+07	2.42308e+07	5.25998e+07	1.67448e+08	3.73498e+07	8.91158e+07	1.02288e+08	1.15287e+08	7.73556e+07	1.00855e+08	1.34667e+08	9.79637e+07	9.06323e+07	7.59323e+07	1.01785e+08	1.3884e+08	1.06792e+08	1.00252e+08	6.83682e+07	1.54273e+08	1.07358e+08	9.94564e+07	1.68291e+08	1.59887e+08	1.24544e+08	1.40258e+08	1.28159e+08	4.26474e+08	2.96214e+08	3.01555e+08	2.94154e+08	4.11173e+08	3.64472e+08	5.26562e+07	7.47518e+07	2.96197e+07	6.28836e+07
656	D-Raffinose	neg	C18 H32 O16	504.169	1.465	503.162	--	HMDB0034072	Organooxygen compounds	1.29509e+08	8.69899e+07	1.1849e+08	8.82583e+07	5.91893e+07	9.04844e+07	2.00669e+08	2.31422e+08	2.8698e+08	2.62537e+08	2.00062e+08	1.83982e+08	5.82054e+08	6.87177e+08	8.39272e+08	9.98051e+08	7.98751e+08	5.70729e+08	1.15295e+08	6.24773e+07	3.08962e+07	5.09583e+07	6.10384e+07	6.41797e+07	2.45788e+08	3.89556e+08	2.79348e+08	3.03042e+08	2.83384e+08	3.45919e+08	1.22487e+09	1.74591e+09	1.54881e+09	1.47596e+09	1.45359e+09	1.5503e+09	8.32788e+07	5.23975e+07	6.56067e+07	1.00181e+08
657	L-Glutamic acid	neg	C5 H9 N O4	147.053	1.302	146.046	cpd:C00025	HMDB0000148	Carboxylic acids and derivatives	4.65788e+08	3.65689e+08	4.51673e+08	1.88993e+08	2.40286e+08	3.01914e+08	7.10433e+08	1.12315e+09	8.72787e+08	9.47179e+08	8.85188e+08	7.64355e+08	7.10521e+08	5.56206e+08	8.63121e+08	6.86511e+08	7.75706e+08	6.67502e+08	1.64207e+09	8.09623e+08	6.25077e+08	6.24149e+08	1.12914e+09	1.12054e+09	8.23903e+08	1.07033e+09	1.20566e+09	9.60927e+08	1.29935e+09	1.08895e+09	5.86334e+08	5.20254e+08	6.40543e+08	6.94266e+08	7.74703e+08	6.44611e+08	5.4042e+08	3.91225e+08	4.45322e+08	6.38665e+08
658	Gallic acid	neg	C7 H6 O5	170.022	6.187	169.014	cpd:C01424	HMDB0005807	Benzene and substituted derivatives	965677	865704	1.01227e+06	1.24546e+06	1.16058e+06	1.28831e+06	1.85931e+06	1.98102e+06	2.054e+06	1.83458e+06	1.8645e+06	1.83204e+06	2.00541e+06	1.75486e+06	1.70632e+06	2.16065e+06	2.28205e+06	2.00632e+06	1.67988e+07	1.65342e+06	3.34831e+06	4.095e+06	5.63613e+06	5.13332e+06	2.39795e+06	2.40444e+06	2.2238e+06	2.51544e+06	2.55125e+06	2.84159e+06	2.92132e+06	2.64093e+06	2.53866e+06	2.9671e+06	2.69229e+06	4.37535e+06	4.26666e+06	6.00996e+06	6.92159e+06	6.71188e+06
659	Glycerophospho-N-palmitoyl ethanolamine	neg	C21 H44 N O7 P	453.286	14.69	452.278	--	--	--	2.65564e+08	1.43686e+08	1.65026e+08	3.74659e+08	1.27526e+08	2.32006e+08	1.16254e+08	1.28975e+08	5.91396e+07	1.03124e+08	1.00741e+08	1.04735e+08	1.31868e+08	7.15772e+07	9.33068e+07	1.38417e+08	1.30308e+08	7.4528e+07	1.52133e+08	9.00997e+07	6.00377e+07	1.0973e+08	7.10981e+07	1.25598e+08	6.41767e+07	5.93668e+07	4.75592e+07	8.3898e+07	6.17105e+07	6.80832e+07	2.30287e+08	2.02914e+08	1.74635e+08	1.98314e+08	3.13226e+07	2.58014e+08	5.25095e+07	4.40817e+07	1.32607e+08	7.06452e+07
660	Astilbin	neg	C21 H22 O11	450.116	8.221	449.109	cpd:C17449	HMDB0033850	Flavonoids	5.97088e+07	8.86355e+07	5.44347e+07	5.43165e+07	1.10748e+08	1.55138e+08	8.90447e+06	1.0295e+07	5.83307e+06	9.07543e+06	7.67168e+06	1.52291e+07	1.33999e+07	1.30921e+07	4.71064e+06	1.16735e+07	2.1532e+07	1.23966e+07	6.36854e+08	8.74856e+08	4.53648e+08	9.82625e+08	5.61025e+08	8.78525e+08	7.23989e+07	9.52841e+07	1.29393e+08	1.03649e+08	1.07135e+08	9.10425e+07	5.36503e+07	1.80405e+07	7.35267e+07	1.97255e+07	5.47351e+07	2.96656e+07	6.6219e+06	6.42581e+06	9.56823e+06	6.47656e+06
661	4,5-Dicaffeoylquinic acid	neg	C25 H24 O12	516.127	8.405	515.12	--	HMDB0030707	Alcohols and polyols	6.14882e+06	5.56368e+06	5.28952e+06	3.72577e+06	8.1133e+06	6.92744e+06	781590	987119	662372	792696	718736	743838	738575	604070	658241	809542	873270	803050	1.489e+07	2.37327e+07	5.41263e+06	5.27281e+06	1.89594e+07	1.59935e+07	2.16483e+06	1.78738e+06	1.69873e+06	1.61676e+06	1.6288e+06	1.43565e+06	1.71765e+06	821643	1.28999e+06	906297	1.30618e+06	1.01794e+06	3.7946e+07	3.44342e+07	5.37404e+07	3.48855e+07
662	Xanthosine	neg	C10 H12 N4 O6	284.076	2.209	283.068	cpd:C01762	HMDB0000299	Purine nucleosides	1.39504e+06	1.56745e+06	1.47545e+06	1.05045e+06	1.37486e+06	1.31291e+06	1.23975e+06	910055	853928	944695	1.09047e+06	1.25839e+06	1.23206e+06	1.28495e+06	1.42332e+06	785641	1.1318e+06	1.58046e+06	5.68489e+07	2.40271e+06	1.12032e+06	1.37618e+06	2.50389e+07	9.04246e+06	834404	857778	1.02043e+06	1.11647e+06	958513	1.42983e+06	2.10086e+06	3.91509e+06	2.59349e+06	1.41603e+06	2.31299e+06	2.20246e+06	693603	693314	609305	679955
663	Rutin	neg	C27 H30 O16	610.153	9.08	609.146	cpd:C05625	HMDB0003249	Flavonoids	1.39135e+09	1.46667e+09	1.77745e+09	7.90022e+08	1.4116e+09	1.24483e+09	6.13317e+08	6.29033e+08	4.20706e+08	5.29643e+08	4.53092e+08	7.30175e+08	5.33351e+08	5.60517e+08	7.75864e+08	5.25186e+08	5.67403e+08	4.71385e+08	5.32931e+08	5.80547e+08	7.17774e+08	6.43313e+08	6.65444e+08	4.54798e+08	1.47314e+08	2.04948e+08	2.06412e+08	2.15573e+08	2.22908e+08	1.67716e+08	1.33769e+08	1.64971e+08	1.52075e+08	1.67824e+08	1.37216e+08	1.37246e+08	2.8278e+08	3.51899e+08	2.14725e+08	3.58186e+08
664	Vanillin	neg	C8 H8 O3	152.048	8.305	151.04	cpd:C00755	HMDB0012308	Phenols	4.88509e+07	4.75668e+07	5.44363e+07	8.26178e+06	3.12473e+07	2.58353e+07	1.08737e+07	1.62381e+07	2.4685e+07	1.08879e+07	2.49153e+07	1.67437e+07	1.4661e+07	8.3531e+06	2.4169e+07	7.75282e+06	3.62467e+07	2.27787e+07	2.68132e+07	9.15529e+06	9.72678e+06	4.69825e+07	1.02629e+07	5.65143e+07	1.2466e+07	6.57241e+07	1.29759e+07	4.69047e+07	4.36602e+07	4.70979e+07	1.50966e+07	5.49043e+07	1.32738e+07	1.97615e+07	1.51678e+07	1.55649e+07	3.11119e+07	1.06679e+07	2.80082e+07	3.44072e+07
665	Genistein	neg	C15 H10 O5	270.053	9.57	269.045	cpd:C09126	HMDB0003217	Isoflavonoids	3.22298e+07	2.39291e+07	1.20395e+07	1.11333e+07	3.47533e+07	2.88534e+07	1.43044e+07	1.35484e+07	6.57579e+06	8.57571e+06	1.10918e+07	1.0342e+07	9.28439e+06	6.24578e+06	9.15457e+06	1.11235e+07	7.62123e+06	6.58235e+06	2.25246e+08	1.58048e+08	2.44971e+07	7.66646e+07	1.48848e+08	1.98157e+08	1.93212e+08	1.67526e+08	1.44323e+08	1.63144e+08	1.67397e+08	1.93002e+08	1.68602e+08	1.81028e+08	1.57532e+08	1.78955e+08	1.62401e+08	1.46693e+08	6.64134e+06	6.73093e+06	4.68182e+06	1.22856e+07
666	Xanthorhamnin	neg	C34 H42 O20	770.228	8.959	769.221	--	--	--	6.38445e+07	5.93071e+07	7.94125e+07	2.64453e+07	5.59384e+07	5.02322e+07	3.65055e+07	3.06521e+07	2.11639e+07	2.9315e+07	2.5145e+07	3.19588e+07	2.06104e+07	1.94495e+07	3.52792e+07	2.29349e+07	1.28715e+07	1.81008e+07	1.07785e+08	8.99082e+07	9.86546e+07	7.67321e+07	1.145e+08	6.22193e+07	2.13848e+07	4.88467e+07	3.53698e+07	3.56955e+07	3.45162e+07	2.84934e+07	3.10117e+07	3.48795e+07	3.24435e+07	4.09511e+07	3.26877e+07	3.13309e+07	9.54995e+07	1.12077e+08	8.46181e+07	1.24483e+08
667	Uridine	neg	C9 H12 N2 O6	244.07	2.036	243.062	cpd:C00299	HMDB0000296	Pyrimidine nucleosides	9.87874e+07	1.06984e+08	1.0841e+08	1.15952e+08	7.09963e+07	8.50313e+07	6.73139e+07	6.44928e+07	7.41483e+07	6.51321e+07	5.91999e+07	8.13096e+07	7.88496e+07	8.0835e+07	8.57991e+07	8.32181e+07	9.8811e+07	6.42257e+07	3.38574e+08	1.10394e+08	7.75718e+07	1.01612e+08	9.23085e+07	1.64921e+08	7.86398e+07	1.70162e+08	7.81194e+07	8.18521e+07	9.35046e+07	1.0793e+08	1.24157e+08	2.60275e+08	1.41882e+08	1.40563e+08	1.03403e+08	1.46486e+08	2.1967e+07	2.48517e+07	2.84941e+07	2.40046e+07
668	Chlorogenic acid	neg	C16 H18 O9	354.095	4.841	353.088	cpd:C00852	HMDB0003164	Organooxygen compounds	1.12215e+07	1.32085e+07	1.39372e+07	8.56274e+06	5.27747e+07	3.41868e+07	2.05874e+06	2.97141e+06	1.96052e+06	2.85284e+06	1.50258e+06	3.42947e+06	2.31607e+06	2.95194e+06	1.58988e+06	2.24497e+06	2.69581e+06	1.99517e+06	3.19803e+07	3.95228e+07	6.40301e+07	4.66807e+07	3.65483e+07	2.86101e+07	4.76879e+06	3.66779e+06	5.41122e+06	4.6923e+06	4.46947e+06	4.01312e+06	3.83023e+06	2.34271e+06	3.10183e+06	2.00101e+06	3.66544e+06	2.61384e+06	1.13421e+08	9.22612e+07	5.81343e+07	1.30271e+08
669	Esculin	neg	C15 H16 O9	340.08	7.072	339.072	cpd:C09264	HMDB0030820	Coumarins and derivatives	279899	279758	344531	131446	1.3858e+06	1.29625e+06	298134	274296	220772	239714	201084	236591	99915.5	143369	121104	204623	122773	193920	299749	259956	1.54204e+06	1.82422e+06	291577	261820	102411	203896	105027	106460	104574	115644	134533	125447	124022	134903	136934	133900	886656	572930	364800	813633
670	L-Histidine	neg	C6 H9 N3 O2	155.07	1.381	154.062	cpd:C00135	HMDB0000177	Carboxylic acids and derivatives	1.0566e+07	1.01982e+07	1.20432e+07	1.70514e+07	1.24365e+07	9.05482e+06	6.61784e+07	7.96216e+07	7.56969e+07	8.42e+07	5.70641e+07	7.57284e+07	1.86581e+08	2.13936e+08	2.11943e+08	1.77926e+08	1.65382e+08	1.91378e+08	8.58912e+07	1.28089e+07	8.4869e+06	9.23896e+06	9.45871e+06	3.02948e+07	3.15105e+07	1.49176e+08	8.67415e+07	1.30423e+08	8.81206e+07	8.35092e+07	2.28087e+08	2.27879e+08	2.4165e+08	1.44405e+08	1.99968e+08	2.50988e+08	1.17066e+07	1.65753e+07	1.13578e+07	1.32251e+07
671	2-Isopropylmalic acid	neg	C7 H12 O5	176.069	2.192	175.061	cpd:C02504	HMDB0000402	Fatty Acyls	7.52016e+06	7.35306e+06	1.00202e+07	3.82335e+06	7.50477e+06	5.96549e+06	3.25342e+06	2.49642e+06	2.44294e+06	2.28781e+06	3.34239e+06	2.61422e+06	2.75905e+06	3.75124e+06	3.85767e+06	3.17729e+06	2.70949e+06	3.66051e+06	5.22468e+07	8.73702e+06	7.8164e+06	1.10032e+07	7.39864e+06	1.63313e+07	3.1334e+06	5.14939e+06	5.13534e+06	5.9747e+06	4.0635e+06	3.82372e+06	5.4218e+06	5.69455e+06	6.97142e+06	3.99164e+06	5.61099e+06	5.60191e+06	7.46187e+06	6.35819e+06	5.8651e+06	7.78065e+06
672	L-Glutathione (reduced)	neg	C10 H17 N3 O6 S	307.084	1.434	306.076	--	--	--	6.28857e+08	5.65647e+08	6.5652e+08	4.71727e+08	3.26344e+08	3.96611e+08	2.34764e+08	3.45222e+08	2.84846e+08	3.31459e+08	4.08949e+08	1.86589e+08	2.65355e+08	2.82279e+08	3.0205e+08	2.70473e+08	2.43681e+08	2.60605e+08	3.52354e+08	5.10477e+08	4.55432e+08	5.0359e+08	4.91051e+08	4.84688e+08	2.68485e+08	5.14096e+08	3.96698e+08	4.89716e+08	4.00931e+08	4.30524e+08	3.87875e+08	3.38571e+08	3.12875e+08	3.69999e+08	3.43744e+08	3.61158e+08	5.97509e+08	5.77876e+08	6.04079e+08	6.86713e+08
673	Naringin	neg	C27 H32 O14	580.178	9.658	579.17	cpd:C09789	HMDB0002927	Flavonoids	4.8184e+08	4.98928e+08	5.01454e+08	1.28786e+09	4.94365e+08	5.42368e+08	3.55988e+08	3.72424e+08	4.93497e+08	3.41289e+08	2.06939e+08	3.98832e+08	5.18316e+08	4.53981e+08	6.01941e+08	7.55527e+08	5.81168e+08	5.1851e+08	3.02162e+08	9.6723e+08	3.23323e+08	2.81408e+08	8.72378e+08	6.3534e+08	3.8911e+08	2.83256e+08	2.98456e+08	3.45549e+08	3.72577e+08	2.99181e+08	2.09768e+08	3.30249e+08	2.6254e+08	2.67412e+08	1.91848e+08	1.95658e+08	5.95518e+07	5.8636e+07	8.242e+07	6.05849e+07
674	LPC(1-acyl 16:0)	neg	C24 H50 N O7 P	495.333	14.748	494.325	--	--	--	1.534e+07	1.25113e+07	1.21237e+07	1.34042e+07	5.85697e+06	8.61262e+06	5.11767e+06	6.79002e+06	3.30172e+06	5.50463e+06	5.5265e+06	6.95395e+06	7.69746e+06	3.83019e+06	5.65902e+06	8.91037e+06	8.88579e+06	3.54478e+06	8.87227e+06	4.50538e+06	3.27423e+06	4.99643e+06	2.49834e+06	5.06608e+06	2.84518e+06	3.23184e+06	2.06444e+06	3.60429e+06	3.11211e+06	3.2554e+06	1.25434e+07	1.21887e+07	9.55265e+06	1.25495e+07	7.44382e+06	1.29536e+07	1.89613e+06	1.79992e+06	4.04581e+06	2.61195e+06
675	Roseoside	neg	C19 H30 O8	386.194	9.383	385.187	--	--	--	5.13259e+06	5.07724e+06	5.66147e+06	9.65987e+06	5.29036e+06	5.66788e+06	4.96908e+06	4.14901e+06	5.65185e+06	4.76775e+06	2.57244e+06	4.74478e+06	5.91472e+06	5.54146e+06	6.99277e+06	9.28831e+06	6.47018e+06	2.74615e+06	6.5087e+06	7.30301e+06	2.84823e+06	4.04975e+06	6.53339e+06	6.68188e+06	4.58161e+06	3.96014e+06	4.87777e+06	4.36729e+06	4.67452e+06	4.15928e+06	3.40705e+06	3.72146e+06	3.90759e+06	3.53062e+06	3.9236e+06	3.25259e+06	1.00267e+06	1.11317e+06	1.41381e+06	1.44532e+06
676	Lysopa 18:0	neg	C21 H43 O7 P	438.275	14.38	437.267	--	--	--	124665	105622	114839	125602	102746	120940	154111	161867	162487	149654	159716	142179	348649	124493	128769	554892	312538	131809	3.45727e+07	317785	109396	122888	532023	1.44936e+06	145387	152435	136404	139553	144761	147442	389528	230660	174476	180779	315834	528505	116897	124894	112109	141880
677	LPA 18:3	neg	C21 H37 O7 P	432.226	14.758	431.218	--	--	--	1.72061e+06	1.45182e+06	1.53586e+06	1.61453e+06	1.08536e+06	1.16452e+06	860947	1.13234e+06	503053	1.02381e+06	1.06591e+06	1.08657e+06	1.49649e+06	653885	1.05416e+06	1.28901e+06	1.43233e+06	654067	1.63835e+06	802802	682959	647568	606351	829857	635043	779376	408523	661037	500411	504305	1.43375e+06	1.57295e+06	1.20594e+06	1.683e+06	992918	1.57e+06	401164	309302	615847	362060
678	Tetrahydrojatrorrhizine	neg	C20 H23 N O4	341.163	9.898	340.155	--	--	--	78766	72176.8	75385.4	106654	70185.3	81605.9	103817	106280	108247	108695	112074	105393	112646	116924	104802	113317	124060	111110	114007	136195	2.21397e+06	2.31581e+06	191455	149060	116330	125147	109140	113538	110239	116618	135350	122546	129470	136226	134869	145946	82805.3	94085.7	77384.4	102938
679	Limocitrin O-hexoside	neg	C23 H24 O13	508.122	9.221	507.115	--	--	--	1.96498e+06	921184	895088	1.21948e+07	1.46419e+06	3.56159e+06	451681	899142	1.09477e+06	556389	397222	564397	1.48193e+06	2.46921e+06	437625	1.92092e+06	1.59145e+06	1.76779e+06	1.89802e+06	3.23501e+06	1.29711e+06	1.7286e+06	1.99989e+06	1.90109e+06	1.41733e+06	1.07514e+06	907860	1.29624e+06	1.03325e+06	1.3567e+06	806330	979103	604741	728801	743910	858610	434558	313959	424049	360912
680	Boc-beta-cyano-L-alanine	neg	C9 H14 N2 O4	214.095	9.444	213.088	--	--	--	947217	1.02169e+06	969653	2.59744e+06	1.03986e+06	1.03313e+06	808941	1.07761e+06	1.03827e+06	998086	1.00484e+06	1.02893e+06	1.06306e+06	1.19602e+06	1.4488e+06	1.46497e+06	1.43075e+06	1.3608e+06	1.2996e+06	1.67714e+06	898732	875506	1.45709e+06	1.53206e+06	1.45736e+06	1.56397e+06	1.01822e+06	1.08591e+06	1.26719e+06	1.69319e+06	1.83966e+06	1.65314e+06	1.58818e+06	1.55362e+06	1.67144e+06	1.55132e+06	1.18112e+06	1.3354e+06	1.21118e+06	1.36898e+06
681	1,3,5-Trimethoxybenzene	neg	C9 H12 O3	168.079	9.417	167.071	--	--	--	2.61458e+06	3.10785e+06	3.09401e+06	7.06489e+06	3.31879e+06	3.23229e+06	2.87578e+06	2.00502e+06	2.79406e+06	2.44054e+06	1.94808e+06	2.61218e+06	3.38195e+06	3.14683e+06	3.90304e+06	5.11576e+06	3.61475e+06	3.74921e+06	4.0231e+06	4.35044e+06	1.61856e+06	2.12489e+06	4.69402e+06	4.52389e+06	1.59834e+06	2.15017e+06	2.4524e+06	877919	2.31656e+06	2.2547e+06	2.04756e+06	2.30719e+06	1.75286e+06	1.96173e+06	1.93909e+06	1.76612e+06	1.91817e+06	1.13784e+06	2.79722e+06	1.28849e+06
682	Myricetin 3-O-galactoside	neg	C21 H20 O13	480.092	6.644	479.085	--	HMDB0034358	Flavonoids	1.97293e+06	1.81113e+06	2.02236e+06	940975	1.3679e+06	1.21199e+06	832658	1.07636e+06	696908	1.07876e+06	731741	862234	687437	547890	769605	608364	651701	767314	3.83131e+06	3.97451e+06	2.92954e+06	2.58955e+06	4.66274e+06	3.34853e+06	2.06684e+06	2.81623e+06	2.02742e+06	2.40816e+06	2.44489e+06	1.95905e+06	1.52744e+06	2.38358e+06	1.43792e+06	2.20325e+06	1.47862e+06	2.3234e+06	551168	553973	582254	613552
683	Bornyl acetate	neg	C12 H20 O2	196.146	2.096	195.139	cpd:C11338	--	--	5.04869e+07	5.00969e+07	6.52558e+07	2.40985e+07	6.96805e+07	6.36357e+07	2.73808e+07	9.6993e+06	5.59534e+06	1.47803e+07	1.94384e+07	1.62177e+07	3.23326e+06	3.83979e+06	8.52049e+06	3.64389e+06	3.53663e+06	5.14228e+06	1.8798e+07	9.61661e+07	1.05701e+08	1.06815e+08	8.62571e+07	2.74584e+07	3.72506e+07	1.90777e+07	2.7738e+07	2.14082e+07	1.95268e+07	1.85855e+07	307684	1.35392e+07	1.0347e+07	706412	824194	1.99922e+07	1.45365e+07	1.45598e+07	1.38848e+07	1.66433e+07
684	Pelargonin chloride	neg	C27 H31 Cl O15	630.133	2.332	629.126	--	--	--	523978	514470	314451	936169	329882	570914	97497.8	97429.9	99297.7	99748.5	102281	94967.6	104267	99360.2	93171.7	103779	110500	103791	1.06289e+06	2.86002e+06	580487	1.90471e+06	1.50198e+06	2.97819e+06	112392	129455	117288	121917	118096	118667	140884	130601	132780	148041	142627	153597	104214	123500	98799	120303
685	Tricin 4'-O-(syringyl alcohol) ether O-hexoside	neg	C32 H34 O15	658.192	8.535	657.184	--	--	--	55777.4	50973.4	56000.7	124936	52290.2	115769	89274.8	88507.1	89662.9	85587.4	94193.4	82154.3	88901	82802.1	87395.3	94037.4	98663.3	85266.5	262005	378366	120630	582982	205918	385010	139942	169789	144053	118546	139030	189865	117029	101450	184278	113997	112614	258396	79791.3	83118.7	71433.7	90613.1
686	Trilobatin	neg	C21 H24 O10	436.137	9.277	435.13	--	HMDB0037505	Flavonoids	1.87563e+07	1.96264e+07	1.41397e+07	2.17712e+07	1.68412e+07	4.20513e+07	4.52335e+06	4.67394e+06	5.28448e+06	4.62412e+06	3.10212e+06	5.06654e+06	5.49064e+06	4.98192e+06	5.38924e+06	6.53974e+06	6.4932e+06	5.80278e+06	4.89268e+07	7.15288e+07	2.68707e+07	3.63282e+07	5.7246e+07	2.49403e+07	1.33615e+07	2.6569e+06	9.93293e+06	8.95876e+06	3.1227e+06	1.31158e+07	5.7678e+06	4.1577e+06	3.54798e+06	3.60317e+06	6.2158e+06	3.59212e+06	1.11045e+06	1.12358e+06	1.22626e+06	1.19104e+06
687	4-((5-(4-Nitrophenyl)oxazol-2-yl)amino)benzonitrile	neg	C16 H10 N4 O3	306.078	4.258	305.07	--	--	--	233519	459800	569063	289231	66314.3	110502	112589	333200	185399	140424	159355	268000	284597	326517	130391	115886	222166	174749	1.97715e+07	507609	389406	452078	2.0608e+07	4.64658e+06	131370	272596	218487	320874	252095	296574	224978	155138	163789	179969	291984	173433	118148	150306	105991	138262
688	Eriodictyol O-malonylhexoside	neg	C24 H24 O14	536.117	5.788	535.11	--	--	--	589108	422269	312667	527847	238078	498454	87630	139599	82846.2	111006	124461	122960	172654	132277	200299	225550	334978	118710	429107	2.13351e+06	284987	418816	263568	480343	836140	1.79001e+06	1.27682e+06	1.25745e+06	1.16148e+06	1.39974e+06	1.38552e+06	961104	816968	1.51912e+06	993094	1.76736e+06	73690	93522.7	119848	88355.5
689	Xanthurenic acid O-hexoside	neg	C16 H17 N O9	367.09	5.568	366.083	--	--	--	442905	395291	273177	1.03798e+06	516500	1.13516e+06	158117	489976	353315	478654	194794	566639	715466	893077	471228	1.45992e+06	1.33296e+06	703540	669866	1.26738e+06	566455	1.0507e+06	710122	866501	450986	540119	673556	558709	471140	555079	621901	235526	438545	508859	422628	793378	1.34331e+06	681724	652820	1.29172e+06
690	2-{1-[2-(4-benzhydrylpiperazino)-2-oxoethyl]cyclopentyl}acetic acid	neg	C26 H32 N2 O3	420.236	9.248	419.229	--	--	--	978872	975682	547215	1.79361e+06	761735	757363	651993	573179	1.14959e+06	574440	429695	557354	990098	1.4481e+06	475350	1.49607e+06	990889	1.02459e+06	1.02105e+06	1.17276e+06	370381	377824	1.64454e+06	880274	552126	504362	392550	396028	307823	476860	340369	362905	313254	304655	284892	370722	87205	110174	129538	169492
691	Ethyl-β-D-glucuronide	neg	C8 H14 O7	222.074	1.383	221.067	--	--	--	7.24272e+07	5.55582e+07	7.4323e+07	6.12233e+07	6.28975e+07	6.81977e+07	1.02141e+08	1.72764e+08	1.57371e+08	1.03797e+08	1.71728e+08	1.47399e+08	1.3933e+08	1.4595e+08	1.46994e+08	1.62645e+08	1.7021e+08	1.15594e+08	8.115e+07	6.92948e+07	5.17472e+07	6.27522e+07	6.15613e+07	6.01391e+07	1.37556e+08	1.1542e+08	1.17683e+08	1.23902e+08	1.36378e+08	1.25339e+08	2.47233e+08	1.96971e+08	1.99925e+08	2.15042e+08	2.26888e+08	2.20247e+08	1.04187e+08	1.10489e+08	8.4121e+07	1.26376e+08
692	Pristimerin	neg	C30 H40 O4	464.291	14.477	463.283	cpd:C08633	--	--	2.26253e+06	1.83789e+06	2.27548e+06	1.10913e+06	956468	1.3507e+06	398391	348955	378048	439934	605369	557128	1.67513e+06	482150	604253	1.98322e+06	958793	601475	1.81503e+07	1.06274e+06	921264	1.196e+06	1.44744e+06	1.9325e+06	181827	290906	265650	434597	341962	466032	1.50325e+06	994974	1.0567e+06	1.25784e+06	673305	1.51386e+06	296746	486340	663777	379075
693	Steviolbioside	neg	C32 H50 O13	642.326	11.878	641.319	--	HMDB0036707	Prenol lipids	383590	245797	551594	382146	362349	415036	291912	389088	136043	172933	222379	288675	247534	247405	161880	243599	300725	484310	561631	213757	646754	738760	130984	152342	127851	139326	180768	127495	128000	302762	167450	148825	148375	161210	159496	166579	496237	360392	413757	534410
694	Tricin 5-O-hexoside	neg	C23 H24 O12	492.127	10.179	491.12	--	--	--	742548	597488	468479	488532	481251	847610	127708	153911	119572	119405	131433	113242	122889	109561	113855	113921	182040	111746	821237	974709	3.80171e+06	6.87698e+06	1.08336e+06	1.11147e+06	240535	170368	262190	249048	301753	238844	155662	139887	140593	160434	155894	155784	143448	140940	161819	123205
695	Levodopa	neg	C9 H11 N O4	197.069	0.923	196.062	cpd:C00355	HMDB0000181	Carboxylic acids and derivatives	7.27206e+06	9.48759e+06	8.94245e+06	6.52928e+06	5.12766e+06	5.41104e+06	8.29076e+06	8.99705e+06	9.07779e+06	1.09631e+07	1.08373e+07	9.51045e+06	9.73323e+06	8.84563e+06	9.94666e+06	9.90477e+06	1.11076e+07	9.88801e+06	4.4478e+06	7.84541e+06	1.40853e+07	9.71552e+06	8.95029e+06	7.60278e+06	1.08095e+07	1.17117e+07	1.00085e+07	1.10765e+07	1.11704e+07	1.15172e+07	1.36826e+07	1.24565e+07	1.4182e+07	1.48902e+07	1.53804e+07	1.61706e+07	1.11827e+07	1.08449e+07	1.05967e+07	1.24295e+07
696	Osalmide	neg	C13 H11 N O3	229.074	7.375	228.067	--	--	--	116773	62031.3	96784.8	78909.5	107801	76634.8	87061.2	91901.3	95292.9	116558	99427.5	131189	220907	81880.2	85932.5	90374.3	96651.1	126722	973601	932735	323822	447624	884259	930616	325110	444115	225537	293550	293528	349478	292293	275583	222380	226989	237995	247185	131887	138304	120552	186499
697	N1-(2,6-dimethoxy-3-pyridyl)-4-chloro-1-benzenesulfonamide	neg	C13 H13 Cl N2 O4 S	328.027	9.499	327.02	--	--	--	1.75776e+06	1.60234e+06	1.891e+06	2.78071e+06	1.41542e+06	1.62221e+06	1.6985e+06	2.05748e+06	2.16395e+06	2.10237e+06	1.20508e+06	2.19253e+06	1.96446e+06	1.73404e+06	1.49781e+06	1.79371e+06	1.85955e+06	1.86584e+06	5.23686e+06	7.92356e+06	8.08178e+06	6.79506e+06	7.28583e+06	6.16284e+06	1.54811e+06	3.79253e+06	4.94938e+06	5.44559e+06	4.76238e+06	4.04798e+06	2.64015e+06	1.04442e+06	2.64656e+06	2.80319e+06	2.98307e+06	1.66745e+06	917850	1.28136e+06	923286	811443
698	Gomisin O	neg	C23 H28 O7	416.184	10.217	415.177	--	--	--	217350	514120	230741	90533	121802	227513	110839	119977	144859	112033	122702	345901	111591	100178	103793	106610	116942	101132	99410.7	104207	87105.8	83462.8	143659	99819.3	110440	116871	104926	112550	114389	118179	141905	128039	131082	138767	138624	142016	94608.1	100804	268381	112740
699	LPC 15:1	neg	C23 H46 N O7 P	539.323	14.201	538.315	--	--	--	3.49188e+06	2.87947e+06	3.50811e+06	5.44587e+06	2.40637e+06	6.63737e+06	2.1998e+06	2.52096e+06	682291	2.1148e+06	1.19935e+06	1.83077e+06	1.90606e+06	1.3266e+06	1.68632e+06	1.69938e+06	2.28102e+06	843284	3.43361e+06	1.67195e+06	2.66152e+06	3.48042e+06	1.74956e+06	2.05756e+06	502726	694013	623832	706263	783216	785588	1.39637e+06	1.28848e+06	1.17528e+06	1.42075e+06	704638	2.04897e+06	1.63937e+06	1.17888e+06	2.69238e+06	1.27457e+06
700	1,5-Anhydro-2-O-(6-O-benzoyl-α-L-galactopyranosyl)-D-glucitol	neg	C19 H26 O11	476.155	7.269	475.148	--	--	--	3.86106e+06	3.35577e+06	3.60147e+06	385116	3.77468e+06	5.32381e+06	1.03677e+06	1.165e+06	988864	1.47052e+06	907341	1.43989e+06	252625	205665	1.20498e+06	1.31058e+06	205346	947498	5.56959e+06	5.93975e+06	7.26054e+06	7.74099e+06	7.41016e+06	6.0119e+06	3.25711e+06	2.62258e+06	3.67971e+06	2.95186e+06	2.76154e+06	3.32748e+06	1.957e+06	3.03461e+06	3.08929e+06	3.30878e+06	2.39212e+06	1.49692e+06	1.88348e+06	1.30997e+06	1.42424e+06	1.54396e+06
701	Sibiricose A6	neg	C23 H32 O15	548.176	1.37	547.169	--	--	--	3.9778e+06	3.80826e+06	4.58733e+06	3.42076e+06	5.35542e+06	4.00085e+06	4.81526e+06	1.14031e+07	1.00076e+07	7.9425e+06	4.40273e+06	8.12346e+06	1.03684e+07	9.70635e+06	9.29685e+06	1.11288e+07	1.20316e+07	1.10951e+07	1.81039e+06	3.21936e+06	3.80657e+06	3.839e+06	3.31851e+06	1.92696e+06	4.46877e+06	5.941e+06	6.70844e+06	9.40927e+06	8.38047e+06	6.46808e+06	1.22806e+07	9.41298e+06	9.27205e+06	9.08748e+06	1.15e+07	1.07165e+07	4.41145e+06	6.11765e+06	4.51705e+06	5.36402e+06
702	Xanthosine Dihydrate	neg	C10 H12 N4 O6	284.075	1.374	283.068	--	--	--	8.02417e+06	8.41789e+06	9.80116e+06	7.64099e+06	1.08199e+07	8.31887e+06	1.25131e+07	1.31315e+07	1.21387e+07	9.9384e+06	1.07337e+07	1.00848e+07	1.13235e+07	1.38874e+07	1.35609e+07	1.1384e+07	1.6814e+07	1.57561e+07	3.82108e+06	6.79306e+06	7.52808e+06	8.42032e+06	6.73355e+06	5.70989e+06	7.11067e+06	1.05886e+07	7.92658e+06	1.09185e+07	8.637e+06	8.13042e+06	1.85365e+07	1.45202e+07	2.07294e+07	1.76418e+07	1.6145e+07	1.84807e+07	9.68609e+06	1.39073e+07	1.01434e+07	1.3428e+07
703	Lysopc 17:0	neg	C25 H52 N O7 P	509.348	15.232	508.341	--	--	--	942075	646022	907674	640592	469681	583773	133340	241636	169182	135644	142657	277770	360179	151350	164707	187856	401099	133840	490754	488595	151205	269425	359652	392031	164883	148289	146619	159327	130052	133039	821643	325941	458636	440996	541921	861622	104379	177351	203909	267410
704	Pyridoxal-5'-phosphate	neg	C8 H10 N O6 P	247.025	2.612	246.018	--	HMDB0001491	Pyridines and derivatives	1.14513e+06	1.23865e+06	1.36615e+06	1.27395e+06	1.26975e+06	1.20472e+06	1.90732e+06	2.08449e+06	1.39782e+06	2.18128e+06	1.73482e+06	2.19214e+06	1.83741e+06	2.18594e+06	1.8007e+06	1.34928e+06	1.4962e+06	1.59874e+06	1.48384e+06	1.34825e+06	2.13312e+06	1.58957e+06	1.31521e+06	1.03089e+06	1.99226e+06	2.78139e+06	2.86127e+06	2.23996e+06	1.87525e+06	2.1382e+06	3.67367e+06	2.69624e+06	3.26486e+06	3.24579e+06	3.77091e+06	3.49364e+06	1.19153e+06	1.53291e+06	1.1662e+06	1.56422e+06
705	2-Hydroxy-2-methylbutanoic acid	neg	C5 H10 O3	118.063	1.415	117.056	--	HMDB0001987	Fatty Acyls	9.96507e+06	9.88761e+06	7.18742e+06	1.22841e+07	6.74206e+06	8.23313e+06	1.18857e+07	1.2132e+07	1.24515e+07	1.09731e+07	9.8579e+06	1.303e+07	2.08696e+07	1.29571e+07	1.32099e+07	8.29739e+06	1.49316e+07	1.73681e+07	8.40823e+06	1.57959e+07	1.16014e+07	1.57299e+07	9.26275e+06	9.61945e+06	1.34268e+07	2.28284e+07	1.77896e+07	1.98409e+07	2.28981e+07	2.06874e+07	2.57822e+07	2.03915e+07	1.8708e+07	1.92401e+07	1.7211e+07	2.13528e+07	6.50253e+06	8.47728e+06	6.09242e+06	7.71014e+06
706	Gomisin D	neg	C28 H34 O10	530.215	10.719	529.207	cpd:C17816	--	--	7.2585e+09	7.75014e+09	4.42726e+09	4.36093e+08	4.42903e+09	9.08617e+09	4.11091e+08	1.87339e+09	1.52162e+09	1.14774e+09	5.41133e+08	2.77644e+09	1.02674e+09	2.11624e+09	4.1832e+08	9.10738e+08	6.2201e+08	8.63489e+08	3.97425e+09	5.57257e+09	1.7147e+09	4.7248e+09	3.45294e+09	4.17303e+09	1.313e+09	3.03532e+09	3.41103e+09	2.50117e+09	1.08429e+09	8.94063e+08	1.1918e+08	9.61773e+07	1.33478e+08	9.86278e+07	8.60493e+07	2.32454e+08	6.44307e+08	8.13162e+08	9.95159e+09	1.15652e+09
707	1-(2,4-diphenyl-2,3-dihydro-1H-1,5-benzodiazepin-1-yl)propan-1-one	neg	C24 H22 N2 O	355.182	9.397	354.174	--	--	--	2.45137e+06	2.68539e+06	2.6746e+06	5.5579e+06	3.08657e+06	2.93137e+06	2.38036e+06	2.2269e+06	3.39218e+06	2.36181e+06	1.77506e+06	2.44657e+06	1.44499e+07	1.34028e+07	1.17193e+07	1.71888e+07	1.31364e+07	1.44329e+07	3.61498e+06	4.0022e+06	1.69491e+06	2.18507e+06	3.67107e+06	3.56728e+06	2.47711e+06	3.17522e+06	2.65599e+06	2.6867e+06	1.99199e+06	2.09078e+06	8.70995e+06	6.3778e+06	9.31858e+06	5.71895e+06	1.07151e+07	9.69142e+06	896125	551233	926410	740089
708	N-(4-chlorophenyl)-N'-(2-phenoxyphenyl)urea	neg	C19 H15 Cl N2 O2	338.086	1.5	337.08	--	--	--	1.59921e+07	1.51318e+07	1.11169e+07	1.87553e+08	7.5367e+06	8.7916e+06	1.14752e+07	1.27103e+07	1.4402e+07	1.16728e+07	1.20843e+07	2.04468e+07	1.3982e+07	1.26164e+07	1.74832e+07	1.73352e+07	1.0983e+07	1.65456e+07	2.85523e+08	1.30291e+08	5.24316e+06	1.12767e+07	1.00523e+08	2.49667e+08	1.03285e+07	1.29052e+07	8.70758e+06	1.15157e+07	8.96501e+06	1.08227e+07	1.18203e+07	1.16511e+07	1.36988e+07	1.20148e+07	1.40357e+07	1.25893e+07	5.71518e+06	6.41722e+06	6.19022e+06	8.04615e+06
709	L-Citrulline	neg	C6 H13 N3 O3	175.096	1.352	174.089	cpd:C00327	HMDB0000904	Carboxylic acids and derivatives	1.08451e+07	1.0108e+07	1.27133e+07	8.35533e+06	1.30808e+07	1.03677e+07	1.71454e+07	2.04954e+07	2.62617e+07	2.34278e+07	1.84717e+07	1.80467e+07	5.90091e+07	6.97975e+07	4.84846e+07	4.84588e+07	5.37596e+07	5.63555e+07	8.02723e+06	8.80806e+06	1.08263e+07	1.09852e+07	9.78069e+06	6.96647e+06	1.61619e+07	8.40329e+07	3.65631e+07	3.19979e+07	3.29568e+07	3.36205e+07	1.26667e+08	9.81151e+07	9.10294e+07	9.03477e+07	1.21718e+08	1.25633e+08	1.18311e+07	1.49426e+07	1.155e+07	1.36199e+07
710	p-Anisaldehyde	neg	C8 H8 O2	136.052	8.823	135.045	cpd:C10761	--	--	8.9463e+06	8.57917e+06	8.85018e+06	2.27683e+07	1.01334e+07	1.0627e+07	1.86752e+07	1.29726e+07	2.10136e+07	1.30326e+07	1.33593e+07	1.7947e+07	2.85261e+07	2.00201e+07	3.47454e+07	3.70884e+07	2.12938e+07	2.01511e+07	5.7066e+06	1.02072e+07	8.04313e+06	8.84981e+06	1.2071e+07	1.38784e+07	1.4347e+07	1.4225e+07	1.24192e+07	1.2217e+07	1.11903e+07	1.21386e+07	1.21802e+07	1.03967e+07	1.02077e+07	1.01224e+07	8.53376e+06	9.50125e+06	5.65013e+06	6.67402e+06	4.85398e+06	6.65144e+06
711	N-Acetylneuraminic acid	neg	C11 H19 N O9	309.105	1.51	308.097	cpd:C00270	HMDB0000230	Organooxygen compounds	1.9775e+06	2.28964e+06	1.96778e+06	2.26495e+06	2.84058e+06	1.62093e+06	4.29835e+06	4.66934e+06	5.29615e+06	4.47428e+06	4.81583e+06	4.20555e+06	4.59376e+06	4.17208e+06	4.21478e+06	4.22718e+06	4.2475e+06	4.4254e+06	4.8951e+06	1.69234e+06	1.53389e+06	1.38208e+06	1.54592e+06	2.88518e+06	4.71352e+06	5.07554e+06	3.77895e+06	4.42459e+06	3.94111e+06	4.48005e+06	5.36486e+06	5.7176e+06	6.29739e+06	5.73413e+06	5.63521e+06	5.85552e+06	1.98432e+06	2.73716e+06	2.1597e+06	2.54499e+06
712	Tenuifoliside B	neg	C30 H36 O17	668.196	10.336	667.19	--	--	--	83722.3	78263.6	78855.3	101584	70201.6	88005.7	105907	107843	105019	105924	113440	99237	102856	94431.9	93398.6	97468.8	110313	99921.5	1.02022e+06	1.42175e+06	142428	140451	1.92775e+06	754264	206972	462774	150472	115530	112835	184922	302058	589840	381294	424937	223835	423136	333311	482454	334555	569527
713	Esculetin	neg	C9 H6 O4	178.027	7.643	177.02	cpd:C09263	HMDB0030819	Coumarins and derivatives	418489	427326	451273	1.17412e+06	426834	574893	602160	477223	736727	701367	575979	731129	639057	717311	884933	1.37927e+06	2.75935e+06	871701	796876	632278	682910	614781	705208	642107	824705	758809	678650	789038	700252	882510	1.16779e+06	908939	954460	1.12343e+06	864116	986232	557753	712982	629139	718198
714	Dactylorhin E	neg	C27 H40 O16	620.227	10.209	619.219	--	--	--	431154	862447	355179	73897.2	182824	430903	96436.6	104387	114872	97475.8	147071	371985	97091	87160.9	90306.7	92757.1	101747	87991.5	74578	82076.3	75787.4	72617.8	124992	83001.2	96089.8	102110	91292.5	94654.9	99525.7	102823	123466	111402	111901	120736	120612	123563	79354.7	87705.8	388881	98090.9
715	Sucrose	neg	C12 H22 O11	342.116	3.099	341.109	cpd:C00089	HMDB0000258	Organooxygen compounds	660983	538593	685499	668207	547473	638578	1.58159e+06	1.86572e+06	2.23747e+06	2.16583e+06	2.19696e+06	2.11411e+06	2.31175e+06	2.59079e+06	2.40162e+06	2.61126e+06	2.70659e+06	1.7692e+07	1.88836e+06	1.18831e+06	1.20582e+06	1.03119e+06	876158	979123	2.03826e+06	2.36974e+06	2.34305e+06	2.44501e+06	2.52095e+06	2.74846e+06	3.28708e+06	3.72511e+06	3.87623e+06	4.24822e+06	3.89874e+06	3.55483e+06	2.07211e+06	1.83851e+06	1.44441e+06	1.53078e+06
716	Lithospermic acid	neg	C27 H22 O12	538.109	7.901	537.102	cpd:C08745	--	--	322852	251500	277984	348717	199725	183640	498033	341445	394136	385326	382902	309018	380499	569902	338411	456915	378811	435992	213740	443556	180750	182257	316340	304706	270133	504044	356296	310899	241330	274602	292058	238105	292095	350790	285349	383621	259258	225395	380834	382924
717	2-Benzoxazolinone	neg	C7 H5 N O2	135.032	9.444	134.025	--	--	--	1.58068e+06	1.7515e+06	1.51294e+06	4.15015e+06	1.68208e+06	1.73233e+06	1.33662e+06	1.57875e+06	1.30685e+06	1.64953e+06	1.41391e+06	832294	1.72622e+06	1.56482e+06	1.98394e+06	2.46056e+06	2.07746e+06	1.82149e+06	2.04351e+06	1.48267e+06	1.12942e+06	997865	2.29046e+06	2.5943e+06	1.19872e+06	1.60873e+06	1.63126e+06	1.62688e+06	1.36638e+06	1.9412e+06	1.85002e+06	1.67417e+06	1.96547e+06	1.44705e+06	1.67368e+06	1.54624e+06	1.33636e+06	1.5323e+06	1.22633e+06	1.48717e+06
718	Kinsenoside	neg	C10 H16 O8	264.083	10.604	263.076	--	--	--	153558	112363	143552	386895	99556.1	119781	89652.7	209231	207618	137572	209679	154025	249483	231685	472031	462386	406572	455654	626255	445954	202221	408077	341363	589575	295422	319140	332624	329853	277152	361294	317698	244901	526803	338691	546922	285634	250662	315414	152888	209468
719	5-amino-1-(4-chlorobenzyl)-1H-1,2,3-triazole-4-carboxamide	neg	C10 H10 Cl N5 O	252.064	4.56	251.056	--	--	--	1.8997e+06	1.82728e+06	1.77761e+06	1.77792e+06	2.57874e+06	2.17981e+06	2.60422e+06	2.48681e+06	2.55155e+06	2.46863e+06	2.64369e+06	2.4645e+06	3.07839e+06	2.82596e+06	3.46772e+06	3.05027e+06	3.12808e+06	3.27804e+06	749049	608719	533955	695971	587867	621401	626712	865399	674731	769944	975812	818945	835387	919057	1.09212e+06	885261	850114	1.27271e+06	761716	892500	747460	1.08997e+06
720	Oxypaeoniflorin	neg	C23 H28 O12	496.158	8.064	495.151	--	--	--	946798	921689	973207	1.50058e+06	1.10709e+06	998890	577968	531083	381447	510400	422775	638777	726014	872162	470441	849495	938512	1.03795e+06	4.52784e+06	1.4448e+06	515038	300122	1.99971e+06	1.90094e+06	926150	1.17392e+06	1.07263e+06	949474	1.07477e+06	1.20503e+06	1.27752e+06	1.00135e+06	962999	832294	954984	1.56844e+06	117963	90725.5	136614	182142
721	gamma,gamma-Dimethylallyl pyrophosphate	neg	C5 H12 O7 P2	246.005	1.257	244.998	--	--	--	5.18276e+07	4.78891e+07	4.77662e+07	8.19604e+07	5.86467e+07	7.70971e+07	2.29691e+07	2.51543e+07	2.89592e+07	2.83053e+07	2.70349e+07	1.53617e+07	1.47056e+07	2.12739e+07	2.89492e+07	2.56565e+07	2.40888e+07	3.37396e+07	5.20854e+07	4.50244e+07	4.96346e+07	6.98992e+07	4.59588e+07	4.54951e+07	3.66976e+07	2.79724e+07	3.27882e+07	3.65854e+07	3.67562e+07	4.0306e+07	2.00385e+07	2.42059e+07	2.36183e+07	2.14386e+07	2.75847e+07	1.91819e+07	3.69121e+07	3.25152e+07	5.2864e+07	4.12513e+07
722	N-acetylglycine	neg	C4 H7 N O3	117.043	1.367	116.035	--	HMDB0000532	Carboxylic acids and derivatives	7.66761e+06	7.60264e+06	9.18738e+06	7.64829e+06	1.00418e+07	7.76924e+06	7.18429e+06	3.84862e+06	4.88388e+06	4.78265e+06	7.13621e+06	4.75789e+06	3.92852e+06	4.21841e+06	4.5627e+06	4.05422e+06	5.04773e+06	4.79627e+06	3.78903e+06	6.61861e+06	7.28624e+06	7.75171e+06	6.58857e+06	5.08378e+06	4.56256e+06	4.21857e+06	5.38513e+06	3.08795e+06	5.20032e+06	3.68066e+06	4.88214e+06	4.89636e+06	3.73821e+06	5.16859e+06	5.54585e+06	5.59803e+06	8.90039e+06	1.25251e+07	9.28651e+06	1.08668e+07
723	Ginkgolide C	neg	C20 H24 O11	440.13	5.226	439.123	cpd:C07603	HMDB0036860	Prenol lipids	1.83316e+06	2.40829e+06	1.28371e+06	2.00126e+06	984503	1.28225e+06	323644	396139	185746	279142	195096	364549	268074	341203	257374	212953	346754	188311	3.44295e+06	5.99852e+06	1.75752e+06	3.91744e+06	3.09123e+06	2.87649e+06	651310	635416	728961	706924	525939	829485	948614	485525	787868	521098	655668	1.39562e+06	81734.2	127229	173787	139639
724	ethyl 3-cyano-6-methyl-2-(phenylthio)isonicotinate	neg	C16 H14 N2 O2 S	596.154	8.559	297.07	--	--	--	414532	344021	501879	277746	415846	513006	512000	302803	161781	319376	146289	328768	193307	195934	337571	207976	275437	228784	784925	1.40214e+06	584243	527274	1.7766e+06	608155	794481	1.20556e+06	879179	1.0625e+06	1.119e+06	1.02112e+06	836709	728759	807183	890296	1.03438e+06	1.10127e+06	134046	84372	98504.3	105423
725	Nicotinuric Acid	neg	C8 H8 N2 O3	180.054	10.548	179.047	cpd:C05380	HMDB0003269	Carboxylic acids and derivatives	332562	383433	299475	935054	300590	348550	125137	224638	223117	211912	123890	240869	227093	228890	116532	295595	217567	315729	1.50212e+06	1.18668e+06	525021	977977	985051	1.53547e+06	1.02734e+06	1.08245e+06	1.00941e+06	926288	945110	1.0506e+06	989609	777049	919350	840899	847507	944819	418348	355578	180763	355099
726	Gallocatechin gallate	neg	C22 H18 O11	458.083	8.975	457.076	--	--	--	2.46253e+06	1.98293e+06	1.56752e+06	4.07174e+06	1.68908e+06	3.06662e+06	306379	832290	589148	547004	335407	617821	532640	334511	398301	701614	934091	525446	1.68955e+06	2.15726e+06	725294	1.83624e+06	955654	2.01454e+06	244694	552929	534577	518429	431287	721597	499171	209692	394986	413706	345745	603881	173452	192666	153762	220689
727	TBHQ	neg	C10 H14 O2	166.1	11.099	165.092	--	HMDB0032062	Benzene and substituted derivatives	810163	687987	442730	1.9112e+06	634116	939532	252798	304936	205498	287831	293183	206430	957909	1.96697e+06	782019	2.14064e+06	911731	2.14646e+06	843842	670010	1.03879e+06	1.12338e+06	562151	1.68011e+06	287336	295642	324314	316635	354950	424344	1.18365e+06	306642	1.26156e+06	984518	813176	854913	408329	374896	467175	443268
728	P-Aminohippuric Acid	neg	C9 H10 N2 O3	194.069	7.357	193.062	--	HMDB0001867	Benzene and substituted derivatives	202266	210734	286657	240814	806750	1.12639e+06	357200	339908	289532	311674	400620	289893	348172	314257	324604	285826	299462	300740	298870	321438	319147	332759	321897	332385	387319	88842.4	413382	113204	462712	644567	571099	582377	1.30215e+06	1.71862e+06	222029	615022	298656	390974	337008	470929
729	Octanedioic acid	neg	C8 H14 O4	174.089	9.618	173.082	cpd:C08278	HMDB0000893	Fatty Acyls	379465	728049	1.03405e+06	2.30521e+06	1.06278e+06	1.13564e+06	1.02151e+06	1.17795e+06	1.03344e+06	1.37055e+06	1.29019e+06	1.4003e+06	1.29876e+06	1.21691e+06	1.12496e+06	1.52306e+06	1.57615e+06	1.4421e+06	2.95636e+06	1.71128e+06	1.05439e+06	1.66463e+06	2.00369e+06	2.29422e+06	2.34473e+06	2.14543e+06	2.09166e+06	2.15231e+06	1.89351e+06	2.61117e+06	2.22333e+06	2.09978e+06	1.88549e+06	2.33026e+06	2.16692e+06	2.03743e+06	1.08972e+06	1.32698e+06	965570	1.2404e+06
730	Ketoisophorone	neg	C9 H12 O2	152.084	8.823	151.077	--	HMDB0040216	Carbonyl compounds	1.05112e+06	1.3432e+06	1.28745e+06	2.03127e+06	1.51171e+06	1.32029e+06	5.13661e+06	5.124e+06	7.35586e+06	3.71369e+06	4.04573e+06	5.73944e+06	3.40324e+06	3.51633e+06	3.79134e+06	3.13235e+06	3.82793e+06	3.77097e+06	1.58059e+06	1.51795e+06	1.42988e+06	1.62592e+06	1.84708e+06	1.98909e+06	1.80007e+06	5.30355e+06	2.62687e+06	3.03071e+06	2.3664e+06	2.91428e+06	1.60179e+06	1.18309e+06	1.14811e+06	1.19996e+06	1.0605e+06	1.34234e+06	3.6031e+06	3.681e+06	4.5183e+06	4.48237e+06
731	delta-Hexanolactone	neg	C6 H10 O2	114.068	8.846	113.061	--	HMDB0000453	Lactones	2.68329e+06	1.42605e+06	1.6023e+06	5.61507e+06	2.01699e+06	5.3671e+06	2.22798e+06	1.91722e+06	2.81545e+06	2.34487e+06	2.32111e+06	2.11187e+06	2.6094e+06	2.94947e+06	3.84557e+06	4.19267e+06	2.93801e+06	2.36374e+06	6.76406e+06	5.55544e+06	1.84357e+06	3.87254e+06	2.10516e+06	3.24949e+06	1.37174e+06	1.46486e+06	1.51685e+06	1.84779e+06	1.58711e+06	1.99683e+06	1.688e+06	1.86867e+06	1.97732e+06	1.68212e+06	1.83898e+06	2.09572e+06	1.35293e+06	1.44052e+06	1.84074e+06	2.00386e+06
732	(+)-Catechin	neg	C15 H14 O6	290.079	10.144	289.072	cpd:C06562	HMDB0037953	Flavonoids	1.31862e+07	1.62448e+07	7.86014e+06	1.39425e+07	7.17621e+06	1.54993e+07	1.71726e+06	2.74169e+06	1.27507e+06	1.58362e+06	1.31524e+06	1.90251e+06	2.33394e+06	1.68411e+06	1.23757e+06	2.52834e+06	4.39562e+06	1.41562e+06	5.49669e+06	8.62634e+06	2.10759e+06	7.09331e+06	5.76618e+06	1.38323e+07	3.35446e+06	2.01322e+06	4.31242e+06	3.9549e+06	2.61921e+06	3.17823e+06	1.99978e+06	1.41551e+06	1.68539e+06	734305	2.19396e+06	1.36142e+06	558001	537980	705305	699076
733	N4-[2-chloro-4-(trifluoromethyl)phenyl]thiomorpholine-4-carbothioamide	neg	C12 H12 Cl F3 N2 S2	340.008	0.615	339.001	--	--	--	280983	283168	404706	720525	341421	783629	696491	571122	425396	326984	365312	441575	498904	398611	296033	294512	272022	323335	273429	235082	254080	427721	458796	300280	379575	458277	292740	417725	375683	457972	592696	370715	417856	412862	418963	419697	244258	681872	372700	682117
734	Isoliquiritin apioside	neg	C26 H30 O13	550.169	10.04	549.162	--	HMDB0040728	Flavonoids	559661	932622	613436	2.28083e+06	1.72984e+06	1.86252e+06	474143	474689	1.12066e+06	722462	289271	553461	557165	553766	840749	1.08323e+06	983008	862225	268996	571988	100655	199308	329327	344517	175002	270869	263727	151929	211470	264708	270215	188222	241685	215546	154055	177260	95375.4	103511	91649.7	115076
735	Sattabacin	neg	C13 H18 O2	206.131	9.094	205.124	--	--	--	385102	347776	423448	453441	359994	404676	1.45088e+06	1.1803e+06	1.42657e+06	1.20606e+06	1.61001e+06	1.40022e+06	2.27934e+06	2.23171e+06	2.75808e+06	2.49009e+06	1.79292e+06	1.33129e+06	296926	357715	257291	270136	311173	270489	756297	781904	662371	583430	608074	546558	1.06745e+06	931209	870662	802704	937450	1.02669e+06	606515	431582	391977	867473
736	2-Deoxy-D-galactose	neg	C6 H12 O5	164.069	9.442	163.061	cpd:C02781	HMDB0012327	Organooxygen compounds	1.4506e+06	1.85249e+06	1.82065e+06	4.13988e+06	1.67586e+06	1.91188e+06	1.73453e+06	1.54031e+06	1.87519e+06	1.46399e+06	1.46624e+06	1.84877e+06	1.92102e+06	1.6311e+06	2.35897e+06	2.54203e+06	2.37646e+06	2.3544e+06	2.51416e+06	1.39136e+06	1.27306e+06	938303	2.27978e+06	2.57466e+06	1.3367e+06	1.68714e+06	1.51053e+06	2.03412e+06	2.12786e+06	1.30209e+06	2.22979e+06	2.76869e+06	2.35001e+06	2.38972e+06	2.5752e+06	3.25845e+06	1.54732e+06	1.64082e+06	1.59722e+06	1.73659e+06
[truncated: 467 more rows]
[truncated: 20 more columns]

## Sheet: Table S2
Table S2. List of differentially accumulated metabolites in the nine comparison groups.
S3_HG.vs.S1_HG					S3_OR.vs.S1_OR					S3_DY.vs.S1_DY					S2_HG.vs.S1_HG					S2_OR.vs.S1_OR					S2_DY.vs.S1_DY					S3_HG.vs.S2_HG					S3_OR.vs.S2_OR					S3_DY.vs.S2_DY
[truncated: 428 more rows]

## Sheet: Table S3
Table S3. Overview of the transcriptome sequencing dataset.
[truncated: 28 more rows]

[truncated: 2 more sheets: Table S4, Table S5]
